# Supplementary material for: Lack of strong innate immune reactivity renders macrophages alone unable to control productive Varicella-Zoster Virus infection in an isogenic human iPSC-derived neuronal co-culture model
Source: Front Immunol. 2023 May 23;14:1177245. doi: 10.3389/fimmu.2023.1177245 (PMC10241998; doi:10.3389/fimmu.2023.1177245)
Supplement: Supplementary File 2 — DEG and pathway analysis hiPSC-neurons. [file DataSheet_2.xlsx]

## Sheet: Blad2
Gene	Annotation	Functional themes
ABCF1	Internal Reference Gene
ALAS1	Internal Reference Gene
GUSB	Internal Reference Gene
HPRT1	Internal Reference Gene
MRPS7	Internal Reference Gene
NMT1	Internal Reference Gene
NRDE2	Internal Reference Gene
OAZ1	Internal Reference Gene
PGK1	Internal Reference Gene
SDHA	Internal Reference Gene
STK11IP	Internal Reference Gene
TBP	Internal Reference Gene
ALPK1	ALPK1 Signaling	Interferon Response
MAP3K7	ALPK1 Signaling	Interferon Response
TAB1	ALPK1 Signaling	Interferon Response
TAB2	ALPK1 Signaling	Interferon Response
TIFA	ALPK1 Signaling	Interferon Response
TRAF6	ALPK1 Signaling	Interferon Response
UBA52	ALPK1 Signaling	Interferon Response
ACE	Angiotensin System	Host Susceptibility, Homeostasis
AGT	Angiotensin System	Host Susceptibility, Homeostasis
ANPEP	Angiotensin System	Host Susceptibility, Homeostasis
ATP6AP2	Angiotensin System	Host Susceptibility, Homeostasis
BDKRB1	Angiotensin System	Host Susceptibility, Homeostasis
BDKRB2	Angiotensin System	Host Susceptibility, Homeostasis
CPA3	Angiotensin System	Host Susceptibility, Homeostasis
CTSA	Angiotensin System	Host Susceptibility, Homeostasis
CTSG	Angiotensin System	Host Susceptibility, Homeostasis
MME	Angiotensin System	Host Susceptibility, Homeostasis
PRCP	Angiotensin System	Host Susceptibility, Homeostasis
THOP1	Angiotensin System	Host Susceptibility, Homeostasis
ATM	Apoptosis	Homeostasis
BCL2	Apoptosis	Homeostasis
BCL2L1	Apoptosis	Homeostasis
C1QBP	Apoptosis	Homeostasis
CASP10	Apoptosis	Homeostasis
CASP3	Apoptosis	Homeostasis
CASP8	Apoptosis	Homeostasis
CDH1	Apoptosis	Homeostasis
CTSL	Apoptosis	Homeostasis
CTSS	Apoptosis	Homeostasis
CTSW	Apoptosis	Homeostasis
CTSZ	Apoptosis	Homeostasis
DDIT3	Apoptosis	Homeostasis
DIABLO	Apoptosis	Homeostasis
EIF2AK3	Apoptosis	Homeostasis
ERN1	Apoptosis	Homeostasis
FAS	Apoptosis	Homeostasis
FASLG	Apoptosis	Homeostasis
GADD45B	Apoptosis	Homeostasis
GZMB	Apoptosis	Homeostasis
PARP1	Apoptosis	Homeostasis
PRF1	Apoptosis	Homeostasis
TNF	Apoptosis	Homeostasis
TNFRSF10B	Apoptosis	Homeostasis
TNFRSF1A	Apoptosis	Homeostasis
TNFSF10	Apoptosis	Homeostasis
YWHAQ	Apoptosis	Homeostasis
ATG10	Autophagy	Homeostasis
ATG12	Autophagy	Homeostasis
ATG13	Autophagy	Homeostasis
ATG3	Autophagy	Homeostasis
ATG4A	Autophagy	Homeostasis
ATG7	Autophagy	Homeostasis
BECN1	Autophagy	Homeostasis
MAP1LC3A	Autophagy	Homeostasis
MTOR	Autophagy	Homeostasis
PIK3C3	Autophagy	Homeostasis
PIK3R4	Autophagy	Homeostasis
RB1CC1	Autophagy	Homeostasis
ULK1	Autophagy	Homeostasis
ULK2	Autophagy	Homeostasis
WIPI1	Autophagy	Homeostasis
AKT1	BCR Signaling	Adaptive Immune Response
AKT2	BCR Signaling	Adaptive Immune Response
AKT3	BCR Signaling	Adaptive Immune Response
BLK	BCR Signaling	Adaptive Immune Response
CALM1	BCR Signaling	Adaptive Immune Response
CARD11	BCR Signaling	Adaptive Immune Response
CD19	BCR Signaling	Adaptive Immune Response
CD22	BCR Signaling	Adaptive Immune Response
CD79A	BCR Signaling	Adaptive Immune Response
CD79B	BCR Signaling	Adaptive Immune Response
CD81	BCR Signaling	Adaptive Immune Response
CHUK	BCR Signaling	Adaptive Immune Response
CUL1	BCR Signaling	Adaptive Immune Response
FCRL4	BCR Signaling	Adaptive Immune Response
FOS	BCR Signaling	Adaptive Immune Response
FYN	BCR Signaling	Adaptive Immune Response
GSK3B	BCR Signaling	Adaptive Immune Response
IFITM1	BCR Signaling	Adaptive Immune Response
IKBKB	BCR Signaling	Adaptive Immune Response
IKBKG	BCR Signaling	Adaptive Immune Response
ITPR3	BCR Signaling	Adaptive Immune Response
JUN	BCR Signaling	Adaptive Immune Response
KRAS	BCR Signaling	Adaptive Immune Response
LILRA3	BCR Signaling	Adaptive Immune Response
LILRA5	BCR Signaling	Adaptive Immune Response
LILRA6	BCR Signaling	Adaptive Immune Response
LILRB2	BCR Signaling	Adaptive Immune Response
LYN	BCR Signaling	Adaptive Immune Response
MAP2K2	BCR Signaling	Adaptive Immune Response
MAP3K7	BCR Signaling	Adaptive Immune Response
MAPK1	BCR Signaling	Adaptive Immune Response
NFATC1	BCR Signaling	Adaptive Immune Response
NFATC2	BCR Signaling	Adaptive Immune Response
NFATC3	BCR Signaling	Adaptive Immune Response
NFKB1	BCR Signaling	Adaptive Immune Response
NRAS	BCR Signaling	Adaptive Immune Response
PIK3CA	BCR Signaling	Adaptive Immune Response
PIK3CB	BCR Signaling	Adaptive Immune Response
PIK3CD	BCR Signaling	Adaptive Immune Response
PIK3R3	BCR Signaling	Adaptive Immune Response
PLCG2	BCR Signaling	Adaptive Immune Response
PPIA	BCR Signaling	Adaptive Immune Response
PRDM1	BCR Signaling	Adaptive Immune Response
PSMB10	BCR Signaling	Adaptive Immune Response
PSMB8	BCR Signaling	Adaptive Immune Response
PSMB9	BCR Signaling	Adaptive Immune Response
PTPN6	BCR Signaling	Adaptive Immune Response
RAC2	BCR Signaling	Adaptive Immune Response
RAF1	BCR Signaling	Adaptive Immune Response
RASGRP1	BCR Signaling	Adaptive Immune Response
REL	BCR Signaling	Adaptive Immune Response
RELA	BCR Signaling	Adaptive Immune Response
SEM1	BCR Signaling	Adaptive Immune Response
SYK	BCR Signaling	Adaptive Immune Response
UBA52	BCR Signaling	Adaptive Immune Response
ACKR2	Chemokine Signaling	Innate Immune Cell Activation
ACKR3	Chemokine Signaling	Innate Immune Cell Activation
ACKR4	Chemokine Signaling	Innate Immune Cell Activation
ARRB2	Chemokine Signaling	Innate Immune Cell Activation
CCL1	Chemokine Signaling	Innate Immune Cell Activation
CCL11	Chemokine Signaling	Innate Immune Cell Activation
CCL13	Chemokine Signaling	Innate Immune Cell Activation
CCL14	Chemokine Signaling	Innate Immune Cell Activation
CCL15	Chemokine Signaling	Innate Immune Cell Activation
CCL16	Chemokine Signaling	Innate Immune Cell Activation
CCL17	Chemokine Signaling	Innate Immune Cell Activation
CCL18	Chemokine Signaling	Innate Immune Cell Activation
CCL19	Chemokine Signaling	Innate Immune Cell Activation
CCL2	Chemokine Signaling	Innate Immune Cell Activation
CCL20	Chemokine Signaling	Innate Immune Cell Activation
CCL21	Chemokine Signaling	Innate Immune Cell Activation
CCL22	Chemokine Signaling	Innate Immune Cell Activation
CCL23	Chemokine Signaling	Innate Immune Cell Activation
CCL24	Chemokine Signaling	Innate Immune Cell Activation
CCL25	Chemokine Signaling	Innate Immune Cell Activation
CCL26	Chemokine Signaling	Innate Immune Cell Activation
CCL27	Chemokine Signaling	Innate Immune Cell Activation
CCL28	Chemokine Signaling	Innate Immune Cell Activation
CCL3/L1/L3	Chemokine Signaling	Innate Immune Cell Activation
CCL4/L1/L2	Chemokine Signaling	Innate Immune Cell Activation
CCL5	Chemokine Signaling	Innate Immune Cell Activation
CCL7	Chemokine Signaling	Innate Immune Cell Activation
CCL8	Chemokine Signaling	Innate Immune Cell Activation
CCR1	Chemokine Signaling	Innate Immune Cell Activation
CCR10	Chemokine Signaling	Innate Immune Cell Activation
CCR2	Chemokine Signaling	Innate Immune Cell Activation
CCR3	Chemokine Signaling	Innate Immune Cell Activation
CCR4	Chemokine Signaling	Innate Immune Cell Activation
CCR5	Chemokine Signaling	Innate Immune Cell Activation
CCR6	Chemokine Signaling	Innate Immune Cell Activation
CCR7	Chemokine Signaling	Innate Immune Cell Activation
CCR8	Chemokine Signaling	Innate Immune Cell Activation
CCR9	Chemokine Signaling	Innate Immune Cell Activation
CCRL2	Chemokine Signaling	Innate Immune Cell Activation
CRK	Chemokine Signaling	Innate Immune Cell Activation
CX3CL1	Chemokine Signaling	Innate Immune Cell Activation
CX3CR1	Chemokine Signaling	Innate Immune Cell Activation
CXCL1	Chemokine Signaling	Innate Immune Cell Activation
CXCL10	Chemokine Signaling	Innate Immune Cell Activation
CXCL11	Chemokine Signaling	Innate Immune Cell Activation
CXCL12	Chemokine Signaling	Innate Immune Cell Activation
CXCL13	Chemokine Signaling	Innate Immune Cell Activation
CXCL14	Chemokine Signaling	Innate Immune Cell Activation
CXCL16	Chemokine Signaling	Innate Immune Cell Activation
CXCL2	Chemokine Signaling	Innate Immune Cell Activation
CXCL3	Chemokine Signaling	Innate Immune Cell Activation
CXCL5	Chemokine Signaling	Innate Immune Cell Activation
CXCL6	Chemokine Signaling	Innate Immune Cell Activation
CXCL8	Chemokine Signaling	Innate Immune Cell Activation
CXCL9	Chemokine Signaling	Innate Immune Cell Activation
CXCR1	Chemokine Signaling	Innate Immune Cell Activation
CXCR2	Chemokine Signaling	Innate Immune Cell Activation
CXCR3	Chemokine Signaling	Innate Immune Cell Activation
CXCR4	Chemokine Signaling	Innate Immune Cell Activation
CXCR5	Chemokine Signaling	Innate Immune Cell Activation
CXCR6	Chemokine Signaling	Innate Immune Cell Activation
FGR	Chemokine Signaling	Innate Immune Cell Activation
HCK	Chemokine Signaling	Innate Immune Cell Activation
ITK	Chemokine Signaling	Innate Immune Cell Activation
NCF1	Chemokine Signaling	Innate Immune Cell Activation
PAK1	Chemokine Signaling	Innate Immune Cell Activation
PIK3CG	Chemokine Signaling	Innate Immune Cell Activation
PIK3R5	Chemokine Signaling	Innate Immune Cell Activation
PIK3R6	Chemokine Signaling	Innate Immune Cell Activation
PRKCD	Chemokine Signaling	Innate Immune Cell Activation
PTK2B	Chemokine Signaling	Innate Immune Cell Activation
PXN	Chemokine Signaling	Innate Immune Cell Activation
WAS	Chemokine Signaling	Innate Immune Cell Activation
XCL1/2	Chemokine Signaling	Innate Immune Cell Activation
XCR1	Chemokine Signaling	Innate Immune Cell Activation
APBB1IP	Coagulation	Homeostasis
ARRB2	Coagulation	Homeostasis
C1QBP	Coagulation	Homeostasis
CALM1	Coagulation	Homeostasis
CAP1	Coagulation	Homeostasis
CRK	Coagulation	Homeostasis
CTSW	Coagulation	Homeostasis
F5	Coagulation	Homeostasis
LAMP2	Coagulation	Homeostasis
PECAM1	Coagulation	Homeostasis
PIK3CG	Coagulation	Homeostasis
PIK3R5	Coagulation	Homeostasis
PIK3R6	Coagulation	Homeostasis
PLAT	Coagulation	Homeostasis
PLAU	Coagulation	Homeostasis
PLAUR	Coagulation	Homeostasis
PLEK	Coagulation	Homeostasis
PLG	Coagulation	Homeostasis
PPIA	Coagulation	Homeostasis
PRCP	Coagulation	Homeostasis
PRKCQ	Coagulation	Homeostasis
PSAP	Coagulation	Homeostasis
RASGRP1	Coagulation	Homeostasis
RHOG	Coagulation	Homeostasis
SERPINA1	Coagulation	Homeostasis
SOD1	Coagulation	Homeostasis
TBXAS1	Coagulation	Homeostasis
TGFB2	Coagulation	Homeostasis
TGFB3	Coagulation	Homeostasis
THBS1	Coagulation	Homeostasis
TLN1	Coagulation	Homeostasis
VEGFA	Coagulation	Homeostasis
VWF	Coagulation	Homeostasis
BDKRB1	Complement System	Adaptive Immune Response
BDKRB2	Complement System	Adaptive Immune Response
C2	Complement System	Adaptive Immune Response
C3	Complement System	Adaptive Immune Response
C3AR1	Complement System	Adaptive Immune Response
C5	Complement System	Adaptive Immune Response
C5AR1	Complement System	Adaptive Immune Response
CD19	Complement System	Adaptive Immune Response
CD59	Complement System	Adaptive Immune Response
CD81	Complement System	Adaptive Immune Response
CR1	Complement System	Adaptive Immune Response
CRP	Complement System	Adaptive Immune Response
ELANE	Complement System	Adaptive Immune Response
F5	Complement System	Adaptive Immune Response
ITGAM	Complement System	Adaptive Immune Response
ITGAX	Complement System	Adaptive Immune Response
ITGB2	Complement System	Adaptive Immune Response
PLAT	Complement System	Adaptive Immune Response
PLAU	Complement System	Adaptive Immune Response
PLAUR	Complement System	Adaptive Immune Response
PLG	Complement System	Adaptive Immune Response
SERPINA1	Complement System	Adaptive Immune Response
VWF	Complement System	Adaptive Immune Response
CASP3	Cytotoxicity	Innate Immune Cell Activation, Adaptive Immune Response
FAS	Cytotoxicity	Innate Immune Cell Activation, Adaptive Immune Response
FASLG	Cytotoxicity	Innate Immune Cell Activation, Adaptive Immune Response
GZMA	Cytotoxicity	Innate Immune Cell Activation, Adaptive Immune Response
GZMB	Cytotoxicity	Innate Immune Cell Activation, Adaptive Immune Response
GZMH	Cytotoxicity	Innate Immune Cell Activation, Adaptive Immune Response
NKG7	Cytotoxicity	Innate Immune Cell Activation, Adaptive Immune Response
PRF1	Cytotoxicity	Innate Immune Cell Activation, Adaptive Immune Response
TNF	Cytotoxicity	Innate Immune Cell Activation, Adaptive Immune Response
TNFRSF10B	Cytotoxicity	Innate Immune Cell Activation, Adaptive Immune Response
TNFSF10	Cytotoxicity	Innate Immune Cell Activation, Adaptive Immune Response
ADAR	DNA Sensing	Interferon Response
AIM2	DNA Sensing	Interferon Response
CASP1	DNA Sensing	Interferon Response
CCL4/L1/L2	DNA Sensing	Interferon Response
CCL5	DNA Sensing	Interferon Response
CGAS	DNA Sensing	Interferon Response
CHUK	DNA Sensing	Interferon Response
CREBBP	DNA Sensing	Interferon Response
CXCL10	DNA Sensing	Interferon Response
DDX58	DNA Sensing	Interferon Response
IFI16	DNA Sensing	Interferon Response
IFNA1/13	DNA Sensing	Interferon Response
IFNA14/16	DNA Sensing	Interferon Response
IFNA2	DNA Sensing	Interferon Response
IFNA4/7/10/17/21	DNA Sensing	Interferon Response
IFNA5	DNA Sensing	Interferon Response
IFNA6	DNA Sensing	Interferon Response
IFNA8	DNA Sensing	Interferon Response
IFNB1	DNA Sensing	Interferon Response
IKBKB	DNA Sensing	Interferon Response
IKBKE	DNA Sensing	Interferon Response
IKBKG	DNA Sensing	Interferon Response
IL18	DNA Sensing	Interferon Response
IL1B	DNA Sensing	Interferon Response
IL33	DNA Sensing	Interferon Response
IL6	DNA Sensing	Interferon Response
IRF3	DNA Sensing	Interferon Response
IRF7	DNA Sensing	Interferon Response
MAVS	DNA Sensing	Interferon Response
MYD88	DNA Sensing	Interferon Response
NFKB1	DNA Sensing	Interferon Response
NFKB2	DNA Sensing	Interferon Response
PYCARD	DNA Sensing	Interferon Response
RELA	DNA Sensing	Interferon Response
RIPK1	DNA Sensing	Interferon Response
RIPK3	DNA Sensing	Interferon Response
STAT6	DNA Sensing	Interferon Response
STING1	DNA Sensing	Interferon Response
TBK1	DNA Sensing	Interferon Response
TLR3	DNA Sensing	Interferon Response
TRIM21	DNA Sensing	Interferon Response
TRIM56	DNA Sensing	Interferon Response
UBA52	DNA Sensing	Interferon Response
ZBP1	DNA Sensing	Interferon Response
CALM1	Glycan Sensing	Interferon Response
CARD11	Glycan Sensing	Interferon Response
CASP8	Glycan Sensing	Interferon Response
CD209	Glycan Sensing	Interferon Response
CHUK	Glycan Sensing	Interferon Response
CREBBP	Glycan Sensing	Interferon Response
CUL1	Glycan Sensing	Interferon Response
FYN	Glycan Sensing	Interferon Response
ICAM3	Glycan Sensing	Interferon Response
IKBKB	Glycan Sensing	Interferon Response
IKBKG	Glycan Sensing	Interferon Response
IL1B	Glycan Sensing	Interferon Response
ITPR3	Glycan Sensing	Interferon Response
LYN	Glycan Sensing	Interferon Response
MAP3K7	Glycan Sensing	Interferon Response
NFATC1	Glycan Sensing	Interferon Response
NFATC2	Glycan Sensing	Interferon Response
NFATC3	Glycan Sensing	Interferon Response
NFKB1	Glycan Sensing	Interferon Response
NFKB2	Glycan Sensing	Interferon Response
NRAS	Glycan Sensing	Interferon Response
PAK1	Glycan Sensing	Interferon Response
PLCG2	Glycan Sensing	Interferon Response
PRKCD	Glycan Sensing	Interferon Response
PSMB10	Glycan Sensing	Interferon Response
PSMB8	Glycan Sensing	Interferon Response
PSMB9	Glycan Sensing	Interferon Response
PYCARD	Glycan Sensing	Interferon Response
RAF1	Glycan Sensing	Interferon Response
RELA	Glycan Sensing	Interferon Response
RELB	Glycan Sensing	Interferon Response
SEM1	Glycan Sensing	Interferon Response
SYK	Glycan Sensing	Interferon Response
TAB1	Glycan Sensing	Interferon Response
TAB2	Glycan Sensing	Interferon Response
TRAF6	Glycan Sensing	Interferon Response
UBA52	Glycan Sensing	Interferon Response
UBE2N	Glycan Sensing	Interferon Response
CREBBP	HIF1A Signaling	Homeostasis
EGLN1	HIF1A Signaling	Homeostasis
HK3	HIF1A Signaling	Homeostasis
HMOX1	HIF1A Signaling	Homeostasis
IFNG	HIF1A Signaling	Homeostasis
IFNGR2	HIF1A Signaling	Homeostasis
IL6	HIF1A Signaling	Homeostasis
IL6R	HIF1A Signaling	Homeostasis
LDHB	HIF1A Signaling	Homeostasis
LTBR	HIF1A Signaling	Homeostasis
MKNK1	HIF1A Signaling	Homeostasis
MTOR	HIF1A Signaling	Homeostasis
NOS2	HIF1A Signaling	Homeostasis
PDHB	HIF1A Signaling	Homeostasis
PFKFB3	HIF1A Signaling	Homeostasis
PLCG1	HIF1A Signaling	Homeostasis
PRKCA	HIF1A Signaling	Homeostasis
RPS6KB1	HIF1A Signaling	Homeostasis
STAT3	HIF1A Signaling	Homeostasis
TLR4	HIF1A Signaling	Homeostasis
VEGFA	HIF1A Signaling	Homeostasis
BPI	Host Defense Peptides	Innate Immune Cell Activation
CCR2	Host Defense Peptides	Innate Immune Cell Activation
CCR6	Host Defense Peptides	Innate Immune Cell Activation
CD4	Host Defense Peptides	Innate Immune Cell Activation
CTSG	Host Defense Peptides	Innate Immune Cell Activation
DEFA4	Host Defense Peptides	Innate Immune Cell Activation
DEFB103A/B	Host Defense Peptides	Innate Immune Cell Activation
ELANE	Host Defense Peptides	Innate Immune Cell Activation
GNLY	Host Defense Peptides	Innate Immune Cell Activation
ITLN1	Host Defense Peptides	Innate Immune Cell Activation
LCN2	Host Defense Peptides	Innate Immune Cell Activation
LTF	Host Defense Peptides	Innate Immune Cell Activation
SLC11A1	Host Defense Peptides	Innate Immune Cell Activation
TLR1	Host Defense Peptides	Innate Immune Cell Activation
TLR2	Host Defense Peptides	Innate Immune Cell Activation
ALOX5	IL-1 Signaling	Innate Immune Cell Activation, Adaptive Immune Response
APP	IL-1 Signaling	Innate Immune Cell Activation, Adaptive Immune Response
CASP1	IL-1 Signaling	Innate Immune Cell Activation, Adaptive Immune Response
CTSG	IL-1 Signaling	Innate Immune Cell Activation, Adaptive Immune Response
HMGB1	IL-1 Signaling	Innate Immune Cell Activation, Adaptive Immune Response
IL13	IL-1 Signaling	Innate Immune Cell Activation, Adaptive Immune Response
IL18	IL-1 Signaling	Innate Immune Cell Activation, Adaptive Immune Response
IL18BP	IL-1 Signaling	Innate Immune Cell Activation, Adaptive Immune Response
IL18R1	IL-1 Signaling	Innate Immune Cell Activation, Adaptive Immune Response
IL18RAP	IL-1 Signaling	Innate Immune Cell Activation, Adaptive Immune Response
IL1A	IL-1 Signaling	Innate Immune Cell Activation, Adaptive Immune Response
IL1B	IL-1 Signaling	Innate Immune Cell Activation, Adaptive Immune Response
IL1F10	IL-1 Signaling	Innate Immune Cell Activation, Adaptive Immune Response
IL1R1	IL-1 Signaling	Innate Immune Cell Activation, Adaptive Immune Response
IL1R2	IL-1 Signaling	Innate Immune Cell Activation, Adaptive Immune Response
IL1RAPL1	IL-1 Signaling	Innate Immune Cell Activation, Adaptive Immune Response
IL1RAPL2	IL-1 Signaling	Innate Immune Cell Activation, Adaptive Immune Response
IL1RL1	IL-1 Signaling	Innate Immune Cell Activation, Adaptive Immune Response
IL1RL2	IL-1 Signaling	Innate Immune Cell Activation, Adaptive Immune Response
IL1RN	IL-1 Signaling	Innate Immune Cell Activation, Adaptive Immune Response
IL33	IL-1 Signaling	Innate Immune Cell Activation, Adaptive Immune Response
IL36A	IL-1 Signaling	Innate Immune Cell Activation, Adaptive Immune Response
IL36B	IL-1 Signaling	Innate Immune Cell Activation, Adaptive Immune Response
IL36G	IL-1 Signaling	Innate Immune Cell Activation, Adaptive Immune Response
IL36RN	IL-1 Signaling	Innate Immune Cell Activation, Adaptive Immune Response
IL37	IL-1 Signaling	Innate Immune Cell Activation, Adaptive Immune Response
IL4	IL-1 Signaling	Innate Immune Cell Activation, Adaptive Immune Response
IRAK3	IL-1 Signaling	Innate Immune Cell Activation, Adaptive Immune Response
MAP2K4	IL-1 Signaling	Innate Immune Cell Activation, Adaptive Immune Response
MAP3K3	IL-1 Signaling	Innate Immune Cell Activation, Adaptive Immune Response
MAP3K8	IL-1 Signaling	Innate Immune Cell Activation, Adaptive Immune Response
MAPK8	IL-1 Signaling	Innate Immune Cell Activation, Adaptive Immune Response
NOD2	IL-1 Signaling	Innate Immune Cell Activation, Adaptive Immune Response
PELI1	IL-1 Signaling	Innate Immune Cell Activation, Adaptive Immune Response
PELI2	IL-1 Signaling	Innate Immune Cell Activation, Adaptive Immune Response
PTPN4	IL-1 Signaling	Innate Immune Cell Activation, Adaptive Immune Response
PTPN6	IL-1 Signaling	Innate Immune Cell Activation, Adaptive Immune Response
RIPK2	IL-1 Signaling	Innate Immune Cell Activation, Adaptive Immune Response
S100A12	IL-1 Signaling	Innate Immune Cell Activation, Adaptive Immune Response
SIGIRR	IL-1 Signaling	Innate Immune Cell Activation, Adaptive Immune Response
SMAD3	IL-1 Signaling	Innate Immune Cell Activation, Adaptive Immune Response
STAT3	IL-1 Signaling	Innate Immune Cell Activation, Adaptive Immune Response
TBK1	IL-1 Signaling	Innate Immune Cell Activation, Adaptive Immune Response
TOLLIP	IL-1 Signaling	Innate Immune Cell Activation, Adaptive Immune Response
UBE2N	IL-1 Signaling	Innate Immune Cell Activation, Adaptive Immune Response
ATF2	IL-17 Signaling	Innate Immune Cell Activation, Adaptive Immune Response
IL17A	IL-17 Signaling	Innate Immune Cell Activation, Adaptive Immune Response
IL17B	IL-17 Signaling	Innate Immune Cell Activation, Adaptive Immune Response
IL17C	IL-17 Signaling	Innate Immune Cell Activation, Adaptive Immune Response
IL17F	IL-17 Signaling	Innate Immune Cell Activation, Adaptive Immune Response
IL17RA	IL-17 Signaling	Innate Immune Cell Activation, Adaptive Immune Response
IL17RB	IL-17 Signaling	Innate Immune Cell Activation, Adaptive Immune Response
IL17RC	IL-17 Signaling	Innate Immune Cell Activation, Adaptive Immune Response
IL17RD	IL-17 Signaling	Innate Immune Cell Activation, Adaptive Immune Response
IL17RE	IL-17 Signaling	Innate Immune Cell Activation, Adaptive Immune Response
IL25	IL-17 Signaling	Innate Immune Cell Activation, Adaptive Immune Response
IRAK1	IL-17 Signaling	Innate Immune Cell Activation, Adaptive Immune Response
MAP2K3	IL-17 Signaling	Innate Immune Cell Activation, Adaptive Immune Response
MAP2K4	IL-17 Signaling	Innate Immune Cell Activation, Adaptive Immune Response
MAPKAPK2	IL-17 Signaling	Innate Immune Cell Activation, Adaptive Immune Response
NOD2	IL-17 Signaling	Innate Immune Cell Activation, Adaptive Immune Response
RPS6KA1	IL-17 Signaling	Innate Immune Cell Activation, Adaptive Immune Response
RPS6KA3	IL-17 Signaling	Innate Immune Cell Activation, Adaptive Immune Response
TAB1	IL-17 Signaling	Innate Immune Cell Activation, Adaptive Immune Response
VRK3	IL-17 Signaling	Innate Immune Cell Activation, Adaptive Immune Response
CSF2	IL-2 Signaling	Innate Immune Cell Activation, Adaptive Immune Response
CSF2RA	IL-2 Signaling	Innate Immune Cell Activation, Adaptive Immune Response
CSF2RB	IL-2 Signaling	Innate Immune Cell Activation, Adaptive Immune Response
GAB2	IL-2 Signaling	Innate Immune Cell Activation, Adaptive Immune Response
HAVCR2	IL-2 Signaling	Innate Immune Cell Activation, Adaptive Immune Response
IL15	IL-2 Signaling	Innate Immune Cell Activation, Adaptive Immune Response
IL15RA	IL-2 Signaling	Innate Immune Cell Activation, Adaptive Immune Response
IL2	IL-2 Signaling	Innate Immune Cell Activation, Adaptive Immune Response
IL21	IL-2 Signaling	Innate Immune Cell Activation, Adaptive Immune Response
IL21R	IL-2 Signaling	Innate Immune Cell Activation, Adaptive Immune Response
IL2RA	IL-2 Signaling	Innate Immune Cell Activation, Adaptive Immune Response
IL2RB	IL-2 Signaling	Innate Immune Cell Activation, Adaptive Immune Response
IL2RG	IL-2 Signaling	Innate Immune Cell Activation, Adaptive Immune Response
IL3	IL-2 Signaling	Innate Immune Cell Activation, Adaptive Immune Response
IL3RA	IL-2 Signaling	Innate Immune Cell Activation, Adaptive Immune Response
IL5	IL-2 Signaling	Innate Immune Cell Activation, Adaptive Immune Response
IL5RA	IL-2 Signaling	Innate Immune Cell Activation, Adaptive Immune Response
IL9	IL-2 Signaling	Innate Immune Cell Activation, Adaptive Immune Response
IL9R	IL-2 Signaling	Innate Immune Cell Activation, Adaptive Immune Response
JAK1	IL-2 Signaling	Innate Immune Cell Activation, Adaptive Immune Response
JAK2	IL-2 Signaling	Innate Immune Cell Activation, Adaptive Immune Response
JAK3	IL-2 Signaling	Innate Immune Cell Activation, Adaptive Immune Response
PTK2B	IL-2 Signaling	Innate Immune Cell Activation, Adaptive Immune Response
STAT1	IL-2 Signaling	Innate Immune Cell Activation, Adaptive Immune Response
STAT3	IL-2 Signaling	Innate Immune Cell Activation, Adaptive Immune Response
STAT4	IL-2 Signaling	Innate Immune Cell Activation, Adaptive Immune Response
STAT5A	IL-2 Signaling	Innate Immune Cell Activation, Adaptive Immune Response
STAT5B	IL-2 Signaling	Innate Immune Cell Activation, Adaptive Immune Response
SYK	IL-2 Signaling	Innate Immune Cell Activation, Adaptive Immune Response
CBL	IL-6 Signaling	Innate Immune Cell Activation, Adaptive Immune Response
IL11	IL-6 Signaling	Innate Immune Cell Activation, Adaptive Immune Response
IL11RA	IL-6 Signaling	Innate Immune Cell Activation, Adaptive Immune Response
IL31	IL-6 Signaling	Innate Immune Cell Activation, Adaptive Immune Response
IL31RA	IL-6 Signaling	Innate Immune Cell Activation, Adaptive Immune Response
IL6	IL-6 Signaling	Innate Immune Cell Activation, Adaptive Immune Response
IL6R	IL-6 Signaling	Innate Immune Cell Activation, Adaptive Immune Response
IL6ST	IL-6 Signaling	Innate Immune Cell Activation, Adaptive Immune Response
JAK1	IL-6 Signaling	Innate Immune Cell Activation, Adaptive Immune Response
JAK2	IL-6 Signaling	Innate Immune Cell Activation, Adaptive Immune Response
LIF	IL-6 Signaling	Innate Immune Cell Activation, Adaptive Immune Response
OSM	IL-6 Signaling	Innate Immune Cell Activation, Adaptive Immune Response
SOCS3	IL-6 Signaling	Innate Immune Cell Activation, Adaptive Immune Response
STAT1	IL-6 Signaling	Innate Immune Cell Activation, Adaptive Immune Response
STAT3	IL-6 Signaling	Innate Immune Cell Activation, Adaptive Immune Response
TYK2	IL-6 Signaling	Innate Immune Cell Activation, Adaptive Immune Response
BATF	Immune Exhaustion	Adaptive Immune Response
CASP3	Immune Exhaustion	Adaptive Immune Response
CCL3/L1/L3	Immune Exhaustion	Adaptive Immune Response
CD244	Immune Exhaustion	Adaptive Immune Response
CD86	Immune Exhaustion	Adaptive Immune Response
CTLA4	Immune Exhaustion	Adaptive Immune Response
EOMES	Immune Exhaustion	Adaptive Immune Response
FASLG	Immune Exhaustion	Adaptive Immune Response
HAVCR2	Immune Exhaustion	Adaptive Immune Response
IRF4	Immune Exhaustion	Adaptive Immune Response
LAG3	Immune Exhaustion	Adaptive Immune Response
MDFIC	Immune Exhaustion	Adaptive Immune Response
PDCD1	Immune Exhaustion	Adaptive Immune Response
PTGER2	Immune Exhaustion	Adaptive Immune Response
TIGIT	Immune Exhaustion	Adaptive Immune Response
TNFRSF9	Immune Exhaustion	Adaptive Immune Response
TNFSF9	Immune Exhaustion	Adaptive Immune Response
CCR7	Immune Memory	Adaptive Immune Response
CD27	Immune Memory	Adaptive Immune Response
CD40	Immune Memory	Adaptive Immune Response
CD45R0	Immune Memory	Adaptive Immune Response
CD45RA	Immune Memory	Adaptive Immune Response
CD80	Immune Memory	Adaptive Immune Response
MS4A1	Immune Memory	Adaptive Immune Response
PDCD1LG2	Immune Memory	Adaptive Immune Response
SELL	Immune Memory	Adaptive Immune Response
AIM2	Inflammasomes	Interferon Response
APP	Inflammasomes	Interferon Response
BCL2	Inflammasomes	Interferon Response
BCL2L1	Inflammasomes	Interferon Response
CASP1	Inflammasomes	Interferon Response
HSP90AB1	Inflammasomes	Interferon Response
IL1B	Inflammasomes	Interferon Response
MEFV	Inflammasomes	Interferon Response
NFKB1	Inflammasomes	Interferon Response
NFKB2	Inflammasomes	Interferon Response
NLRC4	Inflammasomes	Interferon Response
NLRP1	Inflammasomes	Interferon Response
NLRP3	Inflammasomes	Interferon Response
P2RX7	Inflammasomes	Interferon Response
PANX1	Inflammasomes	Interferon Response
PSTPIP1	Inflammasomes	Interferon Response
PYCARD	Inflammasomes	Interferon Response
RELA	Inflammasomes	Interferon Response
SUGT1	Inflammasomes	Interferon Response
TRAF3	Inflammasomes	Interferon Response
TXN	Inflammasomes	Interferon Response
TXNIP	Inflammasomes	Interferon Response
APOL6	Interferon Response Genes	Interferon Response
DDX58	Interferon Response Genes	Interferon Response
EIF2AK2	Interferon Response Genes	Interferon Response
HERC5	Interferon Response Genes	Interferon Response
IFI44	Interferon Response Genes	Interferon Response
IFIT1	Interferon Response Genes	Interferon Response
IRF3	Interferon Response Genes	Interferon Response
ISG15	Interferon Response Genes	Interferon Response
JAK1	Interferon Response Genes	Interferon Response
KPNB1	Interferon Response Genes	Interferon Response
MX1	Interferon Response Genes	Interferon Response
OAS1	Interferon Response Genes	Interferon Response
OAS2	Interferon Response Genes	Interferon Response
OAS3	Interferon Response Genes	Interferon Response
OASL	Interferon Response Genes	Interferon Response
PARP9	Interferon Response Genes	Interferon Response
PLCG1	Interferon Response Genes	Interferon Response
RNASEL	Interferon Response Genes	Interferon Response
STAT1	Interferon Response Genes	Interferon Response
TMEM140	Interferon Response Genes	Interferon Response
TRIM25	Interferon Response Genes	Interferon Response
UBA52	Interferon Response Genes	Interferon Response
UBE2L6	Interferon Response Genes	Interferon Response
UBE2N	Interferon Response Genes	Interferon Response
BCL2	JAK-STAT Signaling	Interferon Response, Innate Immune Cell Activation, Adaptive Immune Response
BCL2L1	JAK-STAT Signaling	Interferon Response, Innate Immune Cell Activation, Adaptive Immune Response
CSF2	JAK-STAT Signaling	Interferon Response, Innate Immune Cell Activation, Adaptive Immune Response
CSF2RA	JAK-STAT Signaling	Interferon Response, Innate Immune Cell Activation, Adaptive Immune Response
CSF2RB	JAK-STAT Signaling	Interferon Response, Innate Immune Cell Activation, Adaptive Immune Response
CSF3	JAK-STAT Signaling	Interferon Response, Innate Immune Cell Activation, Adaptive Immune Response
CSF3R	JAK-STAT Signaling	Interferon Response, Innate Immune Cell Activation, Adaptive Immune Response
IFNA1/13	JAK-STAT Signaling	Interferon Response, Innate Immune Cell Activation, Adaptive Immune Response
IFNA14/16	JAK-STAT Signaling	Interferon Response, Innate Immune Cell Activation, Adaptive Immune Response
IFNA2	JAK-STAT Signaling	Interferon Response, Innate Immune Cell Activation, Adaptive Immune Response
IFNA4/7/10/17/21	JAK-STAT Signaling	Interferon Response, Innate Immune Cell Activation, Adaptive Immune Response
IFNA5	JAK-STAT Signaling	Interferon Response, Innate Immune Cell Activation, Adaptive Immune Response
IFNA6	JAK-STAT Signaling	Interferon Response, Innate Immune Cell Activation, Adaptive Immune Response
IFNA8	JAK-STAT Signaling	Interferon Response, Innate Immune Cell Activation, Adaptive Immune Response
IFNAR1	JAK-STAT Signaling	Interferon Response, Innate Immune Cell Activation, Adaptive Immune Response
IFNAR2	JAK-STAT Signaling	Interferon Response, Innate Immune Cell Activation, Adaptive Immune Response
IFNB1	JAK-STAT Signaling	Interferon Response, Innate Immune Cell Activation, Adaptive Immune Response
IFNG	JAK-STAT Signaling	Interferon Response, Innate Immune Cell Activation, Adaptive Immune Response
IFNGR2	JAK-STAT Signaling	Interferon Response, Innate Immune Cell Activation, Adaptive Immune Response
IFNK	JAK-STAT Signaling	Interferon Response, Innate Immune Cell Activation, Adaptive Immune Response
IFNL1	JAK-STAT Signaling	Interferon Response, Innate Immune Cell Activation, Adaptive Immune Response
IFNL2/3	JAK-STAT Signaling	Interferon Response, Innate Immune Cell Activation, Adaptive Immune Response
IFNLR1	JAK-STAT Signaling	Interferon Response, Innate Immune Cell Activation, Adaptive Immune Response
IFNW1	JAK-STAT Signaling	Interferon Response, Innate Immune Cell Activation, Adaptive Immune Response
IL10	JAK-STAT Signaling	Interferon Response, Innate Immune Cell Activation, Adaptive Immune Response
IL10RA	JAK-STAT Signaling	Interferon Response, Innate Immune Cell Activation, Adaptive Immune Response
IL10RB	JAK-STAT Signaling	Interferon Response, Innate Immune Cell Activation, Adaptive Immune Response
IL11	JAK-STAT Signaling	Interferon Response, Innate Immune Cell Activation, Adaptive Immune Response
IL11RA	JAK-STAT Signaling	Interferon Response, Innate Immune Cell Activation, Adaptive Immune Response
IL12A	JAK-STAT Signaling	Interferon Response, Innate Immune Cell Activation, Adaptive Immune Response
IL12B	JAK-STAT Signaling	Interferon Response, Innate Immune Cell Activation, Adaptive Immune Response
IL12RB1	JAK-STAT Signaling	Interferon Response, Innate Immune Cell Activation, Adaptive Immune Response
IL12RB2	JAK-STAT Signaling	Interferon Response, Innate Immune Cell Activation, Adaptive Immune Response
IL13	JAK-STAT Signaling	Interferon Response, Innate Immune Cell Activation, Adaptive Immune Response
IL13RA1	JAK-STAT Signaling	Interferon Response, Innate Immune Cell Activation, Adaptive Immune Response
IL13RA2	JAK-STAT Signaling	Interferon Response, Innate Immune Cell Activation, Adaptive Immune Response
IL15	JAK-STAT Signaling	Interferon Response, Innate Immune Cell Activation, Adaptive Immune Response
IL15RA	JAK-STAT Signaling	Interferon Response, Innate Immune Cell Activation, Adaptive Immune Response
IL17D	JAK-STAT Signaling	Interferon Response, Innate Immune Cell Activation, Adaptive Immune Response
IL19	JAK-STAT Signaling	Interferon Response, Innate Immune Cell Activation, Adaptive Immune Response
IL2	JAK-STAT Signaling	Interferon Response, Innate Immune Cell Activation, Adaptive Immune Response
IL20	JAK-STAT Signaling	Interferon Response, Innate Immune Cell Activation, Adaptive Immune Response
IL20RA	JAK-STAT Signaling	Interferon Response, Innate Immune Cell Activation, Adaptive Immune Response
IL20RB	JAK-STAT Signaling	Interferon Response, Innate Immune Cell Activation, Adaptive Immune Response
IL21	JAK-STAT Signaling	Interferon Response, Innate Immune Cell Activation, Adaptive Immune Response
IL21R	JAK-STAT Signaling	Interferon Response, Innate Immune Cell Activation, Adaptive Immune Response
IL22	JAK-STAT Signaling	Interferon Response, Innate Immune Cell Activation, Adaptive Immune Response
IL22RA1	JAK-STAT Signaling	Interferon Response, Innate Immune Cell Activation, Adaptive Immune Response
IL22RA2	JAK-STAT Signaling	Interferon Response, Innate Immune Cell Activation, Adaptive Immune Response
IL23A	JAK-STAT Signaling	Interferon Response, Innate Immune Cell Activation, Adaptive Immune Response
IL23R	JAK-STAT Signaling	Interferon Response, Innate Immune Cell Activation, Adaptive Immune Response
IL24	JAK-STAT Signaling	Interferon Response, Innate Immune Cell Activation, Adaptive Immune Response
IL27RA	JAK-STAT Signaling	Interferon Response, Innate Immune Cell Activation, Adaptive Immune Response
IL2RA	JAK-STAT Signaling	Interferon Response, Innate Immune Cell Activation, Adaptive Immune Response
IL2RB	JAK-STAT Signaling	Interferon Response, Innate Immune Cell Activation, Adaptive Immune Response
IL2RG	JAK-STAT Signaling	Interferon Response, Innate Immune Cell Activation, Adaptive Immune Response
IL3	JAK-STAT Signaling	Interferon Response, Innate Immune Cell Activation, Adaptive Immune Response
IL3RA	JAK-STAT Signaling	Interferon Response, Innate Immune Cell Activation, Adaptive Immune Response
IL4	JAK-STAT Signaling	Interferon Response, Innate Immune Cell Activation, Adaptive Immune Response
IL4R	JAK-STAT Signaling	Interferon Response, Innate Immune Cell Activation, Adaptive Immune Response
IL5	JAK-STAT Signaling	Interferon Response, Innate Immune Cell Activation, Adaptive Immune Response
IL5RA	JAK-STAT Signaling	Interferon Response, Innate Immune Cell Activation, Adaptive Immune Response
IL6	JAK-STAT Signaling	Interferon Response, Innate Immune Cell Activation, Adaptive Immune Response
IL6R	JAK-STAT Signaling	Interferon Response, Innate Immune Cell Activation, Adaptive Immune Response
IL6ST	JAK-STAT Signaling	Interferon Response, Innate Immune Cell Activation, Adaptive Immune Response
IL7	JAK-STAT Signaling	Interferon Response, Innate Immune Cell Activation, Adaptive Immune Response
IL7R	JAK-STAT Signaling	Interferon Response, Innate Immune Cell Activation, Adaptive Immune Response
IL9	JAK-STAT Signaling	Interferon Response, Innate Immune Cell Activation, Adaptive Immune Response
IL9R	JAK-STAT Signaling	Interferon Response, Innate Immune Cell Activation, Adaptive Immune Response
LIF	JAK-STAT Signaling	Interferon Response, Innate Immune Cell Activation, Adaptive Immune Response
OSM	JAK-STAT Signaling	Interferon Response, Innate Immune Cell Activation, Adaptive Immune Response
ALOX12	Leukotriene and Prostaglandin Inflammation	Homeostasis
ALOX15	Leukotriene and Prostaglandin Inflammation	Homeostasis
ALOX5	Leukotriene and Prostaglandin Inflammation	Homeostasis
ALOX5AP	Leukotriene and Prostaglandin Inflammation	Homeostasis
CYP2E1	Leukotriene and Prostaglandin Inflammation	Homeostasis
EPHX2	Leukotriene and Prostaglandin Inflammation	Homeostasis
GSTM4	Leukotriene and Prostaglandin Inflammation	Homeostasis
HPGD	Leukotriene and Prostaglandin Inflammation	Homeostasis
LTA4H	Leukotriene and Prostaglandin Inflammation	Homeostasis
LTC4S	Leukotriene and Prostaglandin Inflammation	Homeostasis
PTGER2	Leukotriene and Prostaglandin Inflammation	Homeostasis
PTGER4	Leukotriene and Prostaglandin Inflammation	Homeostasis
PTGS2	Leukotriene and Prostaglandin Inflammation	Homeostasis
CD2	Lymphocyte Trafficking	Adaptive Immune Response
CD22	Lymphocyte Trafficking	Adaptive Immune Response
CD6	Lymphocyte Trafficking	Adaptive Immune Response
CDH1	Lymphocyte Trafficking	Adaptive Immune Response
CXCL12	Lymphocyte Trafficking	Adaptive Immune Response
CXCR4	Lymphocyte Trafficking	Adaptive Immune Response
HLA-DQA	Lymphocyte Trafficking	Adaptive Immune Response
HLA-DRB	Lymphocyte Trafficking	Adaptive Immune Response
ICAM3	Lymphocyte Trafficking	Adaptive Immune Response
ITGAE	Lymphocyte Trafficking	Adaptive Immune Response
ITGAL	Lymphocyte Trafficking	Adaptive Immune Response
ITGAM	Lymphocyte Trafficking	Adaptive Immune Response
ITGB2	Lymphocyte Trafficking	Adaptive Immune Response
ITGB7	Lymphocyte Trafficking	Adaptive Immune Response
NEO1	Lymphocyte Trafficking	Adaptive Immune Response
NTNG2	Lymphocyte Trafficking	Adaptive Immune Response
PECAM1	Lymphocyte Trafficking	Adaptive Immune Response
PRKCA	Lymphocyte Trafficking	Adaptive Immune Response
PTK2B	Lymphocyte Trafficking	Adaptive Immune Response
PXN	Lymphocyte Trafficking	Adaptive Immune Response
RAC2	Lymphocyte Trafficking	Adaptive Immune Response
SELE	Lymphocyte Trafficking	Adaptive Immune Response
SELL	Lymphocyte Trafficking	Adaptive Immune Response
TXK	Lymphocyte Trafficking	Adaptive Immune Response
VCAM1	Lymphocyte Trafficking	Adaptive Immune Response
AP1G1	Lysosome	Homeostasis
AP1M1	Lysosome	Homeostasis
AP1S2	Lysosome	Homeostasis
ATP6V0D1	Lysosome	Homeostasis
CD68	Lysosome	Homeostasis
CTSA	Lysosome	Homeostasis
CTSG	Lysosome	Homeostasis
CTSL	Lysosome	Homeostasis
CTSS	Lysosome	Homeostasis
CTSW	Lysosome	Homeostasis
CTSZ	Lysosome	Homeostasis
GBA	Lysosome	Homeostasis
GLA	Lysosome	Homeostasis
GLB1	Lysosome	Homeostasis
GNS	Lysosome	Homeostasis
LAMP1	Lysosome	Homeostasis
LAMP2	Lysosome	Homeostasis
LAMP3	Lysosome	Homeostasis
LITAF	Lysosome	Homeostasis
NEU1	Lysosome	Homeostasis
NPC2	Lysosome	Homeostasis
PSAP	Lysosome	Homeostasis
SCARB2	Lysosome	Homeostasis
SLC11A1	Lysosome	Homeostasis
SORT1	Lysosome	Homeostasis
TCIRG1	Lysosome	Homeostasis
TPP1	Lysosome	Homeostasis
ATF2	MAPK Signaling	Interferon Response, Innate Immune Cell Activation, Adaptive Immune Response, Homeostasis
BCL2	MAPK Signaling	Interferon Response, Innate Immune Cell Activation, Adaptive Immune Response, Homeostasis
BST2	MAPK Signaling	Interferon Response, Innate Immune Cell Activation, Adaptive Immune Response, Homeostasis
DDIT3	MAPK Signaling	Interferon Response, Innate Immune Cell Activation, Adaptive Immune Response, Homeostasis
FOS	MAPK Signaling	Interferon Response, Innate Immune Cell Activation, Adaptive Immune Response, Homeostasis
IFI27	MAPK Signaling	Interferon Response, Innate Immune Cell Activation, Adaptive Immune Response, Homeostasis
IFITM1	MAPK Signaling	Interferon Response, Innate Immune Cell Activation, Adaptive Immune Response, Homeostasis
IFITM2	MAPK Signaling	Interferon Response, Innate Immune Cell Activation, Adaptive Immune Response, Homeostasis
IFITM3	MAPK Signaling	Interferon Response, Innate Immune Cell Activation, Adaptive Immune Response, Homeostasis
JUN	MAPK Signaling	Interferon Response, Innate Immune Cell Activation, Adaptive Immune Response, Homeostasis
JUNB	MAPK Signaling	Interferon Response, Innate Immune Cell Activation, Adaptive Immune Response, Homeostasis
MAP2K2	MAPK Signaling	Interferon Response, Innate Immune Cell Activation, Adaptive Immune Response, Homeostasis
MAP2K3	MAPK Signaling	Interferon Response, Innate Immune Cell Activation, Adaptive Immune Response, Homeostasis
MAP2K4	MAPK Signaling	Interferon Response, Innate Immune Cell Activation, Adaptive Immune Response, Homeostasis
MAP2K7	MAPK Signaling	Interferon Response, Innate Immune Cell Activation, Adaptive Immune Response, Homeostasis
MAP3K1	MAPK Signaling	Interferon Response, Innate Immune Cell Activation, Adaptive Immune Response, Homeostasis
MAPK1	MAPK Signaling	Interferon Response, Innate Immune Cell Activation, Adaptive Immune Response, Homeostasis
MAPK13	MAPK Signaling	Interferon Response, Innate Immune Cell Activation, Adaptive Immune Response, Homeostasis
MAPK14	MAPK Signaling	Interferon Response, Innate Immune Cell Activation, Adaptive Immune Response, Homeostasis
MAPK8	MAPK Signaling	Interferon Response, Innate Immune Cell Activation, Adaptive Immune Response, Homeostasis
MAPK9	MAPK Signaling	Interferon Response, Innate Immune Cell Activation, Adaptive Immune Response, Homeostasis
RAF1	MAPK Signaling	Interferon Response, Innate Immune Cell Activation, Adaptive Immune Response, Homeostasis
RPS6KA1	MAPK Signaling	Interferon Response, Innate Immune Cell Activation, Adaptive Immune Response, Homeostasis
RPS6KA3	MAPK Signaling	Interferon Response, Innate Immune Cell Activation, Adaptive Immune Response, Homeostasis
ATG7	MHC Class I Antigen Presentation	Adaptive Immune Response
CBLB	MHC Class I Antigen Presentation	Adaptive Immune Response
CD36	MHC Class I Antigen Presentation	Adaptive Immune Response
CTSL	MHC Class I Antigen Presentation	Adaptive Immune Response
CTSS	MHC Class I Antigen Presentation	Adaptive Immune Response
DTX3L	MHC Class I Antigen Presentation	Adaptive Immune Response
FBXO6	MHC Class I Antigen Presentation	Adaptive Immune Response
FCGR1A/B	MHC Class I Antigen Presentation	Adaptive Immune Response
HERC5	MHC Class I Antigen Presentation	Adaptive Immune Response
HLA-A	MHC Class I Antigen Presentation	Adaptive Immune Response
HLA-B	MHC Class I Antigen Presentation	Adaptive Immune Response
HLA-C	MHC Class I Antigen Presentation	Adaptive Immune Response
HLA-E	MHC Class I Antigen Presentation	Adaptive Immune Response
MRC1	MHC Class I Antigen Presentation	Adaptive Immune Response
NCF1	MHC Class I Antigen Presentation	Adaptive Immune Response
NCF2	MHC Class I Antigen Presentation	Adaptive Immune Response
NCF4	MHC Class I Antigen Presentation	Adaptive Immune Response
PSMB10	MHC Class I Antigen Presentation	Adaptive Immune Response
PSMB8	MHC Class I Antigen Presentation	Adaptive Immune Response
PSMB9	MHC Class I Antigen Presentation	Adaptive Immune Response
RBCK1	MHC Class I Antigen Presentation	Adaptive Immune Response
RNF114	MHC Class I Antigen Presentation	Adaptive Immune Response
SOCS1	MHC Class I Antigen Presentation	Adaptive Immune Response
SOCS3	MHC Class I Antigen Presentation	Adaptive Immune Response
TAP1	MHC Class I Antigen Presentation	Adaptive Immune Response
TAP2	MHC Class I Antigen Presentation	Adaptive Immune Response
THOP1	MHC Class I Antigen Presentation	Adaptive Immune Response
TLR1	MHC Class I Antigen Presentation	Adaptive Immune Response
TLR2	MHC Class I Antigen Presentation	Adaptive Immune Response
TLR6	MHC Class I Antigen Presentation	Adaptive Immune Response
TRIM21	MHC Class I Antigen Presentation	Adaptive Immune Response
UBE2L6	MHC Class I Antigen Presentation	Adaptive Immune Response
UBE2N	MHC Class I Antigen Presentation	Adaptive Immune Response
VAMP3	MHC Class I Antigen Presentation	Adaptive Immune Response
AP1G1	MHC Class II Antigen Presentation	Adaptive Immune Response
AP1M1	MHC Class II Antigen Presentation	Adaptive Immune Response
AP1S2	MHC Class II Antigen Presentation	Adaptive Immune Response
CTSA	MHC Class II Antigen Presentation	Adaptive Immune Response
CTSL	MHC Class II Antigen Presentation	Adaptive Immune Response
CTSS	MHC Class II Antigen Presentation	Adaptive Immune Response
HLA-DMA	MHC Class II Antigen Presentation	Adaptive Immune Response
HLA-DMB	MHC Class II Antigen Presentation	Adaptive Immune Response
HLA-DOB	MHC Class II Antigen Presentation	Adaptive Immune Response
HLA-DPA1	MHC Class II Antigen Presentation	Adaptive Immune Response
HLA-DPB1	MHC Class II Antigen Presentation	Adaptive Immune Response
HLA-DQA	MHC Class II Antigen Presentation	Adaptive Immune Response
HLA-DQB1	MHC Class II Antigen Presentation	Adaptive Immune Response
HLA-DRA	MHC Class II Antigen Presentation	Adaptive Immune Response
HLA-DRB	MHC Class II Antigen Presentation	Adaptive Immune Response
LAG3	MHC Class II Antigen Presentation	Adaptive Immune Response
RAB7A	MHC Class II Antigen Presentation	Adaptive Immune Response
AIF1	Mononuclear Cell Migration	Adaptive Immune Response, Innate Immune Cell Activation
APP	Mononuclear Cell Migration	Adaptive Immune Response, Innate Immune Cell Activation
C3AR1	Mononuclear Cell Migration	Adaptive Immune Response, Innate Immune Cell Activation
C5AR1	Mononuclear Cell Migration	Adaptive Immune Response, Innate Immune Cell Activation
CCL1	Mononuclear Cell Migration	Adaptive Immune Response, Innate Immune Cell Activation
CCL11	Mononuclear Cell Migration	Adaptive Immune Response, Innate Immune Cell Activation
CCL13	Mononuclear Cell Migration	Adaptive Immune Response, Innate Immune Cell Activation
CCL14	Mononuclear Cell Migration	Adaptive Immune Response, Innate Immune Cell Activation
CCL15	Mononuclear Cell Migration	Adaptive Immune Response, Innate Immune Cell Activation
CCL16	Mononuclear Cell Migration	Adaptive Immune Response, Innate Immune Cell Activation
CCL17	Mononuclear Cell Migration	Adaptive Immune Response, Innate Immune Cell Activation
CCL18	Mononuclear Cell Migration	Adaptive Immune Response, Innate Immune Cell Activation
CCL19	Mononuclear Cell Migration	Adaptive Immune Response, Innate Immune Cell Activation
CCL2	Mononuclear Cell Migration	Adaptive Immune Response, Innate Immune Cell Activation
CCL20	Mononuclear Cell Migration	Adaptive Immune Response, Innate Immune Cell Activation
CCL21	Mononuclear Cell Migration	Adaptive Immune Response, Innate Immune Cell Activation
CCL22	Mononuclear Cell Migration	Adaptive Immune Response, Innate Immune Cell Activation
CCL23	Mononuclear Cell Migration	Adaptive Immune Response, Innate Immune Cell Activation
CCL24	Mononuclear Cell Migration	Adaptive Immune Response, Innate Immune Cell Activation
CCL25	Mononuclear Cell Migration	Adaptive Immune Response, Innate Immune Cell Activation
CCL26	Mononuclear Cell Migration	Adaptive Immune Response, Innate Immune Cell Activation
CCL27	Mononuclear Cell Migration	Adaptive Immune Response, Innate Immune Cell Activation
CCL3/L1/L3	Mononuclear Cell Migration	Adaptive Immune Response, Innate Immune Cell Activation
CCL4/L1/L2	Mononuclear Cell Migration	Adaptive Immune Response, Innate Immune Cell Activation
CCL5	Mononuclear Cell Migration	Adaptive Immune Response, Innate Immune Cell Activation
CCL7	Mononuclear Cell Migration	Adaptive Immune Response, Innate Immune Cell Activation
CCL8	Mononuclear Cell Migration	Adaptive Immune Response, Innate Immune Cell Activation
CCR1	Mononuclear Cell Migration	Adaptive Immune Response, Innate Immune Cell Activation
CCR2	Mononuclear Cell Migration	Adaptive Immune Response, Innate Immune Cell Activation
CSF1	Mononuclear Cell Migration	Adaptive Immune Response, Innate Immune Cell Activation
CSF1R	Mononuclear Cell Migration	Adaptive Immune Response, Innate Immune Cell Activation
CX3CL1	Mononuclear Cell Migration	Adaptive Immune Response, Innate Immune Cell Activation
CXCL10	Mononuclear Cell Migration	Adaptive Immune Response, Innate Immune Cell Activation
CXCL12	Mononuclear Cell Migration	Adaptive Immune Response, Innate Immune Cell Activation
CXCL17	Mononuclear Cell Migration	Adaptive Immune Response, Innate Immune Cell Activation
FPR2	Mononuclear Cell Migration	Adaptive Immune Response, Innate Immune Cell Activation
HMGB1	Mononuclear Cell Migration	Adaptive Immune Response, Innate Immune Cell Activation
IL34	Mononuclear Cell Migration	Adaptive Immune Response, Innate Immune Cell Activation
IL4	Mononuclear Cell Migration	Adaptive Immune Response, Innate Immune Cell Activation
IL6	Mononuclear Cell Migration	Adaptive Immune Response, Innate Immune Cell Activation
IL6R	Mononuclear Cell Migration	Adaptive Immune Response, Innate Immune Cell Activation
JAML	Mononuclear Cell Migration	Adaptive Immune Response, Innate Immune Cell Activation
LGALS3	Mononuclear Cell Migration	Adaptive Immune Response, Innate Immune Cell Activation
LYN	Mononuclear Cell Migration	Adaptive Immune Response, Innate Immune Cell Activation
MAPK1	Mononuclear Cell Migration	Adaptive Immune Response, Innate Immune Cell Activation
MAPK14	Mononuclear Cell Migration	Adaptive Immune Response, Innate Immune Cell Activation
PECAM1	Mononuclear Cell Migration	Adaptive Immune Response, Innate Immune Cell Activation
PLG	Mononuclear Cell Migration	Adaptive Immune Response, Innate Immune Cell Activation
S100A12	Mononuclear Cell Migration	Adaptive Immune Response, Innate Immune Cell Activation
SIRPA	Mononuclear Cell Migration	Adaptive Immune Response, Innate Immune Cell Activation
TGFB1	Mononuclear Cell Migration	Adaptive Immune Response, Innate Immune Cell Activation
THBS1	Mononuclear Cell Migration	Adaptive Immune Response, Innate Immune Cell Activation
TNF	Mononuclear Cell Migration	Adaptive Immune Response, Innate Immune Cell Activation
XCL1/2	Mononuclear Cell Migration	Adaptive Immune Response, Innate Immune Cell Activation
ADGRE5	Myeloid Activation	Innate Immune Cell Activation
ADGRG3	Myeloid Activation	Innate Immune Cell Activation
AIF1	Myeloid Activation	Innate Immune Cell Activation
ALOX5	Myeloid Activation	Innate Immune Cell Activation
ALPL	Myeloid Activation	Innate Immune Cell Activation
ANPEP	Myeloid Activation	Innate Immune Cell Activation
AP1M1	Myeloid Activation	Innate Immune Cell Activation
APP	Myeloid Activation	Innate Immune Cell Activation
ATG7	Myeloid Activation	Innate Immune Cell Activation
ATM	Myeloid Activation	Innate Immune Cell Activation
ATP6AP2	Myeloid Activation	Innate Immune Cell Activation
BATF	Myeloid Activation	Innate Immune Cell Activation
BCR	Myeloid Activation	Innate Immune Cell Activation
BPI	Myeloid Activation	Innate Immune Cell Activation
BST2	Myeloid Activation	Innate Immune Cell Activation
C3	Myeloid Activation	Innate Immune Cell Activation
C3AR1	Myeloid Activation	Innate Immune Cell Activation
C5AR1	Myeloid Activation	Innate Immune Cell Activation
CAP1	Myeloid Activation	Innate Immune Cell Activation
CBL	Myeloid Activation	Innate Immune Cell Activation
CCL3/L1/L3	Myeloid Activation	Innate Immune Cell Activation
CCL5	Myeloid Activation	Innate Immune Cell Activation
CCR2	Myeloid Activation	Innate Immune Cell Activation
CD14	Myeloid Activation	Innate Immune Cell Activation
CD2	Myeloid Activation	Innate Immune Cell Activation
CD36	Myeloid Activation	Innate Immune Cell Activation
CD44	Myeloid Activation	Innate Immune Cell Activation
CD45R0	Myeloid Activation	Innate Immune Cell Activation
CD45RA	Myeloid Activation	Innate Immune Cell Activation
CD45RB	Myeloid Activation	Innate Immune Cell Activation
CD59	Myeloid Activation	Innate Immune Cell Activation
CD68	Myeloid Activation	Innate Immune Cell Activation
CD84	Myeloid Activation	Innate Immune Cell Activation
CEACAM3	Myeloid Activation	Innate Immune Cell Activation
CR1	Myeloid Activation	Innate Immune Cell Activation
CSF1	Myeloid Activation	Innate Immune Cell Activation
CSF2	Myeloid Activation	Innate Immune Cell Activation
CTSA	Myeloid Activation	Innate Immune Cell Activation
CTSG	Myeloid Activation	Innate Immune Cell Activation
CTSS	Myeloid Activation	Innate Immune Cell Activation
CTSZ	Myeloid Activation	Innate Immune Cell Activation
CX3CL1	Myeloid Activation	Innate Immune Cell Activation
CXCL1	Myeloid Activation	Innate Immune Cell Activation
CXCL6	Myeloid Activation	Innate Immune Cell Activation
CXCL8	Myeloid Activation	Innate Immune Cell Activation
CXCR1	Myeloid Activation	Innate Immune Cell Activation
CXCR2	Myeloid Activation	Innate Immune Cell Activation
CYSTM1	Myeloid Activation	Innate Immune Cell Activation
DDOST	Myeloid Activation	Innate Immune Cell Activation
DEFA4	Myeloid Activation	Innate Immune Cell Activation
DYSF	Myeloid Activation	Innate Immune Cell Activation
ELANE	Myeloid Activation	Innate Immune Cell Activation
FCAR	Myeloid Activation	Innate Immune Cell Activation
FCGR2A	Myeloid Activation	Innate Immune Cell Activation
FGR	Myeloid Activation	Innate Immune Cell Activation
FPR1	Myeloid Activation	Innate Immune Cell Activation
FPR2	Myeloid Activation	Innate Immune Cell Activation
GAB2	Myeloid Activation	Innate Immune Cell Activation
GCA	Myeloid Activation	Innate Immune Cell Activation
GLA	Myeloid Activation	Innate Immune Cell Activation
GLB1	Myeloid Activation	Innate Immune Cell Activation
GNS	Myeloid Activation	Innate Immune Cell Activation
HAVCR2	Myeloid Activation	Innate Immune Cell Activation
HK3	Myeloid Activation	Innate Immune Cell Activation
HLA-B	Myeloid Activation	Innate Immune Cell Activation
HLA-C	Myeloid Activation	Innate Immune Cell Activation
HMGB1	Myeloid Activation	Innate Immune Cell Activation
HMOX1	Myeloid Activation	Innate Immune Cell Activation
HSP90AA1	Myeloid Activation	Innate Immune Cell Activation
HSP90AB1	Myeloid Activation	Innate Immune Cell Activation
IFNG	Myeloid Activation	Innate Immune Cell Activation
IFNGR2	Myeloid Activation	Innate Immune Cell Activation
IL10	Myeloid Activation	Innate Immune Cell Activation
IL13	Myeloid Activation	Innate Immune Cell Activation
IL13RA2	Myeloid Activation	Innate Immune Cell Activation
IL15	Myeloid Activation	Innate Immune Cell Activation
IL16	Myeloid Activation	Innate Immune Cell Activation
IL18	Myeloid Activation	Innate Immune Cell Activation
IL18RAP	Myeloid Activation	Innate Immune Cell Activation
IL1RL1	Myeloid Activation	Innate Immune Cell Activation
IL31RA	Myeloid Activation	Innate Immune Cell Activation
IL33	Myeloid Activation	Innate Immune Cell Activation
IL4	Myeloid Activation	Innate Immune Cell Activation
IL4R	Myeloid Activation	Innate Immune Cell Activation
IL6	Myeloid Activation	Innate Immune Cell Activation
IRF4	Myeloid Activation	Innate Immune Cell Activation
ITGAL	Myeloid Activation	Innate Immune Cell Activation
ITGAM	Myeloid Activation	Innate Immune Cell Activation
ITGAX	Myeloid Activation	Innate Immune Cell Activation
ITGB2	Myeloid Activation	Innate Immune Cell Activation
JAK2	Myeloid Activation	Innate Immune Cell Activation
JUN	Myeloid Activation	Innate Immune Cell Activation
KPNB1	Myeloid Activation	Innate Immune Cell Activation
LAMP1	Myeloid Activation	Innate Immune Cell Activation
LAMP2	Myeloid Activation	Innate Immune Cell Activation
LAT	Myeloid Activation	Innate Immune Cell Activation
LAT2	Myeloid Activation	Innate Immune Cell Activation
LCN2	Myeloid Activation	Innate Immune Cell Activation
LCP2	Myeloid Activation	Innate Immune Cell Activation
LGALS3	Myeloid Activation	Innate Immune Cell Activation
LILRA3	Myeloid Activation	Innate Immune Cell Activation
LILRB2	Myeloid Activation	Innate Immune Cell Activation
LRG1	Myeloid Activation	Innate Immune Cell Activation
LRRK2	Myeloid Activation	Innate Immune Cell Activation
LTA4H	Myeloid Activation	Innate Immune Cell Activation
LTBR	Myeloid Activation	Innate Immune Cell Activation
LTF	Myeloid Activation	Innate Immune Cell Activation
LYN	Myeloid Activation	Innate Immune Cell Activation
MAPK1	Myeloid Activation	Innate Immune Cell Activation
MAPK14	Myeloid Activation	Innate Immune Cell Activation
MGAM	Myeloid Activation	Innate Immune Cell Activation
MIF	Myeloid Activation	Innate Immune Cell Activation
MME	Myeloid Activation	Innate Immune Cell Activation
MVP	Myeloid Activation	Innate Immune Cell Activation
NAMPT	Myeloid Activation	Innate Immune Cell Activation
NEU1	Myeloid Activation	Innate Immune Cell Activation
NFKB1	Myeloid Activation	Innate Immune Cell Activation
NPC2	Myeloid Activation	Innate Immune Cell Activation
NRAS	Myeloid Activation	Innate Immune Cell Activation
PECAM1	Myeloid Activation	Innate Immune Cell Activation
PIK3CD	Myeloid Activation	Innate Immune Cell Activation
PIK3CG	Myeloid Activation	Innate Immune Cell Activation
PLAU	Myeloid Activation	Innate Immune Cell Activation
PLAUR	Myeloid Activation	Innate Immune Cell Activation
PPIA	Myeloid Activation	Innate Immune Cell Activation
PRCP	Myeloid Activation	Innate Immune Cell Activation
PRKCD	Myeloid Activation	Innate Immune Cell Activation
PSAP	Myeloid Activation	Innate Immune Cell Activation
PSEN1	Myeloid Activation	Innate Immune Cell Activation
PTPN6	Myeloid Activation	Innate Immune Cell Activation
PTPRC	Myeloid Activation	Innate Immune Cell Activation
PYCARD	Myeloid Activation	Innate Immune Cell Activation
RAB31	Myeloid Activation	Innate Immune Cell Activation
RAB5C	Myeloid Activation	Innate Immune Cell Activation
RAB7A	Myeloid Activation	Innate Immune Cell Activation
RAC2	Myeloid Activation	Innate Immune Cell Activation
RASGRP1	Myeloid Activation	Innate Immune Cell Activation
RBPJ	Myeloid Activation	Innate Immune Cell Activation
RELB	Myeloid Activation	Innate Immune Cell Activation
RHOG	Myeloid Activation	Innate Immune Cell Activation
S100A12	Myeloid Activation	Innate Immune Cell Activation
SELL	Myeloid Activation	Innate Immune Cell Activation
SERPINA1	Myeloid Activation	Innate Immune Cell Activation
SIGLEC5	Myeloid Activation	Innate Immune Cell Activation
SIRPA	Myeloid Activation	Innate Immune Cell Activation
SLC11A1	Myeloid Activation	Innate Immune Cell Activation
SLC2A3	Myeloid Activation	Innate Immune Cell Activation
SPI1	Myeloid Activation	Innate Immune Cell Activation
STING1	Myeloid Activation	Innate Immune Cell Activation
SYK	Myeloid Activation	Innate Immune Cell Activation
TCIRG1	Myeloid Activation	Innate Immune Cell Activation
TGFB1	Myeloid Activation	Innate Immune Cell Activation
TGFBR2	Myeloid Activation	Innate Immune Cell Activation
THBS1	Myeloid Activation	Innate Immune Cell Activation
TIMP2	Myeloid Activation	Innate Immune Cell Activation
TLR1	Myeloid Activation	Innate Immune Cell Activation
TLR2	Myeloid Activation	Innate Immune Cell Activation
TLR3	Myeloid Activation	Innate Immune Cell Activation
TLR4	Myeloid Activation	Innate Immune Cell Activation
TLR6	Myeloid Activation	Innate Immune Cell Activation
TLR7	Myeloid Activation	Innate Immune Cell Activation
TLR8	Myeloid Activation	Innate Immune Cell Activation
TNF	Myeloid Activation	Innate Immune Cell Activation
TOLLIP	Myeloid Activation	Innate Immune Cell Activation
TRAF6	Myeloid Activation	Innate Immune Cell Activation
TYROBP	Myeloid Activation	Innate Immune Cell Activation
VAMP3	Myeloid Activation	Innate Immune Cell Activation
ADORA2A	Myeloid Inflammation	Innate Immune Cell Activation
ALOX5	Myeloid Inflammation	Innate Immune Cell Activation
ALOX5AP	Myeloid Inflammation	Innate Immune Cell Activation
CALM1	Myeloid Inflammation	Innate Immune Cell Activation
CD163	Myeloid Inflammation	Innate Immune Cell Activation
ENTPD1	Myeloid Inflammation	Innate Immune Cell Activation
FCGRT	Myeloid Inflammation	Innate Immune Cell Activation
GAB2	Myeloid Inflammation	Innate Immune Cell Activation
HDC	Myeloid Inflammation	Innate Immune Cell Activation
IDO1	Myeloid Inflammation	Innate Immune Cell Activation
IL13	Myeloid Inflammation	Innate Immune Cell Activation
IL3	Myeloid Inflammation	Innate Immune Cell Activation
ITPR3	Myeloid Inflammation	Innate Immune Cell Activation
LAT2	Myeloid Inflammation	Innate Immune Cell Activation
MAFB	Myeloid Inflammation	Innate Immune Cell Activation
MAP2K3	Myeloid Inflammation	Innate Immune Cell Activation
MAP2K4	Myeloid Inflammation	Innate Immune Cell Activation
MAP3K1	Myeloid Inflammation	Innate Immune Cell Activation
MS4A2	Myeloid Inflammation	Innate Immune Cell Activation
MS4A4A	Myeloid Inflammation	Innate Immune Cell Activation
MS4A7	Myeloid Inflammation	Innate Immune Cell Activation
NT5E	Myeloid Inflammation	Innate Immune Cell Activation
PRKCA	Myeloid Inflammation	Innate Immune Cell Activation
RAC2	Myeloid Inflammation	Innate Immune Cell Activation
RASGRP4	Myeloid Inflammation	Innate Immune Cell Activation
TCN2	Myeloid Inflammation	Innate Immune Cell Activation
TXK	Myeloid Inflammation	Innate Immune Cell Activation
ATM	NF-kappaB Signaling	Innate Immune Cell Activation, Adaptive Immune Response
BCL2	NF-kappaB Signaling	Innate Immune Cell Activation, Adaptive Immune Response
BCL2L1	NF-kappaB Signaling	Innate Immune Cell Activation, Adaptive Immune Response
CARD11	NF-kappaB Signaling	Innate Immune Cell Activation, Adaptive Immune Response
CCL13	NF-kappaB Signaling	Innate Immune Cell Activation, Adaptive Immune Response
CCL19	NF-kappaB Signaling	Innate Immune Cell Activation, Adaptive Immune Response
CCL21	NF-kappaB Signaling	Innate Immune Cell Activation, Adaptive Immune Response
CCL4/L1/L2	NF-kappaB Signaling	Innate Immune Cell Activation, Adaptive Immune Response
CD14	NF-kappaB Signaling	Innate Immune Cell Activation, Adaptive Immune Response
CD27	NF-kappaB Signaling	Innate Immune Cell Activation, Adaptive Immune Response
CD40	NF-kappaB Signaling	Innate Immune Cell Activation, Adaptive Immune Response
CD40LG	NF-kappaB Signaling	Innate Immune Cell Activation, Adaptive Immune Response
CD70	NF-kappaB Signaling	Innate Immune Cell Activation, Adaptive Immune Response
CFLAR	NF-kappaB Signaling	Innate Immune Cell Activation, Adaptive Immune Response
CHUK	NF-kappaB Signaling	Innate Immune Cell Activation, Adaptive Immune Response
CUL1	NF-kappaB Signaling	Innate Immune Cell Activation, Adaptive Immune Response
CXCL1	NF-kappaB Signaling	Innate Immune Cell Activation, Adaptive Immune Response
CXCL12	NF-kappaB Signaling	Innate Immune Cell Activation, Adaptive Immune Response
CXCL2	NF-kappaB Signaling	Innate Immune Cell Activation, Adaptive Immune Response
CXCL3	NF-kappaB Signaling	Innate Immune Cell Activation, Adaptive Immune Response
CXCL8	NF-kappaB Signaling	Innate Immune Cell Activation, Adaptive Immune Response
DDX58	NF-kappaB Signaling	Innate Immune Cell Activation, Adaptive Immune Response
FASLG	NF-kappaB Signaling	Innate Immune Cell Activation, Adaptive Immune Response
GADD45B	NF-kappaB Signaling	Innate Immune Cell Activation, Adaptive Immune Response
IKBKB	NF-kappaB Signaling	Innate Immune Cell Activation, Adaptive Immune Response
IKBKG	NF-kappaB Signaling	Innate Immune Cell Activation, Adaptive Immune Response
IL1B	NF-kappaB Signaling	Innate Immune Cell Activation, Adaptive Immune Response
IL1R1	NF-kappaB Signaling	Innate Immune Cell Activation, Adaptive Immune Response
IRAK1	NF-kappaB Signaling	Innate Immune Cell Activation, Adaptive Immune Response
IRAK4	NF-kappaB Signaling	Innate Immune Cell Activation, Adaptive Immune Response
LAT	NF-kappaB Signaling	Innate Immune Cell Activation, Adaptive Immune Response
LCK	NF-kappaB Signaling	Innate Immune Cell Activation, Adaptive Immune Response
LTB	NF-kappaB Signaling	Innate Immune Cell Activation, Adaptive Immune Response
LTBR	NF-kappaB Signaling	Innate Immune Cell Activation, Adaptive Immune Response
LYN	NF-kappaB Signaling	Innate Immune Cell Activation, Adaptive Immune Response
MAP3K7	NF-kappaB Signaling	Innate Immune Cell Activation, Adaptive Immune Response
MYD88	NF-kappaB Signaling	Innate Immune Cell Activation, Adaptive Immune Response
NFKB1	NF-kappaB Signaling	Innate Immune Cell Activation, Adaptive Immune Response
NFKB2	NF-kappaB Signaling	Innate Immune Cell Activation, Adaptive Immune Response
PARP1	NF-kappaB Signaling	Innate Immune Cell Activation, Adaptive Immune Response
PLAU	NF-kappaB Signaling	Innate Immune Cell Activation, Adaptive Immune Response
PLCG1	NF-kappaB Signaling	Innate Immune Cell Activation, Adaptive Immune Response
PLCG2	NF-kappaB Signaling	Innate Immune Cell Activation, Adaptive Immune Response
PRKCQ	NF-kappaB Signaling	Innate Immune Cell Activation, Adaptive Immune Response
PSMB10	NF-kappaB Signaling	Innate Immune Cell Activation, Adaptive Immune Response
PSMB8	NF-kappaB Signaling	Innate Immune Cell Activation, Adaptive Immune Response
PSMB9	NF-kappaB Signaling	Innate Immune Cell Activation, Adaptive Immune Response
PTGS2	NF-kappaB Signaling	Innate Immune Cell Activation, Adaptive Immune Response
REL	NF-kappaB Signaling	Innate Immune Cell Activation, Adaptive Immune Response
RELA	NF-kappaB Signaling	Innate Immune Cell Activation, Adaptive Immune Response
RELB	NF-kappaB Signaling	Innate Immune Cell Activation, Adaptive Immune Response
RIPK1	NF-kappaB Signaling	Innate Immune Cell Activation, Adaptive Immune Response
SEM1	NF-kappaB Signaling	Innate Immune Cell Activation, Adaptive Immune Response
SYK	NF-kappaB Signaling	Innate Immune Cell Activation, Adaptive Immune Response
TAB1	NF-kappaB Signaling	Innate Immune Cell Activation, Adaptive Immune Response
TAB2	NF-kappaB Signaling	Innate Immune Cell Activation, Adaptive Immune Response
TLR4	NF-kappaB Signaling	Innate Immune Cell Activation, Adaptive Immune Response
TNF	NF-kappaB Signaling	Innate Immune Cell Activation, Adaptive Immune Response
TNFRSF17	NF-kappaB Signaling	Innate Immune Cell Activation, Adaptive Immune Response
TNFRSF18	NF-kappaB Signaling	Innate Immune Cell Activation, Adaptive Immune Response
TNFRSF1A	NF-kappaB Signaling	Innate Immune Cell Activation, Adaptive Immune Response
TNFRSF25	NF-kappaB Signaling	Innate Immune Cell Activation, Adaptive Immune Response
TNFRSF4	NF-kappaB Signaling	Innate Immune Cell Activation, Adaptive Immune Response
TNFRSF9	NF-kappaB Signaling	Innate Immune Cell Activation, Adaptive Immune Response
TNFSF13B	NF-kappaB Signaling	Innate Immune Cell Activation, Adaptive Immune Response
TNFSF18	NF-kappaB Signaling	Innate Immune Cell Activation, Adaptive Immune Response
TNFSF4	NF-kappaB Signaling	Innate Immune Cell Activation, Adaptive Immune Response
TNFSF9	NF-kappaB Signaling	Innate Immune Cell Activation, Adaptive Immune Response
TRAF2	NF-kappaB Signaling	Innate Immune Cell Activation, Adaptive Immune Response
TRAF3	NF-kappaB Signaling	Innate Immune Cell Activation, Adaptive Immune Response
TRAF6	NF-kappaB Signaling	Innate Immune Cell Activation, Adaptive Immune Response
TRIM25	NF-kappaB Signaling	Innate Immune Cell Activation, Adaptive Immune Response
UBA52	NF-kappaB Signaling	Innate Immune Cell Activation, Adaptive Immune Response
VCAM1	NF-kappaB Signaling	Innate Immune Cell Activation, Adaptive Immune Response
ZAP70	NF-kappaB Signaling	Innate Immune Cell Activation, Adaptive Immune Response
CD244	NK Activity	Innate Immune Cell Activation
CD247	NK Activity	Innate Immune Cell Activation
CSF2	NK Activity	Innate Immune Cell Activation
FCGR3A/B	NK Activity	Innate Immune Cell Activation
FYN	NK Activity	Innate Immune Cell Activation
HCST	NK Activity	Innate Immune Cell Activation
ITGAL	NK Activity	Innate Immune Cell Activation
ITGB2	NK Activity	Innate Immune Cell Activation
KIR2DL1	NK Activity	Innate Immune Cell Activation
KIR2DL3	NK Activity	Innate Immune Cell Activation
KIR3DL1/2	NK Activity	Innate Immune Cell Activation
KLRB1	NK Activity	Innate Immune Cell Activation
KLRC1	NK Activity	Innate Immune Cell Activation
KLRD1	NK Activity	Innate Immune Cell Activation
KLRK1	NK Activity	Innate Immune Cell Activation
LAT	NK Activity	Innate Immune Cell Activation
LCK	NK Activity	Innate Immune Cell Activation
LCP2	NK Activity	Innate Immune Cell Activation
NCR1	NK Activity	Innate Immune Cell Activation
NCR3	NK Activity	Innate Immune Cell Activation
NFAT5	NK Activity	Innate Immune Cell Activation
NFATC1	NK Activity	Innate Immune Cell Activation
NFATC2	NK Activity	Innate Immune Cell Activation
NFATC4	NK Activity	Innate Immune Cell Activation
PLCG1	NK Activity	Innate Immune Cell Activation
PLCG2	NK Activity	Innate Immune Cell Activation
PTK2B	NK Activity	Innate Immune Cell Activation
PTPN6	NK Activity	Innate Immune Cell Activation
SH2D1A	NK Activity	Innate Immune Cell Activation
SYK	NK Activity	Innate Immune Cell Activation
TYROBP	NK Activity	Innate Immune Cell Activation
ZAP70	NK Activity	Innate Immune Cell Activation
AIM2	NLR Signaling	Interferon Response
ATG12	NLR Signaling	Interferon Response
BCL2	NLR Signaling	Interferon Response
BCL2L1	NLR Signaling	Interferon Response
CARD16	NLR Signaling	Interferon Response
CARD17	NLR Signaling	Interferon Response
CASP1	NLR Signaling	Interferon Response
CASP4	NLR Signaling	Interferon Response
CASP5	NLR Signaling	Interferon Response
CASP8	NLR Signaling	Interferon Response
CCL2	NLR Signaling	Interferon Response
CCL5	NLR Signaling	Interferon Response
CHUK	NLR Signaling	Interferon Response
CXCL1	NLR Signaling	Interferon Response
CXCL2	NLR Signaling	Interferon Response
CXCL3	NLR Signaling	Interferon Response
CXCL8	NLR Signaling	Interferon Response
DEFA4	NLR Signaling	Interferon Response
DEFB103A/B	NLR Signaling	Interferon Response
GBP1	NLR Signaling	Interferon Response
GBP2	NLR Signaling	Interferon Response
GBP4	NLR Signaling	Interferon Response
GBP5	NLR Signaling	Interferon Response
HSP90AA1	NLR Signaling	Interferon Response
HSP90AB1	NLR Signaling	Interferon Response
IFI16	NLR Signaling	Interferon Response
IFNA1/13	NLR Signaling	Interferon Response
IFNA14/16	NLR Signaling	Interferon Response
IFNA2	NLR Signaling	Interferon Response
IFNA4/7/10/17/21	NLR Signaling	Interferon Response
IFNA5	NLR Signaling	Interferon Response
IFNA6	NLR Signaling	Interferon Response
IFNA8	NLR Signaling	Interferon Response
IFNAR1	NLR Signaling	Interferon Response
IFNAR2	NLR Signaling	Interferon Response
IFNB1	NLR Signaling	Interferon Response
IKBKB	NLR Signaling	Interferon Response
IKBKE	NLR Signaling	Interferon Response
IKBKG	NLR Signaling	Interferon Response
IL18	NLR Signaling	Interferon Response
IL1B	NLR Signaling	Interferon Response
IL6	NLR Signaling	Interferon Response
IRAK4	NLR Signaling	Interferon Response
IRF3	NLR Signaling	Interferon Response
IRF7	NLR Signaling	Interferon Response
IRF9	NLR Signaling	Interferon Response
ITPR3	NLR Signaling	Interferon Response
JAK1	NLR Signaling	Interferon Response
JUN	NLR Signaling	Interferon Response
MAP3K7	NLR Signaling	Interferon Response
MAPK1	NLR Signaling	Interferon Response
MAPK13	NLR Signaling	Interferon Response
MAPK14	NLR Signaling	Interferon Response
MAPK8	NLR Signaling	Interferon Response
MAPK9	NLR Signaling	Interferon Response
MAVS	NLR Signaling	Interferon Response
MEFV	NLR Signaling	Interferon Response
MYD88	NLR Signaling	Interferon Response
NAMPT	NLR Signaling	Interferon Response
NFKB1	NLR Signaling	Interferon Response
NLRC4	NLR Signaling	Interferon Response
NLRP1	NLR Signaling	Interferon Response
NLRP3	NLR Signaling	Interferon Response
NOD2	NLR Signaling	Interferon Response
OAS1	NLR Signaling	Interferon Response
OAS2	NLR Signaling	Interferon Response
OAS3	NLR Signaling	Interferon Response
P2RX7	NLR Signaling	Interferon Response
PANX1	NLR Signaling	Interferon Response
PRKCD	NLR Signaling	Interferon Response
PSTPIP1	NLR Signaling	Interferon Response
PYCARD	NLR Signaling	Interferon Response
RBCK1	NLR Signaling	Interferon Response
RELA	NLR Signaling	Interferon Response
RIPK1	NLR Signaling	Interferon Response
RIPK2	NLR Signaling	Interferon Response
RIPK3	NLR Signaling	Interferon Response
RNASEL	NLR Signaling	Interferon Response
RNF31	NLR Signaling	Interferon Response
STAT1	NLR Signaling	Interferon Response
STAT2	NLR Signaling	Interferon Response
STING1	NLR Signaling	Interferon Response
SUGT1	NLR Signaling	Interferon Response
TAB1	NLR Signaling	Interferon Response
TAB2	NLR Signaling	Interferon Response
TANK	NLR Signaling	Interferon Response
TBK1	NLR Signaling	Interferon Response
TLR4	NLR Signaling	Interferon Response
TNF	NLR Signaling	Interferon Response
TRAF2	NLR Signaling	Interferon Response
TRAF3	NLR Signaling	Interferon Response
TRAF6	NLR Signaling	Interferon Response
TXN	NLR Signaling	Interferon Response
TXNIP	NLR Signaling	Interferon Response
TYK2	NLR Signaling	Interferon Response
AGT	NO Signaling	Innate Immune Cell Activation, Homeostasis
CD36	NO Signaling	Innate Immune Cell Activation, Homeostasis
DDAH2	NO Signaling	Innate Immune Cell Activation, Homeostasis
FPR1	NO Signaling	Innate Immune Cell Activation, Homeostasis
GUCY1A1	NO Signaling	Innate Immune Cell Activation, Homeostasis
GUCY1B1	NO Signaling	Innate Immune Cell Activation, Homeostasis
NOS2	NO Signaling	Innate Immune Cell Activation, Homeostasis
THBS1	NO Signaling	Innate Immune Cell Activation, Homeostasis
VEGFA	NO Signaling	Innate Immune Cell Activation, Homeostasis
ALOX15	Other Interleukin Signaling	Innate Immune Cell Activation, Adaptive Immune Response
BATF	Other Interleukin Signaling	Innate Immune Cell Activation, Adaptive Immune Response
BCL2	Other Interleukin Signaling	Innate Immune Cell Activation, Adaptive Immune Response
BCL2L1	Other Interleukin Signaling	Innate Immune Cell Activation, Adaptive Immune Response
BCL6	Other Interleukin Signaling	Innate Immune Cell Activation, Adaptive Immune Response
CASP3	Other Interleukin Signaling	Innate Immune Cell Activation, Adaptive Immune Response
CD36	Other Interleukin Signaling	Innate Immune Cell Activation, Adaptive Immune Response
CD4	Other Interleukin Signaling	Innate Immune Cell Activation, Adaptive Immune Response
CD80	Other Interleukin Signaling	Innate Immune Cell Activation, Adaptive Immune Response
CD86	Other Interleukin Signaling	Innate Immune Cell Activation, Adaptive Immune Response
CSF1	Other Interleukin Signaling	Innate Immune Cell Activation, Adaptive Immune Response
CSF1R	Other Interleukin Signaling	Innate Immune Cell Activation, Adaptive Immune Response
CSF3	Other Interleukin Signaling	Innate Immune Cell Activation, Adaptive Immune Response
CSF3R	Other Interleukin Signaling	Innate Immune Cell Activation, Adaptive Immune Response
EBI3	Other Interleukin Signaling	Innate Immune Cell Activation, Adaptive Immune Response
FASLG	Other Interleukin Signaling	Innate Immune Cell Activation, Adaptive Immune Response
FOXO1	Other Interleukin Signaling	Innate Immune Cell Activation, Adaptive Immune Response
FPR1	Other Interleukin Signaling	Innate Immune Cell Activation, Adaptive Immune Response
FYN	Other Interleukin Signaling	Innate Immune Cell Activation, Adaptive Immune Response
GATA3	Other Interleukin Signaling	Innate Immune Cell Activation, Adaptive Immune Response
HMOX1	Other Interleukin Signaling	Innate Immune Cell Activation, Adaptive Immune Response
HSP90AA1	Other Interleukin Signaling	Innate Immune Cell Activation, Adaptive Immune Response
HSP90B1	Other Interleukin Signaling	Innate Immune Cell Activation, Adaptive Immune Response
IFNG	Other Interleukin Signaling	Innate Immune Cell Activation, Adaptive Immune Response
IFNL1	Other Interleukin Signaling	Innate Immune Cell Activation, Adaptive Immune Response
IFNL2/3	Other Interleukin Signaling	Innate Immune Cell Activation, Adaptive Immune Response
IFNLR1	Other Interleukin Signaling	Innate Immune Cell Activation, Adaptive Immune Response
IL10	Other Interleukin Signaling	Innate Immune Cell Activation, Adaptive Immune Response
IL10RA	Other Interleukin Signaling	Innate Immune Cell Activation, Adaptive Immune Response
IL10RB	Other Interleukin Signaling	Innate Immune Cell Activation, Adaptive Immune Response
IL12A	Other Interleukin Signaling	Innate Immune Cell Activation, Adaptive Immune Response
IL12B	Other Interleukin Signaling	Innate Immune Cell Activation, Adaptive Immune Response
IL12RB1	Other Interleukin Signaling	Innate Immune Cell Activation, Adaptive Immune Response
IL12RB2	Other Interleukin Signaling	Innate Immune Cell Activation, Adaptive Immune Response
IL13RA1	Other Interleukin Signaling	Innate Immune Cell Activation, Adaptive Immune Response
IL13RA2	Other Interleukin Signaling	Innate Immune Cell Activation, Adaptive Immune Response
IL16	Other Interleukin Signaling	Innate Immune Cell Activation, Adaptive Immune Response
IL19	Other Interleukin Signaling	Innate Immune Cell Activation, Adaptive Immune Response
IL20	Other Interleukin Signaling	Innate Immune Cell Activation, Adaptive Immune Response
IL20RA	Other Interleukin Signaling	Innate Immune Cell Activation, Adaptive Immune Response
IL20RB	Other Interleukin Signaling	Innate Immune Cell Activation, Adaptive Immune Response
IL22	Other Interleukin Signaling	Innate Immune Cell Activation, Adaptive Immune Response
IL22RA1	Other Interleukin Signaling	Innate Immune Cell Activation, Adaptive Immune Response
IL22RA2	Other Interleukin Signaling	Innate Immune Cell Activation, Adaptive Immune Response
IL23A	Other Interleukin Signaling	Innate Immune Cell Activation, Adaptive Immune Response
IL23R	Other Interleukin Signaling	Innate Immune Cell Activation, Adaptive Immune Response
IL24	Other Interleukin Signaling	Innate Immune Cell Activation, Adaptive Immune Response
IL26	Other Interleukin Signaling	Innate Immune Cell Activation, Adaptive Immune Response
IL27	Other Interleukin Signaling	Innate Immune Cell Activation, Adaptive Immune Response
IL27RA	Other Interleukin Signaling	Innate Immune Cell Activation, Adaptive Immune Response
IL32	Other Interleukin Signaling	Innate Immune Cell Activation, Adaptive Immune Response
IL34	Other Interleukin Signaling	Innate Immune Cell Activation, Adaptive Immune Response
IL4R	Other Interleukin Signaling	Innate Immune Cell Activation, Adaptive Immune Response
IL7	Other Interleukin Signaling	Innate Immune Cell Activation, Adaptive Immune Response
IL7R	Other Interleukin Signaling	Innate Immune Cell Activation, Adaptive Immune Response
IRF4	Other Interleukin Signaling	Innate Immune Cell Activation, Adaptive Immune Response
ITGAM	Other Interleukin Signaling	Innate Immune Cell Activation, Adaptive Immune Response
ITGAX	Other Interleukin Signaling	Innate Immune Cell Activation, Adaptive Immune Response
ITGB2	Other Interleukin Signaling	Innate Immune Cell Activation, Adaptive Immune Response
JUNB	Other Interleukin Signaling	Innate Immune Cell Activation, Adaptive Immune Response
LCN2	Other Interleukin Signaling	Innate Immune Cell Activation, Adaptive Immune Response
LCP1	Other Interleukin Signaling	Innate Immune Cell Activation, Adaptive Immune Response
MCL1	Other Interleukin Signaling	Innate Immune Cell Activation, Adaptive Immune Response
MIF	Other Interleukin Signaling	Innate Immune Cell Activation, Adaptive Immune Response
MYC	Other Interleukin Signaling	Innate Immune Cell Activation, Adaptive Immune Response
NOS2	Other Interleukin Signaling	Innate Immune Cell Activation, Adaptive Immune Response
PPIA	Other Interleukin Signaling	Innate Immune Cell Activation, Adaptive Immune Response
PTGS2	Other Interleukin Signaling	Innate Immune Cell Activation, Adaptive Immune Response
SOCS1	Other Interleukin Signaling	Innate Immune Cell Activation, Adaptive Immune Response
SOD1	Other Interleukin Signaling	Innate Immune Cell Activation, Adaptive Immune Response
SOD2	Other Interleukin Signaling	Innate Immune Cell Activation, Adaptive Immune Response
STAT6	Other Interleukin Signaling	Innate Immune Cell Activation, Adaptive Immune Response
TGFB1	Other Interleukin Signaling	Innate Immune Cell Activation, Adaptive Immune Response
TNF	Other Interleukin Signaling	Innate Immune Cell Activation, Adaptive Immune Response
TNFRSF1A	Other Interleukin Signaling	Innate Immune Cell Activation, Adaptive Immune Response
VCAM1	Other Interleukin Signaling	Innate Immune Cell Activation, Adaptive Immune Response
VEGFA	Other Interleukin Signaling	Innate Immune Cell Activation, Adaptive Immune Response
AIF1	Oxidative Stress Response	Homeostasis, Innate Immune Cell Activation
APEX1	Oxidative Stress Response	Homeostasis, Innate Immune Cell Activation
ATF4	Oxidative Stress Response	Homeostasis, Innate Immune Cell Activation
BNIP3	Oxidative Stress Response	Homeostasis, Innate Immune Cell Activation
CCR7	Oxidative Stress Response	Homeostasis, Innate Immune Cell Activation
CD38	Oxidative Stress Response	Homeostasis, Innate Immune Cell Activation
CFLAR	Oxidative Stress Response	Homeostasis, Innate Immune Cell Activation
CYP2E1	Oxidative Stress Response	Homeostasis, Innate Immune Cell Activation
DIABLO	Oxidative Stress Response	Homeostasis, Innate Immune Cell Activation
EGLN1	Oxidative Stress Response	Homeostasis, Innate Immune Cell Activation
ETS1	Oxidative Stress Response	Homeostasis, Innate Immune Cell Activation
FCAR	Oxidative Stress Response	Homeostasis, Innate Immune Cell Activation
FOXO1	Oxidative Stress Response	Homeostasis, Innate Immune Cell Activation
GBA	Oxidative Stress Response	Homeostasis, Innate Immune Cell Activation
GPX7	Oxidative Stress Response	Homeostasis, Innate Immune Cell Activation
GUCY1B1	Oxidative Stress Response	Homeostasis, Innate Immune Cell Activation
HMOX1	Oxidative Stress Response	Homeostasis, Innate Immune Cell Activation
IL18BP	Oxidative Stress Response	Homeostasis, Innate Immune Cell Activation
IL18RAP	Oxidative Stress Response	Homeostasis, Innate Immune Cell Activation
KDM6B	Oxidative Stress Response	Homeostasis, Innate Immune Cell Activation
LANCL1	Oxidative Stress Response	Homeostasis, Innate Immune Cell Activation
LRRK2	Oxidative Stress Response	Homeostasis, Innate Immune Cell Activation
MAP1LC3A	Oxidative Stress Response	Homeostasis, Innate Immune Cell Activation
MAP3K5	Oxidative Stress Response	Homeostasis, Innate Immune Cell Activation
MCL1	Oxidative Stress Response	Homeostasis, Innate Immune Cell Activation
MSRA	Oxidative Stress Response	Homeostasis, Innate Immune Cell Activation
NCF2	Oxidative Stress Response	Homeostasis, Innate Immune Cell Activation
NCF4	Oxidative Stress Response	Homeostasis, Innate Immune Cell Activation
NDUFS8	Oxidative Stress Response	Homeostasis, Innate Immune Cell Activation
NFE2L2	Oxidative Stress Response	Homeostasis, Innate Immune Cell Activation
NOX1	Oxidative Stress Response	Homeostasis, Innate Immune Cell Activation
PARP1	Oxidative Stress Response	Homeostasis, Innate Immune Cell Activation
PLEKHA1	Oxidative Stress Response	Homeostasis, Innate Immune Cell Activation
PSEN1	Oxidative Stress Response	Homeostasis, Innate Immune Cell Activation
PXN	Oxidative Stress Response	Homeostasis, Innate Immune Cell Activation
RACK1	Oxidative Stress Response	Homeostasis, Innate Immune Cell Activation
SELENOS	Oxidative Stress Response	Homeostasis, Innate Immune Cell Activation
SIRPA	Oxidative Stress Response	Homeostasis, Innate Immune Cell Activation
SOD1	Oxidative Stress Response	Homeostasis, Innate Immune Cell Activation
SOD2	Oxidative Stress Response	Homeostasis, Innate Immune Cell Activation
SP1	Oxidative Stress Response	Homeostasis, Innate Immune Cell Activation
TXN	Oxidative Stress Response	Homeostasis, Innate Immune Cell Activation
TXNIP	Oxidative Stress Response	Homeostasis, Innate Immune Cell Activation
XBP1	Oxidative Stress Response	Homeostasis, Innate Immune Cell Activation
ATP6V0D1	Phagocytosis	Innate Immune Cell Activation
ATP6V1B2	Phagocytosis	Innate Immune Cell Activation
CD209	Phagocytosis	Innate Immune Cell Activation
CD3G	Phagocytosis	Innate Immune Cell Activation
FCAR	Phagocytosis	Innate Immune Cell Activation
FCGR1A/B	Phagocytosis	Innate Immune Cell Activation
FCGR2A	Phagocytosis	Innate Immune Cell Activation
FCGR3A/B	Phagocytosis	Innate Immune Cell Activation
FGR	Phagocytosis	Innate Immune Cell Activation
HCK	Phagocytosis	Innate Immune Cell Activation
HLA-DQA	Phagocytosis	Innate Immune Cell Activation
HLA-DRB	Phagocytosis	Innate Immune Cell Activation
LAMP1	Phagocytosis	Innate Immune Cell Activation
LAMP2	Phagocytosis	Innate Immune Cell Activation
LIMK2	Phagocytosis	Innate Immune Cell Activation
MARCKS	Phagocytosis	Innate Immune Cell Activation
MARCO	Phagocytosis	Innate Immune Cell Activation
MRC1	Phagocytosis	Innate Immune Cell Activation
NCF2	Phagocytosis	Innate Immune Cell Activation
NCF4	Phagocytosis	Innate Immune Cell Activation
NOS2	Phagocytosis	Innate Immune Cell Activation
PIK3C3	Phagocytosis	Innate Immune Cell Activation
RAB5C	Phagocytosis	Innate Immune Cell Activation
RAB7A	Phagocytosis	Innate Immune Cell Activation
RPS6KB1	Phagocytosis	Innate Immune Cell Activation
TAP1	Phagocytosis	Innate Immune Cell Activation
TAP2	Phagocytosis	Innate Immune Cell Activation
TCIRG1	Phagocytosis	Innate Immune Cell Activation
VAMP3	Phagocytosis	Innate Immune Cell Activation
WAS	Phagocytosis	Innate Immune Cell Activation
ACOX1	PPAR Signaling	Innate Immune Cell Activation
ACSL1	PPAR Signaling	Innate Immune Cell Activation
ACSL3	PPAR Signaling	Innate Immune Cell Activation
ACSL4	PPAR Signaling	Innate Immune Cell Activation
CD36	PPAR Signaling	Innate Immune Cell Activation
GK	PPAR Signaling	Innate Immune Cell Activation
PLIN4	PPAR Signaling	Innate Immune Cell Activation
ATF4	Proteotoxic Stress	Homeostasis
ATF6	Proteotoxic Stress	Homeostasis
CBFB	Proteotoxic Stress	Homeostasis
CEBPB	Proteotoxic Stress	Homeostasis
DDIT3	Proteotoxic Stress	Homeostasis
DDOST	Proteotoxic Stress	Homeostasis
DERL1	Proteotoxic Stress	Homeostasis
DNAJA2	Proteotoxic Stress	Homeostasis
DNAJC10	Proteotoxic Stress	Homeostasis
EIF2AK2	Proteotoxic Stress	Homeostasis
EIF2AK3	Proteotoxic Stress	Homeostasis
ERN1	Proteotoxic Stress	Homeostasis
FBXO6	Proteotoxic Stress	Homeostasis
HSP90AA1	Proteotoxic Stress	Homeostasis
HSP90AB1	Proteotoxic Stress	Homeostasis
HSP90B1	Proteotoxic Stress	Homeostasis
MAP2K7	Proteotoxic Stress	Homeostasis
MAP3K5	Proteotoxic Stress	Homeostasis
NAE1	Proteotoxic Stress	Homeostasis
NFE2L2	Proteotoxic Stress	Homeostasis
NGLY1	Proteotoxic Stress	Homeostasis
OS9	Proteotoxic Stress	Homeostasis
PRKCSH	Proteotoxic Stress	Homeostasis
SELENOS	Proteotoxic Stress	Homeostasis
SSR1	Proteotoxic Stress	Homeostasis
STT3B	Proteotoxic Stress	Homeostasis
TRAM1	Proteotoxic Stress	Homeostasis
XBP1	Proteotoxic Stress	Homeostasis
APOBEC3G	RNA Sensing	Interferon Response
APP	RNA Sensing	Interferon Response
ATG12	RNA Sensing	Interferon Response
CASP10	RNA Sensing	Interferon Response
CASP8	RNA Sensing	Interferon Response
CHUK	RNA Sensing	Interferon Response
CREBBP	RNA Sensing	Interferon Response
CXCL10	RNA Sensing	Interferon Response
CXCL8	RNA Sensing	Interferon Response
DDX58	RNA Sensing	Interferon Response
DHX58	RNA Sensing	Interferon Response
HERC5	RNA Sensing	Interferon Response
HMGB1	RNA Sensing	Interferon Response
IFIH1	RNA Sensing	Interferon Response
IFNA1/13	RNA Sensing	Interferon Response
IFNA14/16	RNA Sensing	Interferon Response
IFNA2	RNA Sensing	Interferon Response
IFNA4/7/10/17/21	RNA Sensing	Interferon Response
IFNA5	RNA Sensing	Interferon Response
IFNA6	RNA Sensing	Interferon Response
IFNA8	RNA Sensing	Interferon Response
IFNB1	RNA Sensing	Interferon Response
IFNK	RNA Sensing	Interferon Response
IFNW1	RNA Sensing	Interferon Response
IKBKB	RNA Sensing	Interferon Response
IKBKE	RNA Sensing	Interferon Response
IKBKG	RNA Sensing	Interferon Response
IL12A	RNA Sensing	Interferon Response
IL12B	RNA Sensing	Interferon Response
IRF3	RNA Sensing	Interferon Response
IRF7	RNA Sensing	Interferon Response
ISG15	RNA Sensing	Interferon Response
MAP3K1	RNA Sensing	Interferon Response
MAP3K7	RNA Sensing	Interferon Response
MAPK13	RNA Sensing	Interferon Response
MAPK14	RNA Sensing	Interferon Response
MAPK8	RNA Sensing	Interferon Response
MAPK9	RNA Sensing	Interferon Response
MAVS	RNA Sensing	Interferon Response
NFKB1	RNA Sensing	Interferon Response
NFKB2	RNA Sensing	Interferon Response
NLRC5	RNA Sensing	Interferon Response
RELA	RNA Sensing	Interferon Response
RIPK1	RNA Sensing	Interferon Response
RNF135	RNA Sensing	Interferon Response
S100A12	RNA Sensing	Interferon Response
STING1	RNA Sensing	Interferon Response
TANK	RNA Sensing	Interferon Response
TBK1	RNA Sensing	Interferon Response
TNF	RNA Sensing	Interferon Response
TRAF2	RNA Sensing	Interferon Response
TRAF3	RNA Sensing	Interferon Response
TRAF6	RNA Sensing	Interferon Response
TRIM25	RNA Sensing	Interferon Response
UBA52	RNA Sensing	Interferon Response
UBE2L6	RNA Sensing	Interferon Response
ADORA2A	T-cell Costimulation	Adaptive Immune Response
CD27	T-cell Costimulation	Adaptive Immune Response
CD274	T-cell Costimulation	Adaptive Immune Response
CD276	T-cell Costimulation	Adaptive Immune Response
CD28	T-cell Costimulation	Adaptive Immune Response
CD40	T-cell Costimulation	Adaptive Immune Response
CD40LG	T-cell Costimulation	Adaptive Immune Response
CD69	T-cell Costimulation	Adaptive Immune Response
CD70	T-cell Costimulation	Adaptive Immune Response
CD80	T-cell Costimulation	Adaptive Immune Response
CD86	T-cell Costimulation	Adaptive Immune Response
CTLA4	T-cell Costimulation	Adaptive Immune Response
HAVCR2	T-cell Costimulation	Adaptive Immune Response
HLA-DQA	T-cell Costimulation	Adaptive Immune Response
HLA-DRB	T-cell Costimulation	Adaptive Immune Response
ICOS	T-cell Costimulation	Adaptive Immune Response
ICOSLG	T-cell Costimulation	Adaptive Immune Response
LAG3	T-cell Costimulation	Adaptive Immune Response
PDCD1	T-cell Costimulation	Adaptive Immune Response
PDCD1LG2	T-cell Costimulation	Adaptive Immune Response
TIGIT	T-cell Costimulation	Adaptive Immune Response
TNFRSF18	T-cell Costimulation	Adaptive Immune Response
TNFRSF4	T-cell Costimulation	Adaptive Immune Response
TNFRSF9	T-cell Costimulation	Adaptive Immune Response
TNFSF18	T-cell Costimulation	Adaptive Immune Response
TNFSF4	T-cell Costimulation	Adaptive Immune Response
TNFSF9	T-cell Costimulation	Adaptive Immune Response
VSIR	T-cell Costimulation	Adaptive Immune Response
AKT1	TCR Signaling	Adaptive Immune Response
AKT2	TCR Signaling	Adaptive Immune Response
AKT3	TCR Signaling	Adaptive Immune Response
CARD11	TCR Signaling	Adaptive Immune Response
CBLB	TCR Signaling	Adaptive Immune Response
CD1E	TCR Signaling	Adaptive Immune Response
CD247	TCR Signaling	Adaptive Immune Response
CD28	TCR Signaling	Adaptive Immune Response
CD3D	TCR Signaling	Adaptive Immune Response
CD3E	TCR Signaling	Adaptive Immune Response
CD3G	TCR Signaling	Adaptive Immune Response
CD4	TCR Signaling	Adaptive Immune Response
CD40LG	TCR Signaling	Adaptive Immune Response
CD45R0	TCR Signaling	Adaptive Immune Response
CD45RA	TCR Signaling	Adaptive Immune Response
CD45RB	TCR Signaling	Adaptive Immune Response
CD8A	TCR Signaling	Adaptive Immune Response
CD8B	TCR Signaling	Adaptive Immune Response
CDK4	TCR Signaling	Adaptive Immune Response
CHUK	TCR Signaling	Adaptive Immune Response
CSF2	TCR Signaling	Adaptive Immune Response
CTLA4	TCR Signaling	Adaptive Immune Response
CUL1	TCR Signaling	Adaptive Immune Response
EVL	TCR Signaling	Adaptive Immune Response
FOS	TCR Signaling	Adaptive Immune Response
FYN	TCR Signaling	Adaptive Immune Response
GSK3B	TCR Signaling	Adaptive Immune Response
HLA-DPA1	TCR Signaling	Adaptive Immune Response
HLA-DPB1	TCR Signaling	Adaptive Immune Response
HLA-DQA	TCR Signaling	Adaptive Immune Response
HLA-DQB1	TCR Signaling	Adaptive Immune Response
HLA-DRA	TCR Signaling	Adaptive Immune Response
HLA-DRB	TCR Signaling	Adaptive Immune Response
ICOS	TCR Signaling	Adaptive Immune Response
IFNG	TCR Signaling	Adaptive Immune Response
IKBKB	TCR Signaling	Adaptive Immune Response
IKBKG	TCR Signaling	Adaptive Immune Response
IL10	TCR Signaling	Adaptive Immune Response
IL2	TCR Signaling	Adaptive Immune Response
IL4	TCR Signaling	Adaptive Immune Response
IL5	TCR Signaling	Adaptive Immune Response
ITK	TCR Signaling	Adaptive Immune Response
JUN	TCR Signaling	Adaptive Immune Response
KRAS	TCR Signaling	Adaptive Immune Response
LAT	TCR Signaling	Adaptive Immune Response
LCK	TCR Signaling	Adaptive Immune Response
LCP2	TCR Signaling	Adaptive Immune Response
LEF1	TCR Signaling	Adaptive Immune Response
MAP2K2	TCR Signaling	Adaptive Immune Response
MAP2K7	TCR Signaling	Adaptive Immune Response
MAP3K7	TCR Signaling	Adaptive Immune Response
MAP3K8	TCR Signaling	Adaptive Immune Response
MAPK1	TCR Signaling	Adaptive Immune Response
MAPK13	TCR Signaling	Adaptive Immune Response
MAPK14	TCR Signaling	Adaptive Immune Response
MAPK8	TCR Signaling	Adaptive Immune Response
MAPK9	TCR Signaling	Adaptive Immune Response
NFAT5	TCR Signaling	Adaptive Immune Response
NFATC1	TCR Signaling	Adaptive Immune Response
NFATC2	TCR Signaling	Adaptive Immune Response
NFATC3	TCR Signaling	Adaptive Immune Response
NFATC4	TCR Signaling	Adaptive Immune Response
NFKB1	TCR Signaling	Adaptive Immune Response
NRAS	TCR Signaling	Adaptive Immune Response
PAK1	TCR Signaling	Adaptive Immune Response
PDCD1	TCR Signaling	Adaptive Immune Response
PIK3CA	TCR Signaling	Adaptive Immune Response
PIK3CB	TCR Signaling	Adaptive Immune Response
PIK3CD	TCR Signaling	Adaptive Immune Response
PIK3R3	TCR Signaling	Adaptive Immune Response
PLCG1	TCR Signaling	Adaptive Immune Response
PLCG2	TCR Signaling	Adaptive Immune Response
PRKCQ	TCR Signaling	Adaptive Immune Response
PSMB10	TCR Signaling	Adaptive Immune Response
PSMB8	TCR Signaling	Adaptive Immune Response
PSMB9	TCR Signaling	Adaptive Immune Response
PTPN6	TCR Signaling	Adaptive Immune Response
PTPRC	TCR Signaling	Adaptive Immune Response
RAF1	TCR Signaling	Adaptive Immune Response
RASGRP1	TCR Signaling	Adaptive Immune Response
RELA	TCR Signaling	Adaptive Immune Response
RIPK2	TCR Signaling	Adaptive Immune Response
SEM1	TCR Signaling	Adaptive Immune Response
TAB2	TCR Signaling	Adaptive Immune Response
TCF7	TCR Signaling	Adaptive Immune Response
TNF	TCR Signaling	Adaptive Immune Response
TRAF6	TCR Signaling	Adaptive Immune Response
TRAT1	TCR Signaling	Adaptive Immune Response
UBA52	TCR Signaling	Adaptive Immune Response
UBE2N	TCR Signaling	Adaptive Immune Response
WAS	TCR Signaling	Adaptive Immune Response
ZAP70	TCR Signaling	Adaptive Immune Response
ACVR1	TGF-beta Signaling	Innate Immune Cell Activation, Adaptive Immune Response, Homeostasis
CBL	TGF-beta Signaling	Innate Immune Cell Activation, Adaptive Immune Response, Homeostasis
CCNC	TGF-beta Signaling	Innate Immune Cell Activation, Adaptive Immune Response, Homeostasis
CREBBP	TGF-beta Signaling	Innate Immune Cell Activation, Adaptive Immune Response, Homeostasis
CUL1	TGF-beta Signaling	Innate Immune Cell Activation, Adaptive Immune Response, Homeostasis
FURIN	TGF-beta Signaling	Innate Immune Cell Activation, Adaptive Immune Response, Homeostasis
HAMP	TGF-beta Signaling	Innate Immune Cell Activation, Adaptive Immune Response, Homeostasis
IFNG	TGF-beta Signaling	Innate Immune Cell Activation, Adaptive Immune Response, Homeostasis
JUNB	TGF-beta Signaling	Innate Immune Cell Activation, Adaptive Immune Response, Homeostasis
MAPK1	TGF-beta Signaling	Innate Immune Cell Activation, Adaptive Immune Response, Homeostasis
MYC	TGF-beta Signaling	Innate Immune Cell Activation, Adaptive Immune Response, Homeostasis
NEO1	TGF-beta Signaling	Innate Immune Cell Activation, Adaptive Immune Response, Homeostasis
PARP1	TGF-beta Signaling	Innate Immune Cell Activation, Adaptive Immune Response, Homeostasis
RGMA	TGF-beta Signaling	Innate Immune Cell Activation, Adaptive Immune Response, Homeostasis
RPS6KB1	TGF-beta Signaling	Innate Immune Cell Activation, Adaptive Immune Response, Homeostasis
SMAD3	TGF-beta Signaling	Innate Immune Cell Activation, Adaptive Immune Response, Homeostasis
SMAD4	TGF-beta Signaling	Innate Immune Cell Activation, Adaptive Immune Response, Homeostasis
SMAD5	TGF-beta Signaling	Innate Immune Cell Activation, Adaptive Immune Response, Homeostasis
SP1	TGF-beta Signaling	Innate Immune Cell Activation, Adaptive Immune Response, Homeostasis
STRAP	TGF-beta Signaling	Innate Immune Cell Activation, Adaptive Immune Response, Homeostasis
TGFB1	TGF-beta Signaling	Innate Immune Cell Activation, Adaptive Immune Response, Homeostasis
TGFB2	TGF-beta Signaling	Innate Immune Cell Activation, Adaptive Immune Response, Homeostasis
TGFB3	TGF-beta Signaling	Innate Immune Cell Activation, Adaptive Immune Response, Homeostasis
TGFBR2	TGF-beta Signaling	Innate Immune Cell Activation, Adaptive Immune Response, Homeostasis
THBS1	TGF-beta Signaling	Innate Immune Cell Activation, Adaptive Immune Response, Homeostasis
TNF	TGF-beta Signaling	Innate Immune Cell Activation, Adaptive Immune Response, Homeostasis
TRIM33	TGF-beta Signaling	Innate Immune Cell Activation, Adaptive Immune Response, Homeostasis
UBA52	TGF-beta Signaling	Innate Immune Cell Activation, Adaptive Immune Response, Homeostasis
BCL6	TH1 Differentiation	Adaptive Immune Response
GATA3	TH1 Differentiation	Adaptive Immune Response
HLX	TH1 Differentiation	Adaptive Immune Response
IFNG	TH1 Differentiation	Adaptive Immune Response
IFNGR2	TH1 Differentiation	Adaptive Immune Response
IL12A	TH1 Differentiation	Adaptive Immune Response
IL12B	TH1 Differentiation	Adaptive Immune Response
IL12RB1	TH1 Differentiation	Adaptive Immune Response
IL12RB2	TH1 Differentiation	Adaptive Immune Response
IL2	TH1 Differentiation	Adaptive Immune Response
JAK1	TH1 Differentiation	Adaptive Immune Response
JAK2	TH1 Differentiation	Adaptive Immune Response
NFKB1	TH1 Differentiation	Adaptive Immune Response
RBPJ	TH1 Differentiation	Adaptive Immune Response
RELA	TH1 Differentiation	Adaptive Immune Response
STAT1	TH1 Differentiation	Adaptive Immune Response
STAT4	TH1 Differentiation	Adaptive Immune Response
TBX21	TH1 Differentiation	Adaptive Immune Response
TYK2	TH1 Differentiation	Adaptive Immune Response
AHR	TH17 Differentiation	Adaptive Immune Response
FOXP3	TH17 Differentiation	Adaptive Immune Response
HSP90AA1	TH17 Differentiation	Adaptive Immune Response
HSP90AB1	TH17 Differentiation	Adaptive Immune Response
IL12B	TH17 Differentiation	Adaptive Immune Response
IL12RB1	TH17 Differentiation	Adaptive Immune Response
IL17A	TH17 Differentiation	Adaptive Immune Response
IL17F	TH17 Differentiation	Adaptive Immune Response
IL1B	TH17 Differentiation	Adaptive Immune Response
IL1R1	TH17 Differentiation	Adaptive Immune Response
IL1RAP	TH17 Differentiation	Adaptive Immune Response
IL21	TH17 Differentiation	Adaptive Immune Response
IL21R	TH17 Differentiation	Adaptive Immune Response
IL22	TH17 Differentiation	Adaptive Immune Response
IL23A	TH17 Differentiation	Adaptive Immune Response
IL23R	TH17 Differentiation	Adaptive Immune Response
IL2RG	TH17 Differentiation	Adaptive Immune Response
IL4	TH17 Differentiation	Adaptive Immune Response
IL6	TH17 Differentiation	Adaptive Immune Response
IL6R	TH17 Differentiation	Adaptive Immune Response
IL6ST	TH17 Differentiation	Adaptive Immune Response
IRF4	TH17 Differentiation	Adaptive Immune Response
JAK1	TH17 Differentiation	Adaptive Immune Response
JAK2	TH17 Differentiation	Adaptive Immune Response
JAK3	TH17 Differentiation	Adaptive Immune Response
MAPK13	TH17 Differentiation	Adaptive Immune Response
MAPK14	TH17 Differentiation	Adaptive Immune Response
MTOR	TH17 Differentiation	Adaptive Immune Response
SMAD3	TH17 Differentiation	Adaptive Immune Response
SMAD4	TH17 Differentiation	Adaptive Immune Response
STAT3	TH17 Differentiation	Adaptive Immune Response
TBX21	TH17 Differentiation	Adaptive Immune Response
TGFB1	TH17 Differentiation	Adaptive Immune Response
TGFBR2	TH17 Differentiation	Adaptive Immune Response
TNF	TH17 Differentiation	Adaptive Immune Response
TYK2	TH17 Differentiation	Adaptive Immune Response
GATA3	TH2 Differentiation	Adaptive Immune Response
IL13	TH2 Differentiation	Adaptive Immune Response
IL2	TH2 Differentiation	Adaptive Immune Response
IL2RA	TH2 Differentiation	Adaptive Immune Response
IL2RB	TH2 Differentiation	Adaptive Immune Response
IL2RG	TH2 Differentiation	Adaptive Immune Response
IL4	TH2 Differentiation	Adaptive Immune Response
IL4R	TH2 Differentiation	Adaptive Immune Response
IL5	TH2 Differentiation	Adaptive Immune Response
IL6	TH2 Differentiation	Adaptive Immune Response
JAK3	TH2 Differentiation	Adaptive Immune Response
MAF	TH2 Differentiation	Adaptive Immune Response
NOTCH1	TH2 Differentiation	Adaptive Immune Response
RUNX3	TH2 Differentiation	Adaptive Immune Response
STAT5A	TH2 Differentiation	Adaptive Immune Response
STAT5B	TH2 Differentiation	Adaptive Immune Response
STAT6	TH2 Differentiation	Adaptive Immune Response
TBX21	TH2 Differentiation	Adaptive Immune Response
GATA3	TH9 Differentiation	Adaptive Immune Response
IL4	TH9 Differentiation	Adaptive Immune Response
IL9	TH9 Differentiation	Adaptive Immune Response
IRF4	TH9 Differentiation	Adaptive Immune Response
RELA	TH9 Differentiation	Adaptive Immune Response
SMAD3	TH9 Differentiation	Adaptive Immune Response
SPI1	TH9 Differentiation	Adaptive Immune Response
STAT6	TH9 Differentiation	Adaptive Immune Response
TGFB1	TH9 Differentiation	Adaptive Immune Response
TGFBR2	TH9 Differentiation	Adaptive Immune Response
CCL2	Tissue Stress	Homeostasis
CDH1	Tissue Stress	Homeostasis
CRP	Tissue Stress	Homeostasis
CXCL8	Tissue Stress	Homeostasis
IGFBP7	Tissue Stress	Homeostasis
IL6	Tissue Stress	Homeostasis
VEGFA	Tissue Stress	Homeostasis
APP	TLR Signaling	Interferon Response
ATF2	TLR Signaling	Interferon Response
BPI	TLR Signaling	Interferon Response
CASP8	TLR Signaling	Interferon Response
CD14	TLR Signaling	Interferon Response
CD36	TLR Signaling	Interferon Response
CHUK	TLR Signaling	Interferon Response
CTSL	TLR Signaling	Interferon Response
CTSS	TLR Signaling	Interferon Response
CUL1	TLR Signaling	Interferon Response
CXCL8	TLR Signaling	Interferon Response
FOS	TLR Signaling	Interferon Response
HMGB1	TLR Signaling	Interferon Response
HSP90B1	TLR Signaling	Interferon Response
IFNA1/13	TLR Signaling	Interferon Response
IKBKB	TLR Signaling	Interferon Response
IKBKE	TLR Signaling	Interferon Response
IKBKG	TLR Signaling	Interferon Response
IRAK1	TLR Signaling	Interferon Response
IRAK3	TLR Signaling	Interferon Response
IRAK4	TLR Signaling	Interferon Response
IRF3	TLR Signaling	Interferon Response
IRF7	TLR Signaling	Interferon Response
ITGAM	TLR Signaling	Interferon Response
ITGB2	TLR Signaling	Interferon Response
JUN	TLR Signaling	Interferon Response
MAP2K2	TLR Signaling	Interferon Response
MAP2K3	TLR Signaling	Interferon Response
MAP2K4	TLR Signaling	Interferon Response
MAP2K7	TLR Signaling	Interferon Response
MAP3K1	TLR Signaling	Interferon Response
MAP3K7	TLR Signaling	Interferon Response
MAP3K8	TLR Signaling	Interferon Response
MAPK1	TLR Signaling	Interferon Response
MAPK13	TLR Signaling	Interferon Response
MAPK14	TLR Signaling	Interferon Response
MAPK8	TLR Signaling	Interferon Response
MAPK9	TLR Signaling	Interferon Response
MAPKAPK2	TLR Signaling	Interferon Response
MYD88	TLR Signaling	Interferon Response
NFKB1	TLR Signaling	Interferon Response
NFKB2	TLR Signaling	Interferon Response
NOD2	TLR Signaling	Interferon Response
PELI1	TLR Signaling	Interferon Response
PELI2	TLR Signaling	Interferon Response
PIK3C3	TLR Signaling	Interferon Response
PIK3R4	TLR Signaling	Interferon Response
PLCG2	TLR Signaling	Interferon Response
PTPN4	TLR Signaling	Interferon Response
RELA	TLR Signaling	Interferon Response
RIPK1	TLR Signaling	Interferon Response
RIPK2	TLR Signaling	Interferon Response
RIPK3	TLR Signaling	Interferon Response
RPS6KA1	TLR Signaling	Interferon Response
RPS6KA3	TLR Signaling	Interferon Response
S100A12	TLR Signaling	Interferon Response
SIGIRR	TLR Signaling	Interferon Response
TAB1	TLR Signaling	Interferon Response
TAB2	TLR Signaling	Interferon Response
TANK	TLR Signaling	Interferon Response
TBK1	TLR Signaling	Interferon Response
TLR1	TLR Signaling	Interferon Response
TLR2	TLR Signaling	Interferon Response
TLR3	TLR Signaling	Interferon Response
TLR4	TLR Signaling	Interferon Response
TLR5	TLR Signaling	Interferon Response
TLR6	TLR Signaling	Interferon Response
TLR7	TLR Signaling	Interferon Response
TLR8	TLR Signaling	Interferon Response
TLR9	TLR Signaling	Interferon Response
TOLLIP	TLR Signaling	Interferon Response
TRAF3	TLR Signaling	Interferon Response
TRAF6	TLR Signaling	Interferon Response
UBA52	TLR Signaling	Interferon Response
UBE2N	TLR Signaling	Interferon Response
VRK3	TLR Signaling	Interferon Response
AKT1	TNF Signaling	Homeostasis, Innate Immune Cell Activation
AKT2	TNF Signaling	Homeostasis, Innate Immune Cell Activation
AKT3	TNF Signaling	Homeostasis, Innate Immune Cell Activation
ATF2	TNF Signaling	Homeostasis, Innate Immune Cell Activation
ATF4	TNF Signaling	Homeostasis, Innate Immune Cell Activation
BCL3	TNF Signaling	Homeostasis, Innate Immune Cell Activation
CASP10	TNF Signaling	Homeostasis, Innate Immune Cell Activation
CASP3	TNF Signaling	Homeostasis, Innate Immune Cell Activation
CASP8	TNF Signaling	Homeostasis, Innate Immune Cell Activation
CCL2	TNF Signaling	Homeostasis, Innate Immune Cell Activation
CCL20	TNF Signaling	Homeostasis, Innate Immune Cell Activation
CCL5	TNF Signaling	Homeostasis, Innate Immune Cell Activation
CEBPB	TNF Signaling	Homeostasis, Innate Immune Cell Activation
CFLAR	TNF Signaling	Homeostasis, Innate Immune Cell Activation
CHUK	TNF Signaling	Homeostasis, Innate Immune Cell Activation
CSF1	TNF Signaling	Homeostasis, Innate Immune Cell Activation
CSF2	TNF Signaling	Homeostasis, Innate Immune Cell Activation
CX3CL1	TNF Signaling	Homeostasis, Innate Immune Cell Activation
CXCL1	TNF Signaling	Homeostasis, Innate Immune Cell Activation
CXCL10	TNF Signaling	Homeostasis, Innate Immune Cell Activation
CXCL2	TNF Signaling	Homeostasis, Innate Immune Cell Activation
CXCL3	TNF Signaling	Homeostasis, Innate Immune Cell Activation
CXCL5	TNF Signaling	Homeostasis, Innate Immune Cell Activation
CXCL6	TNF Signaling	Homeostasis, Innate Immune Cell Activation
FAS	TNF Signaling	Homeostasis, Innate Immune Cell Activation
FOS	TNF Signaling	Homeostasis, Innate Immune Cell Activation
IFNB1	TNF Signaling	Homeostasis, Innate Immune Cell Activation
IKBKB	TNF Signaling	Homeostasis, Innate Immune Cell Activation
IKBKG	TNF Signaling	Homeostasis, Innate Immune Cell Activation
IL15	TNF Signaling	Homeostasis, Innate Immune Cell Activation
IL18R1	TNF Signaling	Homeostasis, Innate Immune Cell Activation
IL1B	TNF Signaling	Homeostasis, Innate Immune Cell Activation
IL6	TNF Signaling	Homeostasis, Innate Immune Cell Activation
IRF1	TNF Signaling	Homeostasis, Innate Immune Cell Activation
JUN	TNF Signaling	Homeostasis, Innate Immune Cell Activation
JUNB	TNF Signaling	Homeostasis, Innate Immune Cell Activation
LIF	TNF Signaling	Homeostasis, Innate Immune Cell Activation
MAP2K3	TNF Signaling	Homeostasis, Innate Immune Cell Activation
MAP2K4	TNF Signaling	Homeostasis, Innate Immune Cell Activation
MAP2K7	TNF Signaling	Homeostasis, Innate Immune Cell Activation
MAP3K5	TNF Signaling	Homeostasis, Innate Immune Cell Activation
MAP3K7	TNF Signaling	Homeostasis, Innate Immune Cell Activation
MAP3K8	TNF Signaling	Homeostasis, Innate Immune Cell Activation
MAPK1	TNF Signaling	Homeostasis, Innate Immune Cell Activation
MAPK13	TNF Signaling	Homeostasis, Innate Immune Cell Activation
MAPK14	TNF Signaling	Homeostasis, Innate Immune Cell Activation
MAPK8	TNF Signaling	Homeostasis, Innate Immune Cell Activation
MAPK9	TNF Signaling	Homeostasis, Innate Immune Cell Activation
MLKL	TNF Signaling	Homeostasis, Innate Immune Cell Activation
NFKB1	TNF Signaling	Homeostasis, Innate Immune Cell Activation
NOD2	TNF Signaling	Homeostasis, Innate Immune Cell Activation
PIK3CA	TNF Signaling	Homeostasis, Innate Immune Cell Activation
PIK3CB	TNF Signaling	Homeostasis, Innate Immune Cell Activation
PIK3CD	TNF Signaling	Homeostasis, Innate Immune Cell Activation
PIK3R3	TNF Signaling	Homeostasis, Innate Immune Cell Activation
PTGS2	TNF Signaling	Homeostasis, Innate Immune Cell Activation
RACK1	TNF Signaling	Homeostasis, Innate Immune Cell Activation
RBCK1	TNF Signaling	Homeostasis, Innate Immune Cell Activation
RELA	TNF Signaling	Homeostasis, Innate Immune Cell Activation
RIPK1	TNF Signaling	Homeostasis, Innate Immune Cell Activation
RIPK3	TNF Signaling	Homeostasis, Innate Immune Cell Activation
RNF31	TNF Signaling	Homeostasis, Innate Immune Cell Activation
SELE	TNF Signaling	Homeostasis, Innate Immune Cell Activation
SOCS3	TNF Signaling	Homeostasis, Innate Immune Cell Activation
TAB1	TNF Signaling	Homeostasis, Innate Immune Cell Activation
TAB2	TNF Signaling	Homeostasis, Innate Immune Cell Activation
TNF	TNF Signaling	Homeostasis, Innate Immune Cell Activation
TNFRSF1A	TNF Signaling	Homeostasis, Innate Immune Cell Activation
TRAF2	TNF Signaling	Homeostasis, Innate Immune Cell Activation
TRAF3	TNF Signaling	Homeostasis, Innate Immune Cell Activation
UBA52	TNF Signaling	Homeostasis, Innate Immune Cell Activation
VCAM1	TNF Signaling	Homeostasis, Innate Immune Cell Activation
FOXO1	Treg Differentiation	Adaptive Immune Response
FOXP3	Treg Differentiation	Adaptive Immune Response
IL10	Treg Differentiation	Adaptive Immune Response
IL10RA	Treg Differentiation	Adaptive Immune Response
IL10RB	Treg Differentiation	Adaptive Immune Response
IRF4	Treg Differentiation	Adaptive Immune Response
JAK1	Treg Differentiation	Adaptive Immune Response
SMAD3	Treg Differentiation	Adaptive Immune Response
SMAD4	Treg Differentiation	Adaptive Immune Response
STAT3	Treg Differentiation	Adaptive Immune Response
STAT5A	Treg Differentiation	Adaptive Immune Response
TGFB1	Treg Differentiation	Adaptive Immune Response
TGFBR2	Treg Differentiation	Adaptive Immune Response
TYK2	Treg Differentiation	Adaptive Immune Response
ADAR	Type I Interferon Signaling	Interferon Response
BST2	Type I Interferon Signaling	Interferon Response
CHUK	Type I Interferon Signaling	Interferon Response
DDX58	Type I Interferon Signaling	Interferon Response
EIF2AK2	Type I Interferon Signaling	Interferon Response
FOS	Type I Interferon Signaling	Interferon Response
GBP2	Type I Interferon Signaling	Interferon Response
HLA-A	Type I Interferon Signaling	Interferon Response
HLA-B	Type I Interferon Signaling	Interferon Response
HLA-C	Type I Interferon Signaling	Interferon Response
HLA-E	Type I Interferon Signaling	Interferon Response
IFI27	Type I Interferon Signaling	Interferon Response
IFI35	Type I Interferon Signaling	Interferon Response
IFI6	Type I Interferon Signaling	Interferon Response
IFIH1	Type I Interferon Signaling	Interferon Response
IFIT1	Type I Interferon Signaling	Interferon Response
IFIT2	Type I Interferon Signaling	Interferon Response
IFIT3	Type I Interferon Signaling	Interferon Response
IFITM1	Type I Interferon Signaling	Interferon Response
IFITM2	Type I Interferon Signaling	Interferon Response
IFITM3	Type I Interferon Signaling	Interferon Response
IFNA14/16	Type I Interferon Signaling	Interferon Response
IFNA2	Type I Interferon Signaling	Interferon Response
IFNA4/7/10/17/21	Type I Interferon Signaling	Interferon Response
IFNA5	Type I Interferon Signaling	Interferon Response
IFNA6	Type I Interferon Signaling	Interferon Response
IFNA8	Type I Interferon Signaling	Interferon Response
IFNAR1	Type I Interferon Signaling	Interferon Response
IFNAR2	Type I Interferon Signaling	Interferon Response
IFNB1	Type I Interferon Signaling	Interferon Response
IKBKB	Type I Interferon Signaling	Interferon Response
IKBKE	Type I Interferon Signaling	Interferon Response
IKBKG	Type I Interferon Signaling	Interferon Response
IRF1	Type I Interferon Signaling	Interferon Response
IRF3	Type I Interferon Signaling	Interferon Response
IRF4	Type I Interferon Signaling	Interferon Response
IRF7	Type I Interferon Signaling	Interferon Response
IRF9	Type I Interferon Signaling	Interferon Response
ISG15	Type I Interferon Signaling	Interferon Response
JAK1	Type I Interferon Signaling	Interferon Response
JUN	Type I Interferon Signaling	Interferon Response
MAP3K7	Type I Interferon Signaling	Interferon Response
MAPK14	Type I Interferon Signaling	Interferon Response
MAPK8	Type I Interferon Signaling	Interferon Response
MAVS	Type I Interferon Signaling	Interferon Response
MX1	Type I Interferon Signaling	Interferon Response
MYD88	Type I Interferon Signaling	Interferon Response
NFKB1	Type I Interferon Signaling	Interferon Response
OAS1	Type I Interferon Signaling	Interferon Response
OAS2	Type I Interferon Signaling	Interferon Response
OAS3	Type I Interferon Signaling	Interferon Response
OASL	Type I Interferon Signaling	Interferon Response
PSMB8	Type I Interferon Signaling	Interferon Response
PTPN6	Type I Interferon Signaling	Interferon Response
RIPK1	Type I Interferon Signaling	Interferon Response
RNASEL	Type I Interferon Signaling	Interferon Response
RSAD2	Type I Interferon Signaling	Interferon Response
SAMHD1	Type I Interferon Signaling	Interferon Response
SOCS1	Type I Interferon Signaling	Interferon Response
SOCS3	Type I Interferon Signaling	Interferon Response
STAT1	Type I Interferon Signaling	Interferon Response
STAT2	Type I Interferon Signaling	Interferon Response
TBK1	Type I Interferon Signaling	Interferon Response
TLR7	Type I Interferon Signaling	Interferon Response
TRAF3	Type I Interferon Signaling	Interferon Response
TRAF6	Type I Interferon Signaling	Interferon Response
TYK2	Type I Interferon Signaling	Interferon Response
XAF1	Type I Interferon Signaling	Interferon Response
CD44	Type II Interferon Signaling	Interferon Response
FCGR1A/B	Type II Interferon Signaling	Interferon Response
GBP1	Type II Interferon Signaling	Interferon Response
GBP2	Type II Interferon Signaling	Interferon Response
GBP4	Type II Interferon Signaling	Interferon Response
GBP5	Type II Interferon Signaling	Interferon Response
HLA-A	Type II Interferon Signaling	Interferon Response
HLA-B	Type II Interferon Signaling	Interferon Response
HLA-C	Type II Interferon Signaling	Interferon Response
HLA-DPA1	Type II Interferon Signaling	Interferon Response
HLA-DPB1	Type II Interferon Signaling	Interferon Response
HLA-DQA	Type II Interferon Signaling	Interferon Response
HLA-DQB1	Type II Interferon Signaling	Interferon Response
HLA-DRA	Type II Interferon Signaling	Interferon Response
HLA-DRB	Type II Interferon Signaling	Interferon Response
HLA-E	Type II Interferon Signaling	Interferon Response
IFNG	Type II Interferon Signaling	Interferon Response
IFNGR2	Type II Interferon Signaling	Interferon Response
IRF1	Type II Interferon Signaling	Interferon Response
IRF3	Type II Interferon Signaling	Interferon Response
IRF4	Type II Interferon Signaling	Interferon Response
IRF7	Type II Interferon Signaling	Interferon Response
IRF9	Type II Interferon Signaling	Interferon Response
JAK1	Type II Interferon Signaling	Interferon Response
JAK2	Type II Interferon Signaling	Interferon Response
MT2A	Type II Interferon Signaling	Interferon Response
OAS1	Type II Interferon Signaling	Interferon Response
OAS2	Type II Interferon Signaling	Interferon Response
OAS3	Type II Interferon Signaling	Interferon Response
OASL	Type II Interferon Signaling	Interferon Response
PRKCD	Type II Interferon Signaling	Interferon Response
PTPN6	Type II Interferon Signaling	Interferon Response
SOCS1	Type II Interferon Signaling	Interferon Response
SOCS3	Type II Interferon Signaling	Interferon Response
SP100	Type II Interferon Signaling	Interferon Response
TRIM21	Type II Interferon Signaling	Interferon Response
TRIM22	Type II Interferon Signaling	Interferon Response
TRIM25	Type II Interferon Signaling	Interferon Response
TRIM5	Type II Interferon Signaling	Interferon Response
TRIM6	Type II Interferon Signaling	Interferon Response
VCAM1	Type II Interferon Signaling	Interferon Response
IFNL1	Type III Interferon Signaling	Interferon Response
IFNL2/3	Type III Interferon Signaling	Interferon Response
IFNL4	Type III Interferon Signaling	Interferon Response
IFNLR1	Type III Interferon Signaling	Interferon Response
IL10RB	Type III Interferon Signaling	Interferon Response
IRF9	Type III Interferon Signaling	Interferon Response
JAK1	Type III Interferon Signaling	Interferon Response
STAT1	Type III Interferon Signaling	Interferon Response
[truncated: 16 more rows]
