# Supplementary material for: Lack of strong innate immune reactivity renders macrophages alone unable to control productive Varicella-Zoster Virus infection in an isogenic human iPSC-derived neuronal co-culture model
Source: Front Immunol. 2023 May 23;14:1177245. doi: 10.3389/fimmu.2023.1177245 (PMC10241998; doi:10.3389/fimmu.2023.1177245)
Supplement: Supplementary file 4 [file DataSheet_4.xlsx]

## Sheet: DEG lipo control vs. lipo pdAT
ensembl_gene_id_version	ensembl_gene_id	uniprot_gn_symbol	uniprot_gn_id	description	baseMean	log2FoldChange	lfcSE	stat	pvalue	padj	Column145	Column146	Column147	Column148	Column149	Column150	Column151	Column152	Column153	Column154	Column155	Column156	Column157	Column158	Column159	Column160	Column161	Column162	Column163	Column164	Column165	Column166	Column167	Column168	Column169	Column170	Column171	Column172	Column173	Column174	Column175	Column176	Column177	Column178	Column179	Column180	Column181	Column182	Column183
ENSG00000197919.6	ENSG00000197919	IFNA1	P01562	interferon alpha 1 [Source:HGNC Symbol;Acc:HGNC:5417]	406.929	10.5209	0.938275	11.213	3.51931e-29	7.97388e-27
ENSG00000126353.3	ENSG00000126353	CCR7	P32248	C-C motif chemokine receptor 7 [Source:HGNC Symbol;Acc:HGNC:1608]	5978.05	10.2581	0.64141	15.993	1.43014e-57	2.14673e-54
ENSG00000233816.3	ENSG00000233816	IFNA1	P01562	interferon alpha 13 [Source:HGNC Symbol;Acc:HGNC:5419]	66.2415	9.60151	1.37029	7.0069	2.43652e-12	1.16802e-10
ENSG00000182393.3	ENSG00000182393	IFNL1	Q8IU54	interferon lambda 1 [Source:HGNC Symbol;Acc:HGNC:18363]	349.849	9.57098	0.787687	12.1507	5.68426e-34	1.84485e-31
ENSG00000102794.10	ENSG00000102794	ACOD1	A6NK06	aconitate decarboxylase 1 [Source:HGNC Symbol;Acc:HGNC:33904]	61.9595	9.50152	1.03687	9.16363	5.01805e-20	5.12845e-18
ENSG00000205057.6	ENSG00000205057			CLLU1 antisense RNA 1 [Source:HGNC Symbol;Acc:HGNC:24070]	115.428	9.24848	0.990858	9.33381	1.0213e-20	1.13035e-18
ENSG00000101331.17	ENSG00000101331	CCM2L	Q9NUG4	CCM2 like scaffold protein [Source:HGNC Symbol;Acc:HGNC:16153]	71.6293	9.13227	1.09639	8.32939	8.12588e-17	6.35698e-15
ENSG00000167034.10	ENSG00000167034	NKX3-1	Q99801	NK3 homeobox 1 [Source:HGNC Symbol;Acc:HGNC:7838]	69.0205	9.07953	0.978538	9.27866	1.71618e-20	1.86504e-18
ENSG00000166165.13	ENSG00000166165	HEL-S-29	V9HWH2	creatine kinase B [Source:HGNC Symbol;Acc:HGNC:1991]	7951.47	8.88414	0.593097	14.9792	1.00359e-50	9.64126e-48
ENSG00000226979.9	ENSG00000226979	LTA	Q5STV3	lymphotoxin alpha [Source:HGNC Symbol;Acc:HGNC:6709]	37.9595	8.78996	1.1026	7.97205	1.56059e-15	1.03824e-13
ENSG00000099985.4	ENSG00000099985	OSM	P13725	oncostatin M [Source:HGNC Symbol;Acc:HGNC:8506]	298.289	8.46861	0.900179	9.40769	5.07137e-21	5.77247e-19
ENSG00000177047.7	ENSG00000177047	IFNW1	P05000	interferon omega 1 [Source:HGNC Symbol;Acc:HGNC:5448]	41.4516	8.33606	1.08233	7.70198	1.33971e-14	8.14579e-13
ENSG00000166523.8	ENSG00000166523	CLEC4E	Q9ULY5	C-type lectin domain family 4 member E [Source:HGNC Symbol;Acc:HGNC:14555]	493.874	8.28915	0.475489	17.4329	4.64301e-68	1.11511e-64
ENSG00000157111.13	ENSG00000157111	TMEM171	Q8WVE6	transmembrane protein 171 [Source:HGNC Symbol;Acc:HGNC:27031]	105.897	8.15544	0.848922	9.60681	7.48292e-22	9.16925e-20
ENSG00000108688.11	ENSG00000108688	CCL7	P80098	C-C motif chemokine ligand 7 [Source:HGNC Symbol;Acc:HGNC:10634]	918.893	8.05338	0.624635	12.8929	4.93275e-38	2.07842e-35
ENSG00000236939.2	ENSG00000236939			BAALC antisense RNA 2 [Source:HGNC Symbol;Acc:HGNC:28595]	403.02	7.98183	0.485331	16.4462	8.93615e-61	1.7885e-57
ENSG00000108700.5	ENSG00000108700	CCL8	P80075	C-C motif chemokine ligand 8 [Source:HGNC Symbol;Acc:HGNC:10635]	8484.13	7.80256	0.521424	14.964	1.26287e-50	1.16655e-47
ENSG00000136274.9	ENSG00000136274	NACAD	O15069	NAC alpha domain containing [Source:HGNC Symbol;Acc:HGNC:22196]	19.1195	7.78998	1.08658	7.16926	7.54035e-13	3.79657e-11
ENSG00000111012.10	ENSG00000111012	CYP27B1	O15528	cytochrome P450 family 27 subfamily B member 1 [Source:HGNC Symbol;Acc:HGNC:2606]	1456.78	7.77202	0.519717	14.9543	1.45914e-50	1.29793e-47
ENSG00000171855.7	ENSG00000171855	IFNB1	P01574	interferon beta 1 [Source:HGNC Symbol;Acc:HGNC:5434]	167.462	7.65521	1.04374	7.3344	2.22712e-13	1.186e-11
ENSG00000154451.14	ENSG00000154451	GBP5	Q96PP8	guanylate binding protein 5 [Source:HGNC Symbol;Acc:HGNC:19895]	23.5089	7.50942	1.10598	6.78983	1.12267e-11	4.89352e-10
ENSG00000175130.7	ENSG00000175130	MARCKSL1	P49006	MARCKS like 1 [Source:HGNC Symbol;Acc:HGNC:7142]	237.823	7.33435	0.833215	8.80247	1.33834e-18	1.20838e-16
ENSG00000163121.10	ENSG00000163121	NEURL3	Q96EH8	neuralized E3 ubiquitin protein ligase 3 [Source:HGNC Symbol;Acc:HGNC:25162]	781.313	7.26002	0.380467	19.0819	3.57337e-81	4.29108e-77
ENSG00000166592.12	ENSG00000166592	RRAD	P55042	RRADRas related glycolysis inhibitor and calcium channel regulator [Source:HGNC Symbol;Acc:HGNC:10446]	81.8139	7.18936	1.08897	6.60198	4.05699e-11	1.63211e-09
ENSG00000226004.1	ENSG00000226004			long intergenic non-protein coding RNA 2528 [Source:HGNC Symbol;Acc:HGNC:53554]	11.8519	7.10264	1.12296	6.32491	2.53383e-10	9.27667e-09
ENSG00000276070.5	ENSG00000276070	CCL4L1	Q8NHW4	C-C motif chemokine ligand 4 like 2 [Source:HGNC Symbol;Acc:HGNC:24066]	14076.9	7.06614	0.380531	18.5692	5.70888e-77	2.28517e-73
ENSG00000215113.7	ENSG00000215113	CXorf49	A8MYA2	chromosome X open reading frame 49B [Source:HGNC Symbol;Acc:HGNC:34229]	11.2378	7.04133	1.09756	6.41545	1.40406e-10	5.31046e-09
ENSG00000123610.5	ENSG00000123610	TNFAIP6	P98066	TNF alpha induced protein 6 [Source:HGNC Symbol;Acc:HGNC:11898]	803.423	7.03253	0.37281	18.8636	2.27287e-79	1.67656e-75
ENSG00000215115.7	ENSG00000215115	CXorf49	A8MYA2	chromosome X open reading frame 49 [Source:HGNC Symbol;Acc:HGNC:30891]	11.1666	7.03185	1.09884	6.39936	1.56029e-10	5.88282e-09
ENSG00000237265.6	ENSG00000237265			chromosome X open reading frame 49 (CXorf49) pseudogene	16.4723	7.00214	1.02551	6.82794	8.6145e-12	3.81724e-10
ENSG00000225792.2	ENSG00000225792			novel transcript	10.7778	6.97481	1.14651	6.08352	1.1757e-09	3.92177e-08
ENSG00000142700.12	ENSG00000142700	DMRTA2	Q96SC8	DMRT like family A2 [Source:HGNC Symbol;Acc:HGNC:13908]	10.8619	6.96845	1.19857	5.81398	6.10032e-09	1.78021e-07
ENSG00000227917.3	ENSG00000227917			novel transcript	10.5983	6.93237	1.23398	5.61788	1.93316e-08	5.1187e-07
ENSG00000286256.2	ENSG00000286256			novel transcriptantisense to ACSL1	104.562	6.81592	0.626003	10.888	1.31503e-27	2.54702e-25
ENSG00000197110.9	ENSG00000197110	IFNL3	A0A0C4DGW8	interferon lambda 3 [Source:HGNC Symbol;Acc:HGNC:18365]	9.72585	6.8125	1.17839	5.78121	7.41656e-09	2.12812e-07
ENSG00000260997.1	ENSG00000260997			novel transcriptoverlapping MYO1G	69.3761	6.72329	0.664014	10.1252	4.26995e-24	6.33034e-22
ENSG00000128383.13	ENSG00000128383	APOBEC3A	P31941	apolipoprotein B mRNA editing enzyme catalytic subunit 3A [Source:HGNC Symbol;Acc:HGNC:17343]	553.025	6.66324	0.41826	15.9309	3.86998e-57	5.46736e-54
ENSG00000225519.1	ENSG00000225519			novel transcript	8.40968	6.61024	1.17668	5.6177	1.9352e-08	5.1187e-07
ENSG00000272512.1	ENSG00000272512			novel transcript	27.4654	6.60779	1.06063	6.23009	4.66179e-10	1.63687e-08
ENSG00000118523.6	ENSG00000118523	CCN2	P29279	cellular communication network factor 2 [Source:HGNC Symbol;Acc:HGNC:2500]	12.2333	6.55192	1.05076	6.2354	4.50618e-10	1.58455e-08
ENSG00000276758.1	ENSG00000276758			leukocyte immunoglobulin-like receptorsubfamily A member pseudogene	33.8321	6.49365	1.0821	6.00097	1.96137e-09	6.27245e-08
ENSG00000108702.4	ENSG00000108702	CCL1	P22362	C-C motif chemokine ligand 1 [Source:HGNC Symbol;Acc:HGNC:10609]	100.31	6.46813	0.592594	10.9149	9.77865e-28	1.95711e-25
ENSG00000117228.11	ENSG00000117228	GBP1	P32455	guanylate binding protein 1 [Source:HGNC Symbol;Acc:HGNC:4182]	1562.2	6.46639	0.348082	18.5772	4.91643e-77	2.28517e-73
ENSG00000225492.6	ENSG00000225492			guanylate binding protein 1 pseudogene 1 [Source:HGNC Symbol;Acc:HGNC:39561]	266.612	6.46392	0.452594	14.2819	2.83577e-46	1.84072e-43
ENSG00000275302.2	ENSG00000275302	CCL4	P13236	C-C motif chemokine ligand 4 [Source:HGNC Symbol;Acc:HGNC:10630]	12757.5	6.43337	0.322022	19.978	8.55259e-89	2.05408e-84
ENSG00000183709.8	ENSG00000183709	IFNL2	Q8IZJ0	interferon lambda 2 [Source:HGNC Symbol;Acc:HGNC:18364]	7.5252	6.43108	1.13403	5.67097	1.41987e-08	3.85323e-07
ENSG00000165178.9	ENSG00000165178			neutrophil cytosolic factor 1C pseudogene [Source:HGNC Symbol;Acc:HGNC:32523]	4166.44	6.38523	0.436756	14.6197	2.1044e-48	1.68471e-45
ENSG00000109846.9	ENSG00000109846	CRYAB	P02511	crystallin alpha B [Source:HGNC Symbol;Acc:HGNC:2389]	39.2079	6.38358	0.869374	7.34273	2.09283e-13	1.11697e-11
ENSG00000114251.15	ENSG00000114251	WNT5A	P41221	Wnt family member 5A [Source:HGNC Symbol;Acc:HGNC:12784]	117.252	6.37996	0.541536	11.7812	4.87727e-32	1.36206e-29
ENSG00000122641.11	ENSG00000122641	INHBA	P08476	inhibin subunit beta A [Source:HGNC Symbol;Acc:HGNC:6066]	649.133	6.35982	0.344337	18.4697	3.61863e-76	1.24155e-72
ENSG00000049249.9	ENSG00000049249	TNFRSF9	Q07011	TNF receptor superfamily member 9 [Source:HGNC Symbol;Acc:HGNC:11924]	236.945	6.35164	0.436111	14.5643	4.73961e-48	3.67198e-45
ENSG00000158517.15	ENSG00000158517	NCF1	P14598	neutrophil cytosolic factor 1 [Source:HGNC Symbol;Acc:HGNC:7660]	4760.73	6.34429	0.410021	15.4731	5.26988e-54	6.02699e-51
ENSG00000230641.1	ENSG00000230641			USP12 antisense RNA 2 (head to head) [Source:HGNC Symbol;Acc:HGNC:39962]	59.9779	6.33256	0.702654	9.01235	2.01693e-19	1.95325e-17
ENSG00000205364.4	ENSG00000205364	MT1M	Q8N339	metallothionein 1M [Source:HGNC Symbol;Acc:HGNC:14296]	6.86352	6.32344	1.1139	5.67686	1.37186e-08	3.73983e-07
ENSG00000146674.16	ENSG00000146674	IGFBP3	P17936	insulin like growth factor binding protein 3 [Source:HGNC Symbol;Acc:HGNC:5472]	15.5524	6.32163	1.1199	5.64482	1.6535e-08	4.42227e-07
ENSG00000087085.16	ENSG00000087085	ACHE	P22303	acetylcholinesterase (Cartwright blood group) [Source:HGNC Symbol;Acc:HGNC:108]	36.7836	6.31438	0.9335	6.76419	1.34053e-11	5.7698e-10
ENSG00000268916.6	ENSG00000268916	CSAG2	Q9Y5P2	CSAG family member 3 [Source:HGNC Symbol;Acc:HGNC:26237]	54.7194	6.30321	1.22629	5.14006	2.74655e-07	6.06285e-06
ENSG00000162654.9	ENSG00000162654	GBP4	Q96PP9	guanylate binding protein 4 [Source:HGNC Symbol;Acc:HGNC:20480]	1704.43	6.30241	0.392928	16.0396	6.76015e-58	1.1597e-54
ENSG00000136286.16	ENSG00000136286	MYO1G	B0I1T2	myosin IG [Source:HGNC Symbol;Acc:HGNC:13880]	369.32	6.28248	0.497241	12.6347	1.35932e-36	4.9465e-34
ENSG00000182487.12	ENSG00000182487			neutrophil cytosolic factor 1B pseudogene [Source:HGNC Symbol;Acc:HGNC:32522]	4350.1	6.26539	0.410404	15.2664	1.28057e-52	1.3372e-49
ENSG00000277895.1	ENSG00000277895			novel transcriptantisense to TBK1	9.75755	6.23686	1.06064	5.88029	4.09553e-09	1.23416e-07
ENSG00000268902.3	ENSG00000268902	CSAG2	A0A1W2PPV0	CSAG family member 2 [Source:HGNC Symbol;Acc:HGNC:16847]	51.9532	6.22795	1.2124	5.13689	2.79329e-07	6.14908e-06
ENSG00000243649.9	ENSG00000243649	CFB	P00751	complement factor B [Source:HGNC Symbol;Acc:HGNC:1037]	9.62653	6.20584	1.15997	5.35	8.79556e-08	2.10192e-06
ENSG00000004468.13	ENSG00000004468	CD38	P28907	CD38 molecule [Source:HGNC Symbol;Acc:HGNC:1667]	591.003	6.17967	0.344105	17.9587	4.10382e-72	1.23202e-68
ENSG00000115009.13	ENSG00000115009	CCL20	P78556	C-C motif chemokine ligand 20 [Source:HGNC Symbol;Acc:HGNC:10619]	186.708	6.15346	0.489507	12.5707	3.05878e-36	1.09646e-33
ENSG00000198417.7	ENSG00000198417	MT1F	P04733	metallothionein 1F [Source:HGNC Symbol;Acc:HGNC:7398]	19.9112	6.14131	0.897403	6.84342	7.73252e-12	3.45832e-10
ENSG00000244621.1	ENSG00000244621			ribosomal protein S17 pseudogene 11 [Source:HGNC Symbol;Acc:HGNC:36132]	6.10676	6.12921	1.09369	5.60417	2.09257e-08	5.51672e-07
ENSG00000236833.1	ENSG00000236833			novel transcript	147.079	6.11141	0.516158	11.8402	2.41939e-32	6.91745e-30
ENSG00000108342.13	ENSG00000108342	CSF3	P09919	colony stimulating factor 3 [Source:HGNC Symbol;Acc:HGNC:2438]	5.74294	6.0487	1.30435	4.63733	3.52943e-06	6.2512e-05
ENSG00000168685.15	ENSG00000168685	IL7R	P16871	interleukin 7 receptor [Source:HGNC Symbol;Acc:HGNC:6024]	550.236	6.03711	0.364816	16.5483	1.64592e-61	3.59363e-58
ENSG00000232810.4	ENSG00000232810	TNF-alpha	Q5STB3	tumor necrosis factor [Source:HGNC Symbol;Acc:HGNC:11892]	719.199	6.03449	0.415475	14.5243	8.49934e-48	6.18571e-45
ENSG00000023445.16	ENSG00000023445	BIRC3	Q13489	baculoviral IAP repeat containing 3 [Source:HGNC Symbol;Acc:HGNC:591]	225.688	5.93506	0.515624	11.5104	1.16873e-30	2.92389e-28
ENSG00000140519.14	ENSG00000140519	RHCG	Q9UBD6	Rh family C glycoprotein [Source:HGNC Symbol;Acc:HGNC:18140]	81.6683	5.90778	0.966677	6.11144	9.87392e-10	3.32131e-08
ENSG00000243978.8	ENSG00000243978	RTL9	Q8NET4	retrotransposon Gag like 9 [Source:HGNC Symbol;Acc:HGNC:29245]	5.27945	5.90656	1.15379	5.11929	3.06692e-07	6.7023e-06
ENSG00000234518.2	ENSG00000234518			prostaglandin E synthase 3 pseudogene 1 [Source:HGNC Symbol;Acc:HGNC:43824]	5.24115	5.8975	1.36466	4.3216	1.54903e-05	0.00023576
ENSG00000270306.1	ENSG00000270306			TIA1 cytotoxic granule-associated RNA binding protein (TIA1)	16.8555	5.88223	1.20938	4.86384	1.15131e-06	2.27393e-05
ENSG00000184557.4	ENSG00000184557	SOCS3	O14543	suppressor of cytokine signaling 3 [Source:HGNC Symbol;Acc:HGNC:19391]	304.058	5.84045	0.48551	12.0295	2.48659e-33	7.85795e-31
ENSG00000159403.18	ENSG00000159403	C1R	B4DPQ0	complement C1r [Source:HGNC Symbol;Acc:HGNC:1246]	42.6542	5.81766	0.724271	8.03243	9.55587e-16	6.51998e-14
ENSG00000178498.16	ENSG00000178498	DTX3	Q8N9I9	deltex E3 ubiquitin ligase 3 [Source:HGNC Symbol;Acc:HGNC:24457]	4.88182	5.81281	1.21967	4.7659	1.88011e-06	3.54545e-05
ENSG00000125538.12	ENSG00000125538	IL1B	P01584	interleukin 1 beta [Source:HGNC Symbol;Acc:HGNC:5992]	98.0686	5.79035	0.566922	10.2137	1.72216e-24	2.66846e-22
ENSG00000117215.15	ENSG00000117215	PLA2G2D	Q9UNK4	phospholipase A2 group IID [Source:HGNC Symbol;Acc:HGNC:9033]	206.308	5.72447	0.749261	7.64015	2.16966e-14	1.28982e-12
ENSG00000168334.9	ENSG00000168334	XIRP1	Q702N8	xin actin binding repeat containing 1 [Source:HGNC Symbol;Acc:HGNC:14301]	4.59437	5.69974	1.289	4.42182	9.78729e-06	0.000156499
ENSG00000140511.12	ENSG00000140511	HAPLN3	Q96S86	hyaluronan and proteoglycan link protein 3 [Source:HGNC Symbol;Acc:HGNC:21446]	206.153	5.66193	0.529529	10.6924	1.1047e-26	1.97997e-24
ENSG00000187583.11	ENSG00000187583	PLEKHN1	Q494U1	pleckstrin homology domain containing N1 [Source:HGNC Symbol;Acc:HGNC:25284]	18.9412	5.65787	0.868768	6.51252	7.38995e-11	2.88592e-09
ENSG00000167414.4	ENSG00000167414	GNG8	Q9UK08	G protein subunit gamma 8 [Source:HGNC Symbol;Acc:HGNC:19664]	4.30987	5.64165	1.26568	4.45742	8.29515e-06	0.000135435
ENSG00000147873.6	ENSG00000147873	IFNA5	P01569	interferon alpha 5 [Source:HGNC Symbol;Acc:HGNC:5426]	4.35817	5.62583	1.2088	4.65407	3.25439e-06	5.81121e-05
ENSG00000240197.1	ENSG00000240197			leukocyte immunoglobulin-like receptorsubfamily A (with TM domain)member 1 (LILRA1) pseudogene	9.51137	5.59668	1.27621	4.3854	1.15775e-05	0.000181381
ENSG00000136244.12	ENSG00000136244	IL6	P05231	interleukin 6 [Source:HGNC Symbol;Acc:HGNC:6018]	6.32317	5.57432	1.10701	5.03547	4.76669e-07	1.00247e-05
ENSG00000003137.9	ENSG00000003137	CYP26B1	Q9NR63	cytochrome P450 family 26 subfamily B member 1 [Source:HGNC Symbol;Acc:HGNC:20581]	4.14321	5.56373	1.16274	4.78501	1.70976e-06	3.26158e-05
ENSG00000179348.12	ENSG00000179348	GATA2	P23769	GATA binding protein 2 [Source:HGNC Symbol;Acc:HGNC:4171]	4.10398	5.55134	1.26235	4.39762	1.09442e-05	0.000172751
ENSG00000164929.17	ENSG00000164929	BAALC	Q8WXS3	BAALC binder of MAP3K1 and KLF4 [Source:HGNC Symbol;Acc:HGNC:14333]	8.55102	5.49888	1.06806	5.14848	2.62612e-07	5.81841e-06
ENSG00000118503.15	ENSG00000118503	TNFAIP3	D3TTY5	TNF alpha induced protein 3 [Source:HGNC Symbol;Acc:HGNC:11896]	1287.75	5.49865	0.343487	16.0083	1.11803e-57	1.79012e-54
ENSG00000273604.2	ENSG00000273604	EPOP	A6NHQ4	elongin BC and polycomb repressive complex 2 associated protein [Source:HGNC Symbol;Acc:HGNC:34493]	658.703	5.49128	0.426448	12.8768	6.08145e-38	2.47556e-35
ENSG00000283071.1	ENSG00000283071	LBHD2	A0A0U1RRK4	LBH domain containing 2 [Source:HGNC Symbol;Acc:HGNC:52384]	5.91473	5.47998	1.15557	4.74224	2.11364e-06	3.92905e-05
ENSG00000196189.13	ENSG00000196189	SEMA4A	Q9H3S1	semaphorin 4A [Source:HGNC Symbol;Acc:HGNC:10729]	825.264	5.47983	0.384313	14.2588	3.95387e-46	2.49895e-43
ENSG00000133101.10	ENSG00000133101	CCNA1	P78396	cyclin A1 [Source:HGNC Symbol;Acc:HGNC:1577]	324.741	5.45044	0.4364	12.4896	8.51213e-36	3.00641e-33
ENSG00000131979.20	ENSG00000131979	GCH1	P30793	GTP cyclohydrolase 1 [Source:HGNC Symbol;Acc:HGNC:4193]	1282.17	5.40061	0.306419	17.6249	1.58669e-69	4.23416e-66
ENSG00000133328.4	ENSG00000133328	PLAAT2	Q9NWW9	phospholipase A and acyltransferase 2 [Source:HGNC Symbol;Acc:HGNC:17824]	23.3697	5.36606	0.885512	6.05983	1.36262e-09	4.47078e-08
ENSG00000160326.14	ENSG00000160326	SLC2A6	Q9UGQ3	solute carrier family 2 member 6 [Source:HGNC Symbol;Acc:HGNC:11011]	565.18	5.35491	0.434308	12.3298	6.26274e-35	2.08906e-32
ENSG00000168367.11	ENSG00000168367			long intergenic non-protein coding RNA 917 [Source:HGNC Symbol;Acc:HGNC:48607]	15.5142	5.34602	1.06935	4.99931	5.75359e-07	1.19124e-05
ENSG00000105246.6	ENSG00000105246	EBI3	Q14213	Epstein-Barr virus induced 3 [Source:HGNC Symbol;Acc:HGNC:3129]	243.267	5.32273	0.726014	7.33143	2.27704e-13	1.20991e-11
ENSG00000108691.9	ENSG00000108691	CCL2	P13500	C-C motif chemokine ligand 2 [Source:HGNC Symbol;Acc:HGNC:10618]	10170.4	5.31464	0.419141	12.6798	7.64823e-37	2.91568e-34
ENSG00000234148.3	ENSG00000234148			long intergenic non-protein coding RNA 1961 [Source:HGNC Symbol;Acc:HGNC:52786]	3.43224	5.3001	1.32245	4.0078	6.12865e-05	0.000814564
ENSG00000206337.12	ENSG00000206337			HLA complex P5 [Source:HGNC Symbol;Acc:HGNC:21659]	45.1886	5.29637	0.656233	8.07086	6.98042e-16	4.84534e-14
ENSG00000268388.6	ENSG00000268388			FOXF1 adjacent non-coding developmental regulatory RNA [Source:HGNC Symbol;Acc:HGNC:43894]	3.31892	5.27715	1.33824	3.94335	8.03504e-05	0.00103919
ENSG00000166924.9	ENSG00000166924	NYAP1	Q6ZVC0	neuronal tyrosine phosphorylated phosphoinositide-3-kinase adaptor 1 [Source:HGNC Symbol;Acc:HGNC:22009]	10.9826	5.2742	1.07533	4.90474	9.35489e-07	1.87075e-05
ENSG00000163874.11	ENSG00000163874	ZC3H12A	Q5D1E8	zinc finger CCCH-type containing 12A [Source:HGNC Symbol;Acc:HGNC:26259]	1077.93	5.27393	0.473396	11.1406	7.95703e-29	1.73731e-26
ENSG00000206341.7	ENSG00000206341			major histocompatibility complexclass IH (pseudogene) [Source:HGNC Symbol;Acc:HGNC:4965]	3.3131	5.26355	1.40884	3.73608	0.000186912	0.00218447
ENSG00000134470.21	ENSG00000134470	IL15RA	Q13261	interleukin 15 receptor subunit alpha [Source:HGNC Symbol;Acc:HGNC:5978]	664.111	5.24802	0.424035	12.3764	3.508e-35	1.2036e-32
ENSG00000177875.5	ENSG00000177875	CCDC184	Q52MB2	coiled-coil domain containing 184 [Source:HGNC Symbol;Acc:HGNC:33749]	3.16802	5.2071	1.12878	4.61303	3.96849e-06	6.94688e-05
ENSG00000125084.12	ENSG00000125084	WNT1	P04628	Wnt family member 1 [Source:HGNC Symbol;Acc:HGNC:12774]	4.78492	5.20143	1.12243	4.63407	3.58546e-06	6.32712e-05
ENSG00000186810.8	ENSG00000186810	CXCR3	P49682	C-X-C motif chemokine receptor 3 [Source:HGNC Symbol;Acc:HGNC:4540]	3.21857	5.19857	1.62116	3.20669	0.00134271	0.0121874
ENSG00000272841.1	ENSG00000272841			MAP3K4 antisense RNA 1 [Source:HGNC Symbol;Acc:HGNC:55048]	3.23739	5.19747	1.17785	4.41268	1.021e-05	0.000162285
ENSG00000188820.13	ENSG00000188820	CALHM6	Q5R3K3	calcium homeostasis modulator family member 6 [Source:HGNC Symbol;Acc:HGNC:33391]	120.63	5.18836	0.38252	13.5636	6.58047e-42	3.51207e-39
ENSG00000162747.12	ENSG00000162747	FCGR3B	A0A087WU90	Fc fragment of IgG receptor IIIb [Source:HGNC Symbol;Acc:HGNC:3620]	24.1545	5.18145	0.716507	7.23154	4.7755e-13	2.45596e-11
ENSG00000284700.1	ENSG00000284700			novel transcript	2.96717	5.11241	1.37404	3.72072	0.000198659	0.00230159
ENSG00000203782.6	ENSG00000203782	LORICRIN	P23490	loricrin cornified envelope precursor protein [Source:HGNC Symbol;Acc:HGNC:6663]	2.97125	5.11095	1.47334	3.46896	0.00052247	0.00534901
ENSG00000078081.8	ENSG00000078081	LAMP3	Q9UQV4	lysosomal associated membrane protein 3 [Source:HGNC Symbol;Acc:HGNC:14582]	613.722	5.09416	0.459607	11.0837	1.50442e-28	3.22603e-26
ENSG00000148926.10	ENSG00000148926	ADM	P35318	adrenomedullin [Source:HGNC Symbol;Acc:HGNC:259]	978.477	5.08625	0.322054	15.7931	3.46915e-56	4.62881e-53
ENSG00000186407.7	ENSG00000186407	CD300E	Q496F6	CD300e molecule [Source:HGNC Symbol;Acc:HGNC:28874]	45.0546	5.08513	0.548269	9.2749	1.7779e-20	1.92341e-18
ENSG00000148677.7	ENSG00000148677	ANKRD1	Q15327	ankyrin repeat domain 1 [Source:HGNC Symbol;Acc:HGNC:15819]	85.4567	5.07973	0.474918	10.696	1.06268e-26	1.91897e-24
ENSG00000011590.14	ENSG00000011590	ZBTB32	Q9Y2Y4	zinc finger and BTB domain containing 32 [Source:HGNC Symbol;Acc:HGNC:16763]	134.838	5.0782	0.62897	8.07385	6.81181e-16	4.74201e-14
ENSG00000226025.9	ENSG00000226025			galectin 14 pseudogene [Source:NCBI gene (formerly Entrezgene);Acc:400696]	6.57989	5.07532	1.05318	4.81905	1.44242e-06	2.78701e-05
ENSG00000241106.8	ENSG00000241106	HLA-DOB	P13765	major histocompatibility complexclass IIDO beta [Source:HGNC Symbol;Acc:HGNC:4937]	12.8982	5.06878	0.946809	5.35354	8.62492e-08	2.06729e-06
ENSG00000237540.1	ENSG00000237540			ribosomal protein L36a pseudogene 36 [Source:HGNC Symbol;Acc:HGNC:36326]	2.88248	5.04746	1.51473	3.33225	0.00086147	0.00828259
ENSG00000234829.4	ENSG00000234829	IFNA17	P01571	interferon alpha 17 [Source:HGNC Symbol;Acc:HGNC:5422]	2.91139	5.04246	1.27144	3.96595	7.31028e-05	0.000954709
ENSG00000285938.1	ENSG00000285938			BCL6 antisense 1	6.26873	5.03557	1.32727	3.79392	0.00014829	0.00178342
ENSG00000062524.16	ENSG00000062524	LTK	P29376	leukocyte receptor tyrosine kinase [Source:HGNC Symbol;Acc:HGNC:6721]	6.41921	5.03224	1.10116	4.56996	4.8782e-06	8.38052e-05
ENSG00000163734.4	ENSG00000163734	CXCL3	P19876	C-X-C motif chemokine ligand 3 [Source:HGNC Symbol;Acc:HGNC:4604]	52.388	5.00911	0.609335	8.22061	2.02463e-16	1.49158e-14
ENSG00000105509.11	ENSG00000105509	HAS1	Q92839	hyaluronan synthase 1 [Source:HGNC Symbol;Acc:HGNC:4818]	39.5228	4.99872	0.636194	7.85722	3.92767e-15	2.5088e-13
ENSG00000249173.6	ENSG00000249173			long intergenic non-protein coding RNA 1093 [Source:HGNC Symbol;Acc:HGNC:49218]	21.0866	4.98076	0.759563	6.5574	5.47542e-11	2.15933e-09
ENSG00000073756.13	ENSG00000073756	PTGS2	P35354	prostaglandin-endoperoxide synthase 2 [Source:HGNC Symbol;Acc:HGNC:9605]	71.1802	4.97421	0.457932	10.8623	1.74279e-27	3.32196e-25
ENSG00000254975.1	ENSG00000254975			novel transcript	4.0862	4.94486	1.30629	3.78544	0.000153439	0.00183706
ENSG00000269966.1	ENSG00000269966			novel transcript	3.90901	4.94357	1.1315	4.36903	1.24799e-05	0.000194377
ENSG00000125726.11	ENSG00000125726	CD70	P32970	CD70 molecule [Source:HGNC Symbol;Acc:HGNC:11937]	275.804	4.93475	0.38298	12.8852	5.45646e-38	2.25944e-35
ENSG00000105374.10	ENSG00000105374	NKG7	Q16617	natural killer cell granule protein 7 [Source:HGNC Symbol;Acc:HGNC:7830]	58.7598	4.91782	0.680198	7.22998	4.83072e-13	2.47376e-11
ENSG00000287636.1	ENSG00000287636			novel transcriptantisense to C7orf33	2.47722	4.88742	1.25694	3.88836	0.000100925	0.00127574
ENSG00000119915.5	ENSG00000119915	ELOVL3	Q9HB03	ELOVL fatty acid elongase 3 [Source:HGNC Symbol;Acc:HGNC:18047]	2.51351	4.86789	1.164	4.18205	2.88891e-05	0.000415467
ENSG00000137080.4	ENSG00000137080		P01568	interferon alpha 21 [Source:HGNC Symbol;Acc:HGNC:5424]	2.53963	4.85728	1.56737	3.099	0.00194177	0.0166674
ENSG00000224416.2	ENSG00000224416			interferon alpha 22pseudogene [Source:HGNC Symbol;Acc:HGNC:5431]	2.4791	4.83818	1.61239	3.00063	0.00269421	0.0220166
ENSG00000174804.4	ENSG00000174804	FZD4	Q9ULV1	frizzled class receptor 4 [Source:HGNC Symbol;Acc:HGNC:4042]	2.40403	4.80341	1.32173	3.6342	0.00027885	0.00309193
ENSG00000128342.5	ENSG00000128342	LIF	P15018	LIF interleukin 6 family cytokine [Source:HGNC Symbol;Acc:HGNC:6596]	3.72933	4.79781	1.30767	3.66898	0.000243518	0.00274709
ENSG00000281162.2	ENSG00000281162			long intergenic non-protein coding RNA 1127 [Source:HGNC Symbol;Acc:HGNC:49292]	2.40121	4.78927	1.17735	4.06783	4.74532e-05	0.000648283
ENSG00000124216.4	ENSG00000124216	SNAI1	O95863	snail family transcriptional repressor 1 [Source:HGNC Symbol;Acc:HGNC:11128]	29.4622	4.77892	0.829324	5.76243	8.291e-09	2.3621e-07
ENSG00000141682.12	ENSG00000141682	PMAIP1	Q13794	phorbol-12-myristate-13-acetate-induced protein 1 [Source:HGNC Symbol;Acc:HGNC:9108]	462.101	4.77006	0.340535	14.0075	1.40187e-44	8.41716e-42
ENSG00000128284.19	ENSG00000128284	APOL3	O95236	apolipoprotein L3 [Source:HGNC Symbol;Acc:HGNC:14868]	224.036	4.73611	0.435708	10.8699	1.60346e-27	3.08083e-25
ENSG00000169429.11	ENSG00000169429	CXCL8	P10145	C-X-C motif chemokine ligand 8 [Source:HGNC Symbol;Acc:HGNC:6025]	546.908	4.71991	0.512391	9.21153	3.215e-20	3.37182e-18
ENSG00000090539.15	ENSG00000090539	CHRD	Q9H2X0	chordin [Source:HGNC Symbol;Acc:HGNC:1949]	5.26507	4.71767	1.33359	3.53757	0.00040383	0.00428581
ENSG00000125144.14	ENSG00000125144	MT1G	P13640	metallothionein 1G [Source:HGNC Symbol;Acc:HGNC:7399]	10.1773	4.71419	0.843346	5.58986	2.27248e-08	5.96482e-07
ENSG00000223873.1	ENSG00000223873			SAP18 pseudogene 2 [Source:HGNC Symbol;Acc:HGNC:51568]	3.50249	4.70274	1.25514	3.7468	0.000179107	0.00210967
ENSG00000132872.12	ENSG00000132872	SYT4	Q9H2B2	synaptotagmin 4 [Source:HGNC Symbol;Acc:HGNC:11512]	2.32371	4.69705	1.37539	3.41507	0.000637667	0.00637853
ENSG00000260877.2	ENSG00000260877			novel transcript	7.51776	4.69251	0.982487	4.77615	1.78679e-06	3.387e-05
ENSG00000056558.11	ENSG00000056558	TRAF1	Q13077	TNF receptor associated factor 1 [Source:HGNC Symbol;Acc:HGNC:12031]	735.605	4.6704	0.368941	12.6589	9.98375e-37	3.74656e-34
ENSG00000126262.5	ENSG00000126262	FFAR2	O15552	free fatty acid receptor 2 [Source:HGNC Symbol;Acc:HGNC:4501]	258.188	4.65779	0.448547	10.3842	2.92693e-25	4.65537e-23
ENSG00000235160.2	ENSG00000235160			long intergenic non-protein coding RNA 2248 [Source:HGNC Symbol;Acc:HGNC:53147]	2.13848	4.64759	1.2157	3.82297	0.000131853	0.00160421
ENSG00000225612.2	ENSG00000225612			novel transcript	2.13585	4.63434	1.56454	2.9621	0.00305544	0.0245426
ENSG00000229628.1	ENSG00000229628			novel transcript	16.7906	4.61926	0.724431	6.3764	1.81305e-10	6.79313e-09
ENSG00000042286.15	ENSG00000042286	AIFM2	Q9BRQ8	apoptosis inducing factor mitochondria associated 2 [Source:HGNC Symbol;Acc:HGNC:21411]	318.741	4.611	0.423334	10.8921	1.25703e-27	2.45448e-25
ENSG00000115008.6	ENSG00000115008	IL1A	P01583	interleukin 1 alpha [Source:HGNC Symbol;Acc:HGNC:5991]	11.8468	4.60539	0.914176	5.03775	4.71033e-07	9.92351e-06
ENSG00000223609.11	ENSG00000223609	HBD	P02042	hemoglobin subunit delta [Source:HGNC Symbol;Acc:HGNC:4829]	18.6617	4.5878	0.758615	6.0476	1.47021e-09	4.80045e-08
ENSG00000139178.12	ENSG00000139178	C1RL	Q9NZP8	complement C1r subcomponent like [Source:HGNC Symbol;Acc:HGNC:21265]	126.241	4.58586	0.316693	14.4805	1.60946e-47	1.13689e-44
ENSG00000259354.5	ENSG00000259354			novel transcriptantisense to SLC30A4	82.9527	4.56335	0.381827	11.9514	6.38587e-33	1.91712e-30
ENSG00000176919.13	ENSG00000176919	C8G	P07360	complement C8 gamma chain [Source:HGNC Symbol;Acc:HGNC:1354]	4.77518	4.5567	1.25174	3.6403	0.000272322	0.00303146
ENSG00000137265.15	ENSG00000137265	IRF4	Q15306	interferon regulatory factor 4 [Source:HGNC Symbol;Acc:HGNC:6119]	145.02	4.55309	0.352982	12.8989	4.5638e-38	1.96219e-35
ENSG00000112096.19	ENSG00000112096	SOD2	G5E9P6	superoxide dismutase 2 [Source:HGNC Symbol;Acc:HGNC:11180]	15818.5	4.53454	0.32817	13.8177	1.99452e-43	1.11401e-40
ENSG00000103257.9	ENSG00000103257	SLC7A5	Q01650	solute carrier family 7 member 5 [Source:HGNC Symbol;Acc:HGNC:11063]	371.517	4.53123	0.44891	10.0939	5.88098e-24	8.40735e-22
ENSG00000101017.14	ENSG00000101017	CD40	A0A087X1D0	CD40 molecule [Source:HGNC Symbol;Acc:HGNC:11919]	2352.47	4.53078	0.394037	11.4984	1.3445e-30	3.26171e-28
ENSG00000172183.16	ENSG00000172183	ISG20	Q96AZ6	interferon stimulated exonuclease gene 20 [Source:HGNC Symbol;Acc:HGNC:6130]	5014.27	4.53	0.386985	11.7059	1.18934e-31	3.20949e-29
ENSG00000138166.6	ENSG00000138166	DUSP5	Q16690	dual specificity phosphatase 5 [Source:HGNC Symbol;Acc:HGNC:3071]	1070.79	4.51634	0.329384	13.7115	8.66986e-43	4.73236e-40
ENSG00000187944.5	ENSG00000187944	C2orf66	A0A5K1VW65	chromosome 2 open reading frame 66 [Source:HGNC Symbol;Acc:HGNC:33809]	1.89044	4.50877	1.43645	3.13884	0.00169619	0.0148894
ENSG00000188389.11	ENSG00000188389	PDCD1	A0A0M3M0G7	programmed cell death 1 [Source:HGNC Symbol;Acc:HGNC:8760]	69.7752	4.49426	1.01536	4.42625	9.58855e-06	0.000153833
ENSG00000140955.11	ENSG00000140955	ADAD2	Q8NCV1	adenosine deaminase domain containing 2 [Source:HGNC Symbol;Acc:HGNC:30714]	1.93184	4.49295	1.36439	3.29301	0.000991204	0.00933925
ENSG00000256357.1	ENSG00000256357			novel transcriptantisense to SERPINA9	1.87802	4.43025	1.59477	2.77798	0.00546978	0.0400878
ENSG00000075426.12	ENSG00000075426	FOSL2	P15408	FOS like 2AP-1 transcription factor subunit [Source:HGNC Symbol;Acc:HGNC:3798]	643.536	4.41122	0.330391	13.3515	1.1609e-40	5.57626e-38
ENSG00000205885.7	ENSG00000205885			C1RL antisense RNA 1 [Source:HGNC Symbol;Acc:HGNC:27461]	1.74556	4.40652	1.58011	2.78874	0.00529139	0.0389946
ENSG00000154099.18	ENSG00000154099	DNAAF1	Q8NEP3	dynein axonemal assembly factor 1 [Source:HGNC Symbol;Acc:HGNC:30539]	329.298	4.38717	0.36777	11.9291	8.34401e-33	2.47405e-30
ENSG00000239620.3	ENSG00000239620	PRR20G	P0DPQ3	proline rich 20G [Source:HGNC Symbol;Acc:HGNC:53837]	1.89332	4.38506	1.33934	3.27404	0.00106021	0.00992713
ENSG00000250508.1	ENSG00000250508			long intergenic non-protein coding RNA 2701 [Source:HGNC Symbol;Acc:HGNC:54216]	36.4732	4.38084	0.567586	7.71836	1.17834e-14	7.20105e-13
ENSG00000235750.10	ENSG00000235750	KIAA0040	Q15053	KIAA0040 [Source:HGNC Symbol;Acc:HGNC:28950]	221.188	4.3734	0.405827	10.7765	4.44418e-27	8.33874e-25
ENSG00000274373.1	ENSG00000274373			novel transcript	1.85036	4.3704	1.45134	3.0113	0.00260136	0.0214108
ENSG00000164181.14	ENSG00000164181	ELOVL7	A1L3X0	ELOVL fatty acid elongase 7 [Source:HGNC Symbol;Acc:HGNC:26292]	167.746	4.36708	0.324393	13.4623	2.60644e-41	1.27753e-38
ENSG00000182326.15	ENSG00000182326	C1S	P09871	complement C1s [Source:HGNC Symbol;Acc:HGNC:1247]	153.253	4.3588	0.433501	10.0549	8.74412e-24	1.22811e-21
ENSG00000286714.1	ENSG00000286714			novel transcript	29.3487	4.3425	0.52373	8.2915	1.11829e-16	8.52636e-15
ENSG00000288528.1	ENSG00000288528			novel transcript	1.66847	4.34085	1.48506	2.92302	0.00346657	0.0272169
ENSG00000130707.18	ENSG00000130707	ASS1	P00966	argininosuccinate synthase 1 [Source:HGNC Symbol;Acc:HGNC:758]	114.952	4.33551	0.524576	8.26478	1.39947e-16	1.05364e-14
ENSG00000134321.13	ENSG00000134321	RSAD2	Q8WXG1	radical S-adenosyl methionine domain containing 2 [Source:HGNC Symbol;Acc:HGNC:30908]	6446.02	4.32674	0.358958	12.0536	1.85627e-33	5.94426e-31
ENSG00000090339.9	ENSG00000090339	ICAM1	P05362	intercellular adhesion molecule 1 [Source:HGNC Symbol;Acc:HGNC:5344]	325.608	4.31316	0.402654	10.7118	8.95698e-27	1.6297e-24
ENSG00000089692.9	ENSG00000089692	LAG3	P18627	lymphocyte activating 3 [Source:HGNC Symbol;Acc:HGNC:6476]	284.664	4.31152	0.522431	8.2528	1.54725e-16	1.16126e-14
ENSG00000138135.7	ENSG00000138135	CH25H	O95992	cholesterol 25-hydroxylase [Source:HGNC Symbol;Acc:HGNC:1907]	33.6122	4.31135	0.69704	6.18523	6.20121e-10	2.13679e-08
ENSG00000180318.4	ENSG00000180318	ALX1	Q15699	ALX homeobox 1 [Source:HGNC Symbol;Acc:HGNC:1494]	4.01312	4.29851	1.14385	3.75794	0.000171317	0.00202586
ENSG00000069399.15	ENSG00000069399	BCL3	P20749	BCL3 transcription coactivator [Source:HGNC Symbol;Acc:HGNC:998]	560.193	4.28559	0.402157	10.6565	1.6258e-26	2.87109e-24
ENSG00000121594.12	ENSG00000121594	CD80	P33681	CD80 molecule [Source:HGNC Symbol;Acc:HGNC:1700]	206.39	4.2764	0.273821	15.6175	5.53456e-55	6.99598e-52
ENSG00000198930.13	ENSG00000198930	CSAG1	Q6PB30	chondrosarcoma associated gene 1 [Source:HGNC Symbol;Acc:HGNC:24294]	1.63651	4.26491	1.53378	2.78065	0.00542508	0.0398575
ENSG00000069696.7	ENSG00000069696	DRD4	P21917	dopamine receptor D4 [Source:HGNC Symbol;Acc:HGNC:3025]	34.8424	4.25667	0.811439	5.24582	1.55585e-07	3.60336e-06
ENSG00000251230.6	ENSG00000251230			MIR3945 host gene [Source:HGNC Symbol;Acc:HGNC:52002]	18.2576	4.25659	0.745155	5.71236	1.11421e-08	3.1008e-07
ENSG00000104112.9	ENSG00000104112	SCG3	Q8WXD2	secretogranin III [Source:HGNC Symbol;Acc:HGNC:13707]	29.3901	4.24956	0.553779	7.67374	1.67054e-14	1.00303e-12
ENSG00000271133.5	ENSG00000271133			ITGB8 antisense RNA 1 [Source:HGNC Symbol;Acc:HGNC:55257]	20.1223	4.24601	0.669764	6.33957	2.30414e-10	8.44861e-09
ENSG00000253785.1	ENSG00000253785			pyrophosphatase (inorganic) 1 (PPA1) pseudogene	1.67157	4.24249	1.27783	3.32007	0.000899935	0.00856329
ENSG00000198848.13	ENSG00000198848	CES1	P23141	carboxylesterase 1 [Source:HGNC Symbol;Acc:HGNC:1863]	149.488	4.21481	0.446131	9.44747	3.47123e-21	4.06676e-19
ENSG00000260112.1	ENSG00000260112			actinbeta (ACTB) pseudogene	2.3289	4.20303	1.36819	3.07196	0.00212656	0.0180027
ENSG00000104140.7	ENSG00000104140	RHOV	Q96L33	ras homolog family member V [Source:HGNC Symbol;Acc:HGNC:18313]	1.60386	4.20007	1.34733	3.11732	0.00182502	0.0158446
ENSG00000225598.1	ENSG00000225598			novel transcript	1.51754	4.19575	1.34943	3.10928	0.00187546	0.0161967
ENSG00000105855.10	ENSG00000105855	ITGB8	P26012	integrin subunit beta 8 [Source:HGNC Symbol;Acc:HGNC:6163]	271.163	4.19032	0.31509	13.2988	2.3524e-40	1.1078e-37
ENSG00000278869.1	ENSG00000278869			novel transcript	1.56416	4.18581	1.45904	2.86888	0.00411924	0.0315672
ENSG00000177374.13	ENSG00000177374	HIC1	Q14526	HIC ZBTB transcriptional repressor 1 [Source:HGNC Symbol;Acc:HGNC:4909]	10.6156	4.17161	0.949482	4.39357	1.11505e-05	0.000175263
ENSG00000273972.1	ENSG00000273972			novel transcript	2.39658	4.1548	1.52528	2.72395	0.00645057	0.0459099
ENSG00000138755.6	ENSG00000138755	CXCL9	Q07325	C-X-C motif chemokine ligand 9 [Source:HGNC Symbol;Acc:HGNC:7098]	2.40281	4.15115	1.33909	3.09999	0.00193529	0.0166178
ENSG00000228695.10	ENSG00000228695			carboxylesterase 1 pseudogene 1 [Source:HGNC Symbol;Acc:HGNC:18546]	25.6559	4.14655	0.641213	6.46672	1.00151e-10	3.84236e-09
ENSG00000225969.2	ENSG00000225969			ABHD11 antisense RNA 1 (tail to tail) [Source:HGNC Symbol;Acc:HGNC:18289]	1.58311	4.14256	1.44284	2.87111	0.0040903	0.0313655
ENSG00000157833.13	ENSG00000157833	GAREM2	Q75VX8	GRB2 associated regulator of MAPK1 subtype 2 [Source:HGNC Symbol;Acc:HGNC:27172]	5.2191	4.13126	1.10306	3.74528	0.000180191	0.00211932
ENSG00000126822.18	ENSG00000126822	PLEKHG3	A1L390	pleckstrin homology and RhoGEF domain containing G3 [Source:HGNC Symbol;Acc:HGNC:20364]	262.644	4.12392	0.443246	9.30392	1.35363e-20	1.48448e-18
ENSG00000101825.8	ENSG00000101825	MXRA5	Q9NR99	matrix remodeling associated 5 [Source:HGNC Symbol;Acc:HGNC:7539]	8.50376	4.09741	1.00132	4.09201	4.27647e-05	0.000588248
ENSG00000164920.9	ENSG00000164920	OSR2	Q8N2R0	odd-skipped related transciption factor 2 [Source:HGNC Symbol;Acc:HGNC:15830]	8.769	4.08904	1.08607	3.76499	0.000166555	0.00197734
ENSG00000181649.8	ENSG00000181649	PHLDA2	Q53GA4	pleckstrin homology like domain family A member 2 [Source:HGNC Symbol;Acc:HGNC:12385]	163.84	4.07998	0.385694	10.5783	3.75827e-26	6.49369e-24
ENSG00000238000.1	ENSG00000238000			proteasome activator subunit 2 pseudogene 1 [Source:HGNC Symbol;Acc:HGNC:20632]	3.40265	4.07633	1.09876	3.70993	0.000207313	0.00238574
ENSG00000243296.1	ENSG00000243296			novel transcript	23.237	4.07061	0.714278	5.69891	1.20573e-08	3.33846e-07
ENSG00000264970.2	ENSG00000264970			WEE1 homolog (S. pombe) (WEE1) pseudogene	2.17552	4.05199	1.42813	2.83728	0.00455004	0.0343211
ENSG00000141574.8	ENSG00000141574	SECTM1	Q8WVN6	secreted and transmembrane 1 [Source:HGNC Symbol;Acc:HGNC:10707]	2959.69	4.05134	0.593415	6.82716	8.66135e-12	3.82389e-10
ENSG00000171246.6	ENSG00000171246	NPTX1	Q15818	neuronal pentraxin 1 [Source:HGNC Symbol;Acc:HGNC:7952]	3.30841	4.04717	1.50166	2.69513	0.00703612	0.0493968
ENSG00000273812.3	ENSG00000273812			novel transcript	6.41239	4.04475	0.970073	4.16953	3.05233e-05	0.000435838
ENSG00000204642.14	ENSG00000204642	HLA-F	P30511	major histocompatibility complexclass IF [Source:HGNC Symbol;Acc:HGNC:4963]	1484.13	4.03864	0.516574	7.81811	5.36203e-15	3.3712e-13
ENSG00000128564.7	ENSG00000128564	VGF	Q05BJ3	VGF nerve growth factor inducible [Source:HGNC Symbol;Acc:HGNC:12684]	8.03412	4.02314	0.879343	4.57517	4.75836e-06	8.18636e-05
ENSG00000042980.13	ENSG00000042980	ADAM28	Q9UKQ2	ADAM metallopeptidase domain 28 [Source:HGNC Symbol;Acc:HGNC:206]	15.5676	4.01926	0.731563	5.49408	3.92756e-08	9.93974e-07
ENSG00000137462.9	ENSG00000137462	TLR2	O60603	toll like receptor 2 [Source:HGNC Symbol;Acc:HGNC:11848]	614.31	4.00555	0.378632	10.579	3.72962e-26	6.49089e-24
ENSG00000103168.17	ENSG00000103168	TAF1C	Q15572	TATA-box binding protein associated factorRNA polymerase I subunit C [Source:HGNC Symbol;Acc:HGNC:11534]	8.03171	4.0054	0.931823	4.29846	1.71988e-05	0.000258327
ENSG00000230795.3	ENSG00000230795			major histocompatibility complexclass IK (pseudogene) [Source:HGNC Symbol;Acc:HGNC:4969]	6.56805	3.99751	1.30532	3.06248	0.00219512	0.0184983
ENSG00000148344.11	ENSG00000148344	PTGES	O14684	prostaglandin E synthase [Source:HGNC Symbol;Acc:HGNC:9599]	111.857	3.99301	0.468996	8.51395	1.68114e-17	1.36405e-15
ENSG00000104951.16	ENSG00000104951	IL4I1	Q96RQ9	interleukin 4 induced 1 [Source:HGNC Symbol;Acc:HGNC:19094]	5494.79	3.98969	0.515397	7.741	9.86394e-15	6.10573e-13
ENSG00000188056.12	ENSG00000188056	TREML4	Q6UXN2	triggering receptor expressed on myeloid cells like 4 [Source:HGNC Symbol;Acc:HGNC:30807]	24.722	3.98069	0.622944	6.39012	1.65756e-10	6.23976e-09
ENSG00000167779.9	ENSG00000167779	IGFBP6	P24592	insulin like growth factor binding protein 6 [Source:HGNC Symbol;Acc:HGNC:5475]	48.4947	3.95933	0.57433	6.89383	5.43116e-12	2.50365e-10
ENSG00000152229.18	ENSG00000152229	PSTPIP2	A0A0S2Z4R2	proline-serine-threonine phosphatase interacting protein 2 [Source:HGNC Symbol;Acc:HGNC:9581]	656.8	3.9545	0.253815	15.5803	9.91341e-55	1.19045e-51
ENSG00000128285.4	ENSG00000128285	MCHR1	Q99705	melanin concentrating hormone receptor 1 [Source:HGNC Symbol;Acc:HGNC:4479]	3.10361	3.93821	1.22437	3.21652	0.00129754	0.0118266
ENSG00000130487.9	ENSG00000130487	KLHDC7B	Q96G42	kelch domain containing 7B [Source:HGNC Symbol;Acc:HGNC:25145]	20.3778	3.93763	0.932963	4.22056	2.43693e-05	0.000356658
ENSG00000198719.9	ENSG00000198719	DLL1	O00548	delta like canonical Notch ligand 1 [Source:HGNC Symbol;Acc:HGNC:2908]	36.0667	3.93297	0.489078	8.04159	8.86767e-16	6.10243e-14
ENSG00000110047.18	ENSG00000110047	EHD1	Q9H4M9	EH domain containing 1 [Source:HGNC Symbol;Acc:HGNC:3242]	716.414	3.92358	0.536352	7.31531	2.5679e-13	1.35248e-11
ENSG00000244734.4	ENSG00000244734	HBB	P68871	hemoglobin subunit beta [Source:HGNC Symbol;Acc:HGNC:4827]	2.04483	3.91522	1.31902	2.96829	0.00299461	0.0241024
ENSG00000136826.15	ENSG00000136826	KLF4	B7ZBT2	Kruppel like factor 4 [Source:HGNC Symbol;Acc:HGNC:6348]	62.281	3.91518	0.555152	7.05244	1.75803e-12	8.56441e-11
ENSG00000100368.14	ENSG00000100368	CSF2RB	P32927	colony stimulating factor 2 receptor subunit beta [Source:HGNC Symbol;Acc:HGNC:2436]	673.08	3.91226	0.414101	9.44759	3.46709e-21	4.06676e-19
ENSG00000125430.9	ENSG00000125430	HS3ST3B1	Q9Y662	heparan sulfate-glucosamine 3-sulfotransferase 3B1 [Source:HGNC Symbol;Acc:HGNC:5198]	191.451	3.90571	0.335176	11.6527	2.22245e-31	5.8018e-29
ENSG00000011422.12	ENSG00000011422	PLAUR	Q03405	plasminogen activatorurokinase receptor [Source:HGNC Symbol;Acc:HGNC:9053]	6690.85	3.90085	0.402141	9.70019	3.00933e-22	3.82408e-20
ENSG00000132793.12	ENSG00000132793	LPIN3	Q9BQK8	lipin 3 [Source:HGNC Symbol;Acc:HGNC:14451]	1.22153	3.9003	1.44465	2.69983	0.00693754	0.0487923
ENSG00000267607.1	ENSG00000267607			novel transcriptantisense to ICAM4 and ICAM1	8.97593	3.89651	1.077	3.61793	0.000296972	0.00326574
ENSG00000139624.14	ENSG00000139624	CERS5	Q8N5B7	ceramide synthase 5 [Source:HGNC Symbol;Acc:HGNC:23749]	1.97896	3.88456	1.17692	3.30063	0.000964695	0.00912169
ENSG00000165949.12	ENSG00000165949	IFI27	P40305	interferon alpha inducible protein 27 [Source:HGNC Symbol;Acc:HGNC:5397]	9844.87	3.8681	0.417425	9.26658	1.92216e-20	2.06092e-18
ENSG00000142959.5	ENSG00000142959	BEST4	Q8NFU0	bestrophin 4 [Source:HGNC Symbol;Acc:HGNC:17106]	4.23433	3.86718	1.1338	3.4108	0.000647718	0.00645487
ENSG00000166016.6	ENSG00000166016	ABTB2	Q8N961	ankyrin repeat and BTB domain containing 2 [Source:HGNC Symbol;Acc:HGNC:23842]	454.571	3.85619	0.362009	10.6522	1.70265e-26	2.98486e-24
ENSG00000253891.2	ENSG00000253891			novel transcript	9.60146	3.85004	0.841701	4.57412	4.78222e-06	8.22151e-05
ENSG00000202515.1	ENSG00000202515			vault RNA 1-3 [Source:HGNC Symbol;Acc:HGNC:12656]	12.6768	3.84981	0.779225	4.94057	7.78963e-07	1.57876e-05
ENSG00000121858.11	ENSG00000121858	TNFSF10	P50591	TNF superfamily member 10 [Source:HGNC Symbol;Acc:HGNC:11925]	2694.6	3.84359	0.392678	9.78814	1.26606e-22	1.65256e-20
ENSG00000135114.13	ENSG00000135114	OASL	Q15646	2'-5'-oligoadenylate synthetase like [Source:HGNC Symbol;Acc:HGNC:8090]	1380.51	3.84174	0.52433	7.32695	2.35449e-13	1.24405e-11
ENSG00000196878.15	ENSG00000196878	LAMB3	Q13751	laminin subunit beta 3 [Source:HGNC Symbol;Acc:HGNC:6490]	18.417	3.8402	0.645068	5.95317	2.63001e-09	8.22459e-08
ENSG00000149131.17	ENSG00000149131	SERPING1	P05155	serpin family G member 1 [Source:HGNC Symbol;Acc:HGNC:1228]	3573.19	3.83482	0.561068	6.83486	8.20849e-12	3.65758e-10
ENSG00000112378.12	ENSG00000112378	PERP	Q96FX8	p53 apoptosis effector related to PMP22 [Source:HGNC Symbol;Acc:HGNC:17637]	32.6838	3.83069	0.624545	6.13356	8.59329e-10	2.91093e-08
ENSG00000274210.1	ENSG00000274210			RNAvariant U1 small nuclear 27 [Source:HGNC Symbol;Acc:HGNC:54431]	1.82577	3.79755	1.20036	3.16368	0.0015579	0.0138322
ENSG00000279373.1	ENSG00000279373			novel transcript	1.17041	3.7962	1.30851	2.90117	0.00371776	0.0289431
ENSG00000165474.8	ENSG00000165474	GJB2	P29033	gap junction protein beta 2 [Source:HGNC Symbol;Acc:HGNC:4284]	22.5979	3.79597	0.736788	5.15205	2.57648e-07	5.71899e-06
ENSG00000232956.9	ENSG00000232956			small nucleolar RNA host gene 15 [Source:HGNC Symbol;Acc:HGNC:27797]	227.008	3.79499	0.542053	7.00114	2.53881e-12	1.20981e-10
ENSG00000018280.17	ENSG00000018280	SLC11A1	P49279	solute carrier family 11 member 1 [Source:HGNC Symbol;Acc:HGNC:10907]	493.386	3.78193	0.390214	9.69194	3.26268e-22	4.1242e-20
ENSG00000135111.16	ENSG00000135111	TBX3	A0A024RBL6	T-box transcription factor 3 [Source:HGNC Symbol;Acc:HGNC:11602]	124.17	3.76455	0.410775	9.16449	4.97809e-20	5.10935e-18
ENSG00000196735.13	ENSG00000196735	HLA-DQA1	P01909	major histocompatibility complexclass IIDQ alpha 1 [Source:HGNC Symbol;Acc:HGNC:4942]	1.89335	3.76231	1.36188	2.76259	0.00573449	0.0417134
ENSG00000145901.16	ENSG00000145901	TNIP1	Q15025	TNFAIP3 interacting protein 1 [Source:HGNC Symbol;Acc:HGNC:16903]	1441.63	3.75503	0.447921	8.38324	5.14919e-17	4.12227e-15
ENSG00000165272.16	ENSG00000165272	AQP3	Q92482	aquaporin 3 (Gill blood group) [Source:HGNC Symbol;Acc:HGNC:636]	9.4186	3.746	0.828639	4.52067	6.16453e-06	0.000103245
ENSG00000172927.8	ENSG00000172927	MYEOV	Q96EZ4	myeloma overexpressed [Source:HGNC Symbol;Acc:HGNC:7563]	150.34	3.7384	0.415451	8.99841	2.29019e-19	2.20014e-17
ENSG00000166963.13	ENSG00000166963	MAP1A	P78559	microtubule associated protein 1A [Source:HGNC Symbol;Acc:HGNC:6835]	9.3728	3.7254	0.752592	4.95009	7.41778e-07	1.50977e-05
ENSG00000100906.11	ENSG00000100906	NFKBIA	P25963	NFKB inhibitor alpha [Source:HGNC Symbol;Acc:HGNC:7797]	6407.56	3.71973	0.301987	12.3175	7.29215e-35	2.39912e-32
ENSG00000285816.1	ENSG00000285816			novel proteinPOLA2-CDC42EP2 readthrough	15.2968	3.71925	0.744563	4.99521	5.87728e-07	1.21476e-05
ENSG00000169884.14	ENSG00000169884	WNT10B	O00744	Wnt family member 10B [Source:HGNC Symbol;Acc:HGNC:12775]	24.9641	3.71499	0.909421	4.085	4.40762e-05	0.000604901
ENSG00000226005.5	ENSG00000226005			long intergenic non-protein coding RNA 2660 [Source:HGNC Symbol;Acc:HGNC:54146]	25.7398	3.70913	0.624571	5.93868	2.87325e-09	8.86979e-08
ENSG00000271474.1	ENSG00000271474			UNC5C antisense RNA 1 [Source:HGNC Symbol;Acc:HGNC:55246]	1.79755	3.70677	1.18771	3.12092	0.00180285	0.0157108
ENSG00000099814.16	ENSG00000099814	CEP170B	J3KQR7	centrosomal protein 170B [Source:HGNC Symbol;Acc:HGNC:20362]	38.5771	3.70636	0.625596	5.92452	3.13213e-09	9.57054e-08
ENSG00000186827.11	ENSG00000186827	TNFRSF4	P43489	TNF receptor superfamily member 4 [Source:HGNC Symbol;Acc:HGNC:11918]	113.903	3.70596	0.853688	4.34112	1.41756e-05	0.000218381
ENSG00000103241.7	ENSG00000103241	FOXF1	Q12946	forkhead box F1 [Source:HGNC Symbol;Acc:HGNC:3809]	19.6097	3.69733	0.736729	5.01858	5.2056e-07	1.08527e-05
ENSG00000136689.19	ENSG00000136689	IL1RN	P18510	interleukin 1 receptor antagonist [Source:HGNC Symbol;Acc:HGNC:6000]	9153.51	3.69646	0.401003	9.21805	3.02539e-20	3.18688e-18
ENSG00000237379.1	ENSG00000237379			chromobox 1 pseudogene 3 [Source:HGNC Symbol;Acc:HGNC:38657]	1.74918	3.69634	1.30664	2.82888	0.00467106	0.0350722
ENSG00000160741.17	ENSG00000160741	CRTC2	Q53ET0	CREB regulated transcription coactivator 2 [Source:HGNC Symbol;Acc:HGNC:27301]	131.95	3.68594	1.10554	3.33405	0.000855904	0.00823238
ENSG00000162645.13	ENSG00000162645	GBP2	P32456	guanylate binding protein 2 [Source:HGNC Symbol;Acc:HGNC:4183]	393.957	3.68495	0.272807	13.5075	1.41181e-41	7.37116e-39
ENSG00000123989.14	ENSG00000123989	CHPF	Q8IZ52	chondroitin polymerizing factor [Source:HGNC Symbol;Acc:HGNC:24291]	29.3732	3.67552	0.666232	5.51688	3.45074e-08	8.77086e-07
ENSG00000025434.19	ENSG00000025434	NR1H3	B4DXU5	nuclear receptor subfamily 1 group H member 3 [Source:HGNC Symbol;Acc:HGNC:7966]	1239.86	3.67413	0.348197	10.5519	4.97913e-26	8.5417e-24
ENSG00000143546.10	ENSG00000143546	S100A8	P05109	S100 calcium binding protein A8 [Source:HGNC Symbol;Acc:HGNC:10498]	91.9183	3.67032	0.53111	6.91067	4.82383e-12	2.23225e-10
ENSG00000139899.11	ENSG00000139899	CBLN3	Q6UW01	cerebellin 3 precursor [Source:HGNC Symbol;Acc:HGNC:20146]	41.9607	3.66699	0.537648	6.82043	9.07714e-12	4.00011e-10
ENSG00000167550.11	ENSG00000167550	RHEBL1	Q8TAI7	RHEB like 1 [Source:HGNC Symbol;Acc:HGNC:21166]	149.27	3.65933	0.36116	10.1321	3.97835e-24	5.93467e-22
ENSG00000175040.6	ENSG00000175040	CHST2	Q9Y4C5	carbohydrate sulfotransferase 2 [Source:HGNC Symbol;Acc:HGNC:1970]	728.672	3.65288	0.425401	8.5869	8.93489e-18	7.47698e-16
ENSG00000151726.15	ENSG00000151726	ACSL1	P33121	acyl-CoA synthetase long chain family member 1 [Source:HGNC Symbol;Acc:HGNC:3569]	1818.02	3.65039	0.339617	10.7486	6.01983e-27	1.11214e-24
ENSG00000160285.15	ENSG00000160285	LSS	P48449	lanosterol synthase [Source:HGNC Symbol;Acc:HGNC:6708]	1064.29	3.6482	0.461681	7.90199	2.74475e-15	1.77684e-13
ENSG00000087510.7	ENSG00000087510	TFAP2C	Q92754	transcription factor AP-2 gamma [Source:HGNC Symbol;Acc:HGNC:11744]	51.6191	3.64554	0.358626	10.1653	2.83218e-24	4.27802e-22
ENSG00000107562.16	ENSG00000107562	CXCL12	P48061	C-X-C motif chemokine ligand 12 [Source:HGNC Symbol;Acc:HGNC:10672]	118.076	3.64416	0.500938	7.27467	3.47279e-13	1.80924e-11
ENSG00000142632.17	ENSG00000142632	ARHGEF19	Q8IW93	Rho guanine nucleotide exchange factor 19 [Source:HGNC Symbol;Acc:HGNC:26604]	1.65272	3.63649	1.29052	2.81785	0.00483457	0.0361269
ENSG00000120833.14	ENSG00000120833	SOCS2	O14508	suppressor of cytokine signaling 2 [Source:HGNC Symbol;Acc:HGNC:19382]	33.1053	3.63608	0.607282	5.98747	2.13135e-09	6.78896e-08
ENSG00000187764.12	ENSG00000187764	SEMA4D	Q92854	semaphorin 4D [Source:HGNC Symbol;Acc:HGNC:10732]	346.737	3.62885	0.338372	10.7244	7.81712e-27	1.43316e-24
ENSG00000262874.2	ENSG00000262874	C19orf84	I3L1E1	chromosome 19 open reading frame 84 [Source:HGNC Symbol;Acc:HGNC:27112]	6.20292	3.62498	0.947796	3.82464	0.000130965	0.00159502
ENSG00000227017.1	ENSG00000227017			novel transcript	7.37165	3.6249	0.836047	4.33576	1.45256e-05	0.0002232
ENSG00000135604.10	ENSG00000135604	STX11	O75558	syntaxin 11 [Source:HGNC Symbol;Acc:HGNC:11429]	882.928	3.60543	0.343961	10.4821	1.04397e-25	1.71732e-23
ENSG00000111801.16	ENSG00000111801	BTN3A3	O00478	butyrophilin subfamily 3 member A3 [Source:HGNC Symbol;Acc:HGNC:1140]	23.3592	3.60247	0.601238	5.99175	2.07591e-09	6.62994e-08
ENSG00000176928.7	ENSG00000176928	GCNT4	Q9P109	glucosaminyl (N-acetyl) transferase 4 [Source:HGNC Symbol;Acc:HGNC:17973]	80.8101	3.6008	0.391032	9.20847	3.3082e-20	3.45448e-18
ENSG00000253939.1	ENSG00000253939			novel transcriptantisense to IDO1 and IDO2	40.0373	3.58758	0.450165	7.96947	1.59359e-15	1.05436e-13
ENSG00000137331.12	ENSG00000137331	IER3	P46695	immediate early response 3 [Source:HGNC Symbol;Acc:HGNC:5392]	7.45573	3.58169	1.07345	3.33661	0.000848055	0.00817325
ENSG00000124731.13	ENSG00000124731	TREM1	Q9NP99	triggering receptor expressed on myeloid cells 1 [Source:HGNC Symbol;Acc:HGNC:17760]	60.3545	3.58138	0.502742	7.12369	1.05074e-12	5.25741e-11
ENSG00000243089.2	ENSG00000243089			novel transcript	27.6379	3.57507	0.655992	5.44986	5.04083e-08	1.25457e-06
ENSG00000283761.1	ENSG00000283761	SLC35A3	A0A1C7CYW3	novel protein	9.12223	3.56799	1.08191	3.29787	0.000974229	0.00920097
ENSG00000274833.1	ENSG00000274833			novel transcript	9.5509	3.56555	0.832644	4.2822	1.85053e-05	0.000276566
ENSG00000224950.2	ENSG00000224950			novel transcript	5.94559	3.55902	0.921583	3.86185	0.00011253	0.00140097
ENSG00000227295.2	ENSG00000227295			elongation factor for RNA polymerase II 2 pseudogene 1 [Source:HGNC Symbol;Acc:HGNC:39343]	2.47108	3.55297	1.20608	2.94588	0.00322034	0.0256357
ENSG00000065054.14	ENSG00000065054	SLC9A3R2	Q15599	SLC9A3 regulator 2 [Source:HGNC Symbol;Acc:HGNC:11076]	1.59978	3.54955	1.30348	2.72313	0.00646659	0.04599
ENSG00000136810.13	ENSG00000136810	TXN	H9ZYJ2	thioredoxin [Source:HGNC Symbol;Acc:HGNC:12435]	9792.26	3.5483	0.368025	9.64147	5.3415e-22	6.61273e-20
ENSG00000077150.20	ENSG00000077150	NFKB2	Q00653	nuclear factor kappa B subunit 2 [Source:HGNC Symbol;Acc:HGNC:7795]	257.638	3.53708	0.319416	11.0736	1.68476e-28	3.58078e-26
ENSG00000169715.15	ENSG00000169715	MT1E	P04732	metallothionein 1E [Source:HGNC Symbol;Acc:HGNC:7397]	15.2545	3.53651	0.737782	4.79344	1.63946e-06	3.13995e-05
ENSG00000073536.18	ENSG00000073536	NLE1	Q9NVX2	notchless homolog 1 [Source:HGNC Symbol;Acc:HGNC:19889]	78.369	3.52526	0.456893	7.71573	1.2029e-14	7.33253e-13
ENSG00000100342.21	ENSG00000100342	APOL1	O14791	apolipoprotein L1 [Source:HGNC Symbol;Acc:HGNC:618]	429.217	3.51305	0.339249	10.3554	3.95624e-25	6.25112e-23
ENSG00000253123.4	ENSG00000253123			novel transcript	10.456	3.50563	0.802414	4.36885	1.24903e-05	0.000194413
ENSG00000156345.18	ENSG00000156345	CDK20	Q8IZL9	cyclin dependent kinase 20 [Source:HGNC Symbol;Acc:HGNC:21420]	5.69709	3.50525	0.983566	3.56382	0.000365503	0.00391015
ENSG00000287691.1	ENSG00000287691			novel transcriptantisense to RNF19B	46.7977	3.50355	0.474654	7.38128	1.56771e-13	8.63572e-12
ENSG00000185245.8	ENSG00000185245	GP1BA	P07359	glycoprotein Ib platelet subunit alpha [Source:HGNC Symbol;Acc:HGNC:4439]	14.6996	3.50152	0.724407	4.83363	1.34065e-06	2.60927e-05
ENSG00000159164.10	ENSG00000159164	SV2A	Q7L0J3	synaptic vesicle glycoprotein 2A [Source:HGNC Symbol;Acc:HGNC:20566]	4.68199	3.50123	1.12577	3.11009	0.00187032	0.0161581
ENSG00000008517.19	ENSG00000008517	IL32	P24001	interleukin 32 [Source:HGNC Symbol;Acc:HGNC:16830]	27.0474	3.49294	0.601486	5.8072	6.35279e-09	1.84716e-07
ENSG00000085733.16	ENSG00000085733	CTTN	Q14247	cortactin [Source:HGNC Symbol;Acc:HGNC:3338]	195.721	3.49197	0.39569	8.82501	1.0945e-18	1.0033e-16
ENSG00000173432.12	ENSG00000173432	SAA1	E9PQD6	serum amyloid A1 [Source:HGNC Symbol;Acc:HGNC:10513]	4.64136	3.48989	0.993658	3.51216	0.000444475	0.00465952
ENSG00000133805.15	ENSG00000133805	AMPD3	Q01432	adenosine monophosphate deaminase 3 [Source:HGNC Symbol;Acc:HGNC:470]	1407.63	3.48733	0.279461	12.4788	9.74421e-36	3.39169e-33
ENSG00000152766.6	ENSG00000152766	ANKRD22	Q5VYY1	ankyrin repeat domain 22 [Source:HGNC Symbol;Acc:HGNC:28321]	46.881	3.48294	0.498088	6.99263	2.69787e-12	1.28306e-10
ENSG00000205755.12	ENSG00000205755	CRLF2	Q9HC73	cytokine receptor like factor 2 [Source:HGNC Symbol;Acc:HGNC:14281]	90.8941	3.48252	0.293793	11.8537	2.05964e-32	5.9598e-30
ENSG00000168421.13	ENSG00000168421	ARHH	Q6ICP4	ras homolog family member H [Source:HGNC Symbol;Acc:HGNC:686]	158.565	3.47339	0.297856	11.6613	2.0095e-31	5.30354e-29
ENSG00000204709.4	ENSG00000204709	LINC01556	Q5JQF7	long intergenic non-protein coding RNA 1556 [Source:HGNC Symbol;Acc:HGNC:21195]	14.7132	3.47147	0.645464	5.37826	7.52101e-08	1.81722e-06
ENSG00000154640.15	ENSG00000154640	BTG3	Q14201	BTG anti-proliferation factor 3 [Source:HGNC Symbol;Acc:HGNC:1132]	213.223	3.46128	0.299058	11.574	5.58444e-31	1.41181e-28
ENSG00000089351.15	ENSG00000089351	GRAMD1A	Q96CP6	GRAM domain containing 1A [Source:HGNC Symbol;Acc:HGNC:29305]	951.819	3.46062	0.464984	7.44246	9.88309e-14	5.52005e-12
ENSG00000204099.12	ENSG00000204099	NEU4	C9JRN9	neuraminidase 4 [Source:HGNC Symbol;Acc:HGNC:21328]	5.64019	3.4593	0.942319	3.67105	0.000241559	0.00272756
ENSG00000180596.7	ENSG00000180596	H2BC4	P62807	H2B clustered histone 4 [Source:HGNC Symbol;Acc:HGNC:4757]	32.2765	3.44212	0.605164	5.68791	1.28603e-08	3.52454e-07
ENSG00000141753.7	ENSG00000141753	IGFBP4	P22692	insulin like growth factor binding protein 4 [Source:HGNC Symbol;Acc:HGNC:5473]	1402.19	3.43951	0.439577	7.82458	5.09346e-15	3.21075e-13
ENSG00000262519.1	ENSG00000262519			thioredoxin pseudogene 4 [Source:HGNC Symbol;Acc:HGNC:49484]	311.153	3.43271	0.293397	11.6999	1.27627e-31	3.40579e-29
ENSG00000146242.9	ENSG00000146242	TPBG	Q13641	trophoblast glycoprotein [Source:HGNC Symbol;Acc:HGNC:12004]	8.68258	3.43094	0.845113	4.05974	4.91265e-05	0.000669241
ENSG00000235385.2	ENSG00000235385			long intergenic non-protein coding RNA 2154 [Source:HGNC Symbol;Acc:HGNC:53015]	60.8411	3.42319	0.420927	8.13251	4.20484e-16	2.99666e-14
ENSG00000133639.6	ENSG00000133639	BTG1	P62324	BTG anti-proliferation factor 1 [Source:HGNC Symbol;Acc:HGNC:1130]	3718.6	3.4142	0.242698	14.0677	5.99969e-45	3.69473e-42
ENSG00000168454.12	ENSG00000168454	TXNDC2	Q86VQ3	thioredoxin domain containing 2 [Source:HGNC Symbol;Acc:HGNC:16470]	4.45889	3.40504	1.14212	2.98133	0.00286996	0.0232629
ENSG00000135047.16	ENSG00000135047	CTSL	P07711	cathepsin L [Source:HGNC Symbol;Acc:HGNC:2537]	28296.9	3.39953	0.295607	11.5002	1.31643e-30	3.23142e-28
ENSG00000156219.17	ENSG00000156219	ART3	Q13508	ADP-ribosyltransferase 3 (inactive) [Source:HGNC Symbol;Acc:HGNC:725]	216.525	3.39426	0.302373	11.2254	3.05899e-29	7.06421e-27
ENSG00000230438.7	ENSG00000230438			serpin family B member 9 pseudogene 1 [Source:HGNC Symbol;Acc:HGNC:28590]	48.2198	3.37816	0.442139	7.64049	2.16396e-14	1.28963e-12
ENSG00000271741.1	ENSG00000271741			novel transcriptZMYM6-ZMYM6NB readthrough	11.6901	3.37741	0.758866	4.4506	8.56326e-06	0.00013915
ENSG00000101000.6	ENSG00000101000	PROCR	Q9UNN8	protein C receptor [Source:HGNC Symbol;Acc:HGNC:9452]	208.412	3.37374	0.41271	8.17461	2.9682e-16	2.1537e-14
ENSG00000144596.13	ENSG00000144596	GRIP2	Q9C0E4	glutamate receptor interacting protein 2 [Source:HGNC Symbol;Acc:HGNC:23841]	223.258	3.37201	0.333833	10.1009	5.47535e-24	7.87434e-22
ENSG00000165312.7	ENSG00000165312	OTUD1	Q5VV17	OTU deubiquitinase 1 [Source:HGNC Symbol;Acc:HGNC:27346]	746.497	3.37083	0.303158	11.119	1.01361e-28	2.19314e-26
ENSG00000010030.14	ENSG00000010030	ETV7	Q9Y603	ETS variant transcription factor 7 [Source:HGNC Symbol;Acc:HGNC:18160]	133.811	3.35816	0.460553	7.29159	3.06324e-13	1.60283e-11
ENSG00000110492.16	ENSG00000110492	MDK	P21741	midkine [Source:HGNC Symbol;Acc:HGNC:6972]	67.2177	3.35308	0.48174	6.96036	3.394e-12	1.58587e-10
ENSG00000168899.5	ENSG00000168899	VAMP5	O95183	vesicle associated membrane protein 5 [Source:HGNC Symbol;Acc:HGNC:12646]	604.801	3.35142	0.400564	8.36674	5.92318e-17	4.72614e-15
ENSG00000136048.14	ENSG00000136048	DRAM1	Q8N682	DNA damage regulated autophagy modulator 1 [Source:HGNC Symbol;Acc:HGNC:25645]	918.41	3.35042	0.225006	14.8904	3.80653e-50	3.26505e-47
ENSG00000254470.3	ENSG00000254470	AP5B1	Q2VPB7	adaptor related protein complex 5 subunit beta 1 [Source:HGNC Symbol;Acc:HGNC:25104]	1341.62	3.35006	0.457232	7.32682	2.35685e-13	1.24405e-11
ENSG00000186891.14	ENSG00000186891	TNFRSF18	Q9Y5U5	TNF receptor superfamily member 18 [Source:HGNC Symbol;Acc:HGNC:11914]	41.2698	3.34434	0.694722	4.81393	1.47989e-06	2.84796e-05
ENSG00000184221.13	ENSG00000184221	OLIG1	Q8TAK6	oligodendrocyte transcription factor 1 [Source:HGNC Symbol;Acc:HGNC:16983]	184.307	3.34067	0.505824	6.60442	3.99069e-11	1.61083e-09
ENSG00000236985.1	ENSG00000236985			novel transcript	1.97176	3.34003	1.23544	2.70353	0.00686079	0.0483071
ENSG00000271856.1	ENSG00000271856			long intergenic non-protein coding RNA 1215 [Source:HGNC Symbol;Acc:HGNC:49651]	11.0645	3.32957	0.672526	4.95085	7.38904e-07	1.5052e-05
ENSG00000224769.1	ENSG00000224769			mucin 20cell surface associated pseudogene 1 [Source:HGNC Symbol;Acc:HGNC:51921]	13.2848	3.32669	0.595882	5.58279	2.36688e-08	6.17213e-07
ENSG00000135074.16	ENSG00000135074	ADAM19	Q9H013	ADAM metallopeptidase domain 19 [Source:HGNC Symbol;Acc:HGNC:197]	292.54	3.3229	0.362138	9.17576	4.48395e-20	4.64185e-18
ENSG00000134363.12	ENSG00000134363	FST	P19883	follistatin [Source:HGNC Symbol;Acc:HGNC:3971]	8.90365	3.3205	0.697115	4.7632	1.9055e-06	3.58095e-05
ENSG00000283525.1	ENSG00000283525			phospholipase A2 inhibitor and LY6/PLAUR domain containing (PINLYP) pseudogene	16.3745	3.31208	0.755717	4.3827	1.17216e-05	0.000183518
ENSG00000164136.17	ENSG00000164136	IL15	P40933	interleukin 15 [Source:HGNC Symbol;Acc:HGNC:5977]	127.831	3.31028	0.301275	10.9876	4.38516e-28	9.00158e-26
ENSG00000104946.13	ENSG00000104946	TBC1D17	M0QXA2	TBC1 domain family member 17 [Source:HGNC Symbol;Acc:HGNC:25699]	1288.94	3.30791	0.336408	9.83304	8.11333e-23	1.07065e-20
ENSG00000137877.10	ENSG00000137877	SPTBN5	Q9NRC6	spectrin betanon-erythrocytic 5 [Source:HGNC Symbol;Acc:HGNC:15680]	3.01465	3.30206	1.2123	2.72381	0.00645342	0.0459099
ENSG00000183484.12	ENSG00000183484	GPR132	Q9UNW8	G protein-coupled receptor 132 [Source:HGNC Symbol;Acc:HGNC:17482]	180.677	3.294	0.226444	14.5466	6.13347e-48	4.60336e-45
ENSG00000153898.13	ENSG00000153898	MCOLN2	Q8IZK6	mucolipin TRP cation channel 2 [Source:HGNC Symbol;Acc:HGNC:13357]	354.604	3.29059	0.249203	13.2044	8.27156e-40	3.82035e-37
ENSG00000105559.12	ENSG00000105559	PLEKHA4	Q9H4M7	pleckstrin homology domain containing A4 [Source:HGNC Symbol;Acc:HGNC:14339]	551.822	3.28828	0.332608	9.88636	4.77069e-23	6.43694e-21
ENSG00000176170.14	ENSG00000176170	SPHK1	Q53ZR5	sphingosine kinase 1 [Source:HGNC Symbol;Acc:HGNC:11240]	730.43	3.28723	0.423895	7.75482	8.84723e-15	5.51906e-13
ENSG00000197249.14	ENSG00000197249	SERPINA1	P01009	serpin family A member 1 [Source:HGNC Symbol;Acc:HGNC:8941]	21.838	3.28142	0.697084	4.70736	2.50951e-06	4.58684e-05
ENSG00000162840.4	ENSG00000162840			metallothionein 2 pseudogene 1 [Source:HGNC Symbol;Acc:HGNC:7407]	109.222	3.28142	0.325767	10.0729	7.27877e-24	1.02832e-21
ENSG00000163347.6	ENSG00000163347	CLDN1	O95832	claudin 1 [Source:HGNC Symbol;Acc:HGNC:2032]	3.95499	3.26242	1.1945	2.73119	0.00631056	0.0451073
ENSG00000125384.7	ENSG00000125384	PTGER2	P43116	prostaglandin E receptor 2 [Source:HGNC Symbol;Acc:HGNC:9594]	263.042	3.25995	0.356127	9.15389	5.49198e-20	5.56544e-18
ENSG00000105499.14	ENSG00000105499	PLA2G4C	Q9UP65	phospholipase A2 group IVC [Source:HGNC Symbol;Acc:HGNC:9037]	482.09	3.25315	0.27788	11.707	1.17319e-31	3.20188e-29
ENSG00000180758.12	ENSG00000180758	GPR157	Q5UAW9	G protein-coupled receptor 157 [Source:HGNC Symbol;Acc:HGNC:23687]	144.821	3.25284	0.3214	10.1209	4.46439e-24	6.53789e-22
ENSG00000050820.17	ENSG00000050820	BCAR1	P56945	BCAR1 scaffold proteinCas family member [Source:HGNC Symbol;Acc:HGNC:971]	29.0584	3.24629	0.642446	5.05302	4.34886e-07	9.21858e-06
ENSG00000258986.7	ENSG00000258986	TMEM179	A0A087X0S3	transmembrane protein 179 [Source:HGNC Symbol;Acc:HGNC:20137]	175.588	3.24568	0.481863	6.73568	1.63161e-11	6.88687e-10
ENSG00000017483.15	ENSG00000017483	SLC38A5	A0A024QYY0	solute carrier family 38 member 5 [Source:HGNC Symbol;Acc:HGNC:18070]	105.762	3.24556	0.451443	7.1893	6.51229e-13	3.30668e-11
ENSG00000185272.14	ENSG00000185272	RBM11	P57052	RNA binding motif protein 11 [Source:HGNC Symbol;Acc:HGNC:9897]	9.79779	3.24311	0.748096	4.33516	1.45656e-05	0.000223671
ENSG00000275630.1	ENSG00000275630			novel transcript	9.96557	3.24014	0.840368	3.85562	0.000115436	0.00142694
ENSG00000117226.12	ENSG00000117226	GBP3	Q9H0R5	guanylate binding protein 3 [Source:HGNC Symbol;Acc:HGNC:4184]	214.591	3.23634	0.343185	9.43031	4.08882e-21	4.72121e-19
ENSG00000172216.6	ENSG00000172216	CEBPB	P17676	CCAAT enhancer binding protein beta [Source:HGNC Symbol;Acc:HGNC:1834]	6298.91	3.23285	0.428502	7.54454	4.53889e-14	2.63311e-12
ENSG00000110218.9	ENSG00000110218	PANX1	Q96RD7	pannexin 1 [Source:HGNC Symbol;Acc:HGNC:8599]	259.008	3.22345	0.37651	8.5614	1.1151e-17	9.26688e-16
ENSG00000203812.2	ENSG00000203812	H2AC18	Q6FI13	H2A clustered histone 18 [Source:HGNC Symbol;Acc:HGNC:4736]	2551.99	3.20876	0.313097	10.2485	1.20227e-24	1.87499e-22
ENSG00000064886.14	ENSG00000064886	CHI3L2	Q15782	chitinase 3 like 2 [Source:HGNC Symbol;Acc:HGNC:1933]	53.9149	3.20758	0.420425	7.62938	2.35891e-14	1.39887e-12
ENSG00000272196.2	ENSG00000272196	H2AC18	Q6FI13	H2A clustered histone 19 [Source:HGNC Symbol;Acc:HGNC:29668]	2596.69	3.20242	0.311574	10.2782	8.83575e-25	1.38698e-22
ENSG00000162745.11	ENSG00000162745	OLFML2B	Q68BL8	olfactomedin like 2B [Source:HGNC Symbol;Acc:HGNC:24558]	34.6333	3.19842	0.477755	6.69468	2.1614e-11	8.96551e-10
ENSG00000168062.10	ENSG00000168062	BATF2	Q8N1L9	basic leucine zipper ATF-like transcription factor 2 [Source:HGNC Symbol;Acc:HGNC:25163]	708.078	3.19293	0.409584	7.79553	6.41376e-15	4.02192e-13
ENSG00000135447.17	ENSG00000135447	PPP1R1A	R4GMQ8	protein phosphatase 1 regulatory inhibitor subunit 1A [Source:HGNC Symbol;Acc:HGNC:9286]	61.1563	3.18927	0.40711	7.83392	4.72879e-15	3.00426e-13
ENSG00000122643.23	ENSG00000122643	NT5C3	A0A024RA81	5'-nucleotidasecytosolic IIIA [Source:HGNC Symbol;Acc:HGNC:17820]	1470.36	3.18363	0.317991	10.0117	1.35413e-23	1.85841e-21
ENSG00000130202.10	ENSG00000130202	NECTIN2	Q92692	nectin cell adhesion molecule 2 [Source:HGNC Symbol;Acc:HGNC:9707]	482.693	3.18349	0.465807	6.83435	8.23793e-12	3.6639e-10
ENSG00000143515.19	ENSG00000143515	ATP8B2	A0A5K1VW70	ATPase phospholipid transporting 8B2 [Source:HGNC Symbol;Acc:HGNC:13534]	77.9462	3.15331	0.459299	6.86549	6.62634e-12	3.01411e-10
ENSG00000172432.19	ENSG00000172432	GTPBP2	Q9BX10	GTP binding protein 2 [Source:HGNC Symbol;Acc:HGNC:4670]	100.75	3.15135	0.778962	4.04557	5.21958e-05	0.000705054
ENSG00000166173.11	ENSG00000166173	LARP6	Q9BRS8	La ribonucleoprotein 6translational regulator [Source:HGNC Symbol;Acc:HGNC:24012]	19.8221	3.14617	0.477533	6.58838	4.44641e-11	1.78279e-09
ENSG00000287979.1	ENSG00000287979			novel transcript	4.55521	3.14436	0.863662	3.64073	0.000271865	0.00302847
ENSG00000115919.15	ENSG00000115919	KYNU	Q16719	kynureninase [Source:HGNC Symbol;Acc:HGNC:6469]	1250.94	3.13916	0.261682	11.9961	3.72475e-33	1.14689e-30
ENSG00000233834.6	ENSG00000233834			novel transcript	27.2494	3.13426	0.582907	5.37695	7.57582e-08	1.82863e-06
ENSG00000227066.2	ENSG00000227066			novel transcript	24.2874	3.13326	0.453314	6.9119	4.78218e-12	2.21725e-10
ENSG00000142512.15	ENSG00000142512	SIGLEC10	Q96LC7	sialic acid binding Ig like lectin 10 [Source:HGNC Symbol;Acc:HGNC:15620]	82.2852	3.13213	0.45595	6.86947	6.44388e-12	2.94225e-10
ENSG00000144655.15	ENSG00000144655	CSRNP1	Q96S65	cysteine and serine rich nuclear protein 1 [Source:HGNC Symbol;Acc:HGNC:14300]	672.82	3.12425	0.479886	6.5104	7.49501e-11	2.91747e-09
ENSG00000122862.5	ENSG00000122862	SRGN	P10124	serglycin [Source:HGNC Symbol;Acc:HGNC:9361]	4796.81	3.12366	0.345527	9.0403	1.56245e-19	1.53165e-17
ENSG00000144802.11	ENSG00000144802	NFKBIZ	Q9BYH8	NFKB inhibitor zeta [Source:HGNC Symbol;Acc:HGNC:29805]	186.715	3.11318	0.277984	11.1991	4.11762e-29	9.15674e-27
ENSG00000234745.13	ENSG00000234745	HLA-B	Q5SS57	major histocompatibility complexclass IB [Source:HGNC Symbol;Acc:HGNC:4932]	30414	3.1131	0.435695	7.14514	8.99044e-13	4.51722e-11
ENSG00000283646.2	ENSG00000283646			long intergenic non-protein coding RNA 2009 [Source:HGNC Symbol;Acc:HGNC:52845]	18.8878	3.11257	0.701346	4.43799	9.08023e-06	0.000146658
ENSG00000125148.7	ENSG00000125148	MT2A	P02795	metallothionein 2A [Source:HGNC Symbol;Acc:HGNC:7406]	26553.6	3.10934	0.307733	10.104	5.30222e-24	7.67128e-22
ENSG00000197208.6	ENSG00000197208	SLC22A4	Q9H015	solute carrier family 22 member 4 [Source:HGNC Symbol;Acc:HGNC:10968]	12.1347	3.1078	0.706126	4.4012	1.07655e-05	0.000170326
ENSG00000108771.13	ENSG00000108771	DHX58	Q96C10	DExH-box helicase 58 [Source:HGNC Symbol;Acc:HGNC:29517]	1278.6	3.10653	0.489092	6.35163	2.13051e-10	7.86e-09
ENSG00000134070.5	ENSG00000134070	IRAK2	O43187	interleukin 1 receptor associated kinase 2 [Source:HGNC Symbol;Acc:HGNC:6113]	461.672	3.10315	0.241394	12.8551	8.05108e-38	3.22271e-35
ENSG00000180817.12	ENSG00000180817	PPA1	Q15181	inorganic pyrophosphatase 1 [Source:HGNC Symbol;Acc:HGNC:9226]	259.321	3.09168	0.30322	10.1962	2.06247e-24	3.15506e-22
ENSG00000134575.13	ENSG00000134575	ACP2	B7Z7D2	acid phosphatase 2lysosomal [Source:HGNC Symbol;Acc:HGNC:123]	4279.45	3.09066	0.460338	6.7139	1.89488e-11	7.90091e-10
ENSG00000073861.3	ENSG00000073861	TBX21	Q9UL17	T-box transcription factor 21 [Source:HGNC Symbol;Acc:HGNC:11599]	19.2577	3.08857	0.715163	4.3187	1.56951e-05	0.000238569
ENSG00000162729.14	ENSG00000162729	IGSF8	Q969P0	immunoglobulin superfamily member 8 [Source:HGNC Symbol;Acc:HGNC:17813]	74.1216	3.08481	0.545866	5.65122	1.59314e-08	4.27991e-07
ENSG00000069011.16	ENSG00000069011	PITX1	P78337	paired like homeodomain 1 [Source:HGNC Symbol;Acc:HGNC:9004]	9.69514	3.08199	0.819119	3.76257	0.000168178	0.00199427
ENSG00000255874.2	ENSG00000255874			p53 regulated carcinoma associated Stat3 activating long intergenic non-protein coding transcript [Source:HGNC Symbol;Acc:HGNC:27492]	8.50033	3.08081	0.770493	3.99849	6.37467e-05	0.000844926
ENSG00000179921.15	ENSG00000179921	GPBAR1	Q8TDU6	G protein-coupled bile acid receptor 1 [Source:HGNC Symbol;Acc:HGNC:19680]	37.8398	3.08028	0.633846	4.85966	1.17586e-06	2.3167e-05
ENSG00000087074.8	ENSG00000087074	PPP1R15A	O75807	protein phosphatase 1 regulatory subunit 15A [Source:HGNC Symbol;Acc:HGNC:14375]	1565.12	3.07691	0.501363	6.1371	8.40438e-10	2.85435e-08
ENSG00000228277.1	ENSG00000228277			upstream master lncRNA of the inflammatory chemokine locus [Source:HGNC Symbol;Acc:HGNC:51824]	4.26622	3.0714	1.01681	3.02062	0.00252259	0.0208626
ENSG00000288541.1	ENSG00000288541			novel transcript	4.31688	3.06912	0.90717	3.38318	0.000716507	0.00706129
ENSG00000124256.15	ENSG00000124256	ZBP1	Q9H171	Z-DNA binding protein 1 [Source:HGNC Symbol;Acc:HGNC:16176]	62.7304	3.06727	0.439693	6.97593	3.03849e-12	1.43089e-10
ENSG00000206503.13	ENSG00000206503	HLA-A	P04439	major histocompatibility complexclass IA [Source:HGNC Symbol;Acc:HGNC:4931]	19069	3.06234	0.396596	7.72156	1.14917e-14	7.04073e-13
ENSG00000187608.10	ENSG00000187608	ISG15	P05161	ISG15 ubiquitin like modifier [Source:HGNC Symbol;Acc:HGNC:4053]	56324.8	3.05894	0.310936	9.83784	7.73553e-23	1.02643e-20
ENSG00000026751.17	ENSG00000026751	SLAMF7	Q9NQ25	SLAM family member 7 [Source:HGNC Symbol;Acc:HGNC:21394]	3365.56	3.04535	0.330807	9.20582	3.39083e-20	3.52543e-18
ENSG00000166825.15	ENSG00000166825	ANPEP	P15144	alanyl aminopeptidasemembrane [Source:HGNC Symbol;Acc:HGNC:500]	550.918	3.04169	0.460415	6.60642	3.93733e-11	1.59197e-09
ENSG00000123685.9	ENSG00000123685	BATF3	Q9NR55	basic leucine zipper ATF-like transcription factor 3 [Source:HGNC Symbol;Acc:HGNC:28915]	97.5238	3.03705	0.44243	6.86447	6.67373e-12	3.02992e-10
ENSG00000105639.20	ENSG00000105639	JAK3	P52333	Janus kinase 3 [Source:HGNC Symbol;Acc:HGNC:6193]	308.247	3.03232	0.442476	6.85307	7.22825e-12	3.25095e-10
ENSG00000176788.9	ENSG00000176788	BASP1	P80723	brain abundant membrane attached signal protein 1 [Source:HGNC Symbol;Acc:HGNC:957]	467.311	3.03034	0.270214	11.2146	3.45707e-29	7.90747e-27
ENSG00000198355.5	ENSG00000198355	PIM3	Q86V86	Pim-3 proto-oncogeneserine/threonine kinase [Source:HGNC Symbol;Acc:HGNC:19310]	3540.08	3.02043	0.349976	8.63038	6.11466e-18	5.28258e-16
ENSG00000182541.18	ENSG00000182541	LIMK2	P53671	LIM domain kinase 2 [Source:HGNC Symbol;Acc:HGNC:6614]	388.037	3.01192	0.276036	10.9114	1.01731e-27	2.01923e-25
ENSG00000246740.2	ENSG00000246740			PLA2G4E antisense RNA 1 [Source:HGNC Symbol;Acc:HGNC:51419]	4.18481	3.01073	1.08581	2.77279	0.00555778	0.0406088
ENSG00000177096.9	ENSG00000177096	PHETA2	Q6ICB4	PH domain containing endocytic trafficking adaptor 2 [Source:HGNC Symbol;Acc:HGNC:27161]	14.79	3.00768	0.740785	4.06013	4.9046e-05	0.000668903
ENSG00000267278.6	ENSG00000267278			MAP3K14 antisense RNA 1 [Source:HGNC Symbol;Acc:HGNC:44359]	3.21029	3.00106	1.01961	2.94335	0.00324685	0.0258125
ENSG00000205413.8	ENSG00000205413	SAMD9	Q5K651	sterile alpha motif domain containing 9 [Source:HGNC Symbol;Acc:HGNC:1348]	716.048	2.99234	0.287893	10.3939	2.64219e-25	4.2305e-23
ENSG00000275882.1	ENSG00000275882			inhibitor of nuclear factor kappa B kinase subunit gamma pseudogene 1 [Source:HGNC Symbol;Acc:HGNC:24455]	2.46763	2.98924	1.09609	2.72718	0.00638774	0.0455506
ENSG00000255690.3	ENSG00000255690	TRIL	Q7L0X0	TLR4 interactor with leucine rich repeats [Source:HGNC Symbol;Acc:HGNC:22200]	16.025	2.9868	0.685453	4.35741	1.31613e-05	0.000204064
ENSG00000110848.8	ENSG00000110848	CD69	Q07108	CD69 molecule [Source:HGNC Symbol;Acc:HGNC:1694]	19.3516	2.98027	0.797799	3.73561	0.00018726	0.00218746
ENSG00000101460.13	ENSG00000101460	MAP1LC3A	Q9H492	microtubule associated protein 1 light chain 3 alpha [Source:HGNC Symbol;Acc:HGNC:6838]	95.8123	2.97572	0.321288	9.26187	2.00891e-20	2.14435e-18
ENSG00000099860.9	ENSG00000099860	GADD45B	O75293	growth arrest and DNA damage inducible beta [Source:HGNC Symbol;Acc:HGNC:4096]	1693.09	2.97045	0.355269	8.36114	6.21167e-17	4.93992e-15
ENSG00000100336.18	ENSG00000100336	APOL4	Q9BPW4	apolipoprotein L4 [Source:HGNC Symbol;Acc:HGNC:14867]	5.68524	2.96703	0.767338	3.86666	0.000110337	0.00137589
ENSG00000104856.14	ENSG00000104856	RELB	Q01201	RELB proto-oncogeneNF-kB subunit [Source:HGNC Symbol;Acc:HGNC:9956]	1616.5	2.96558	0.295265	10.0438	9.78476e-24	1.36628e-21
ENSG00000136960.13	ENSG00000136960	ENPP2	Q13822	ectonucleotide pyrophosphatase/phosphodiesterase 2 [Source:HGNC Symbol;Acc:HGNC:3357]	232.247	2.96545	0.257864	11.5	1.31856e-30	3.23142e-28
ENSG00000197329.12	ENSG00000197329	PELI1	Q96FA3	pellino E3 ubiquitin protein ligase 1 [Source:HGNC Symbol;Acc:HGNC:8827]	621.007	2.96305	0.231154	12.8185	1.29138e-37	5.08443e-35
ENSG00000078401.7	ENSG00000078401	EDN1	P05305	endothelin 1 [Source:HGNC Symbol;Acc:HGNC:3176]	123.911	2.95836	0.365827	8.08675	6.12759e-16	4.31573e-14
ENSG00000139194.8	ENSG00000139194	RBP5	P82980	retinol binding protein 5 [Source:HGNC Symbol;Acc:HGNC:15847]	4.85295	2.95741	0.884731	3.34272	0.000829605	0.00801474
ENSG00000142627.13	ENSG00000142627	EPHA2	P29317	EPH receptor A2 [Source:HGNC Symbol;Acc:HGNC:3386]	32.2584	2.95622	0.598686	4.93784	7.89933e-07	1.59965e-05
ENSG00000185101.13	ENSG00000185101	ANO9	A1A5B4	anoctamin 9 [Source:HGNC Symbol;Acc:HGNC:20679]	35.0424	2.95469	0.617591	4.78422	1.71657e-06	3.26937e-05
ENSG00000136514.3	ENSG00000136514	RTP4	Q96DX8	receptor transporter protein 4 [Source:HGNC Symbol;Acc:HGNC:23992]	205.307	2.95275	0.448815	6.57899	4.73657e-11	1.89281e-09
ENSG00000198892.7	ENSG00000198892	SHISA4	Q96DD7	shisa family member 4 [Source:HGNC Symbol;Acc:HGNC:27139]	22.448	2.94365	0.6315	4.66136	3.14122e-06	5.63006e-05
ENSG00000114529.13	ENSG00000114529	TTMP	Q5BVD1	chromosome 3 open reading frame 52 [Source:HGNC Symbol;Acc:HGNC:26255]	19.695	2.94234	0.562661	5.22932	1.70131e-07	3.91383e-06
ENSG00000217801.10	ENSG00000217801			protein tyrosine phosphatase family pseudogene	86.2999	2.94043	0.450742	6.52352	6.8675e-11	2.69065e-09
ENSG00000155287.11	ENSG00000155287	SLC25A28	Q96A46	solute carrier family 25 member 28 [Source:HGNC Symbol;Acc:HGNC:23472]	369.524	2.92435	0.351233	8.32596	8.36506e-17	6.45993e-15
ENSG00000283752.1	ENSG00000283752			phosphodiesterase 4D interacting protein (PDE4DIP) pseudogene	6.10904	2.90664	0.853507	3.40553	0.000660363	0.00656454
ENSG00000150687.12	ENSG00000150687	PRSS23	O95084	serine protease 23 [Source:HGNC Symbol;Acc:HGNC:14370]	81.7003	2.90311	0.387269	7.49639	6.56015e-14	3.75131e-12
ENSG00000184545.11	ENSG00000184545	DUSP8	Q13202	dual specificity phosphatase 8 [Source:HGNC Symbol;Acc:HGNC:3074]	13.4848	2.90165	0.649754	4.46577	7.97801e-06	0.00013079
ENSG00000233077.1	ENSG00000233077			long intergenic non-protein coding RNA 1271 [Source:HGNC Symbol;Acc:HGNC:50327]	12.352	2.89274	0.95082	3.04236	0.00234733	0.019609
ENSG00000235172.8	ENSG00000235172			long intergenic non-protein coding RNA 1366 [Source:HGNC Symbol;Acc:HGNC:27416]	14.2257	2.89204	0.660709	4.37718	1.20225e-05	0.000187862
ENSG00000256235.3	ENSG00000256235	SMIM3	Q9BZL3	small integral membrane protein 3 [Source:HGNC Symbol;Acc:HGNC:30248]	438.844	2.87747	0.334985	8.58986	8.70761e-18	7.31226e-16
ENSG00000160161.9	ENSG00000160161	CILP2	Q8IUL8	cartilage intermediate layer protein 2 [Source:HGNC Symbol;Acc:HGNC:24213]	16.1674	2.86998	0.629793	4.55702	5.18856e-06	8.85041e-05
ENSG00000135318.12	ENSG00000135318	NT5E	P21589	5'-nucleotidase ecto [Source:HGNC Symbol;Acc:HGNC:8021]	37.4881	2.86741	0.425363	6.74108	1.57218e-11	6.683e-10
ENSG00000288587.1	ENSG00000288587			novel transcript	25.9241	2.86572	0.48185	5.94732	2.72571e-09	8.46873e-08
ENSG00000214226.9	ENSG00000214226	C17orf67	Q0P5P2	chromosome 17 open reading frame 67 [Source:HGNC Symbol;Acc:HGNC:27900]	294.327	2.86188	0.260841	10.9717	5.22539e-28	1.06354e-25
ENSG00000278970.2	ENSG00000278970			hepatocellular carcinoma up-regulated EZH2-associated long non-coding RNA [Source:HGNC Symbol;Acc:HGNC:45049]	344.176	2.86178	0.460346	6.21659	5.08082e-10	1.77621e-08
ENSG00000108179.14	ENSG00000108179	PPIF	P30405	peptidylprolyl isomerase F [Source:HGNC Symbol;Acc:HGNC:9259]	1322.19	2.85563	0.425079	6.71788	1.84386e-11	7.70157e-10
ENSG00000002933.9	ENSG00000002933	TMEM176A	Q96HP8	transmembrane protein 176A [Source:HGNC Symbol;Acc:HGNC:24930]	232.868	2.85155	0.416169	6.85191	7.28707e-12	3.27128e-10
ENSG00000131477.11	ENSG00000131477	RAMP2	O60895	receptor activity modifying protein 2 [Source:HGNC Symbol;Acc:HGNC:9844]	5.54259	2.84826	0.983705	2.89544	0.00378624	0.0293431
ENSG00000275993.3	ENSG00000275993	SIK1B	A0A0B4J2F2	salt inducible kinase 1B (putative) [Source:HGNC Symbol;Acc:HGNC:52389]	57.089	2.84781	0.439174	6.48447	8.90462e-11	3.42812e-09
ENSG00000240065.8	ENSG00000240065	PSMB9	A2ACR1	proteasome 20S subunit beta 9 [Source:HGNC Symbol;Acc:HGNC:9546]	1922.77	2.8418	0.45265	6.27815	3.42625e-10	1.22635e-08
ENSG00000050730.16	ENSG00000050730	TNIP3	Q96KP6	TNFAIP3 interacting protein 3 [Source:HGNC Symbol;Acc:HGNC:19315]	84.3846	2.83989	0.340106	8.35	6.82651e-17	5.39317e-15
ENSG00000127824.15	ENSG00000127824	TUBA4A	P68366	tubulin alpha 4a [Source:HGNC Symbol;Acc:HGNC:12407]	15.6681	2.83149	0.566954	4.99422	5.90743e-07	1.21994e-05
ENSG00000271947.1	ENSG00000271947			novel transcript	4.6055	2.83125	0.920096	3.07712	0.00209011	0.0177567
ENSG00000142178.9	ENSG00000142178	SIK1	P57059	salt inducible kinase 1 [Source:HGNC Symbol;Acc:HGNC:11142]	57.6509	2.82243	0.444405	6.35102	2.13891e-10	7.87885e-09
ENSG00000163132.8	ENSG00000163132	MSX1	P28360	msh homeobox 1 [Source:HGNC Symbol;Acc:HGNC:7391]	18.4372	2.81865	0.5122	5.50304	3.73304e-08	9.45744e-07
ENSG00000067221.14	ENSG00000067221	STOML1	Q9UBI4	stomatin like 1 [Source:HGNC Symbol;Acc:HGNC:14560]	109.049	2.81665	0.497061	5.66662	1.45643e-08	3.93909e-07
ENSG00000277782.1	ENSG00000277782			novel transcript	5.1327	2.81503	0.909601	3.0948	0.00196947	0.016869
ENSG00000112715.25	ENSG00000112715	VEGF	A0A024RD33	vascular endothelial growth factor A [Source:HGNC Symbol;Acc:HGNC:12680]	21.4855	2.81255	0.539562	5.21266	1.86155e-07	4.25093e-06
ENSG00000160179.19	ENSG00000160179	ABCG1	P45844	ATP binding cassette subfamily G member 1 [Source:HGNC Symbol;Acc:HGNC:73]	590.946	2.81171	0.214573	13.1038	3.13357e-39	1.41998e-36
ENSG00000167208.15	ENSG00000167208	SNX20	Q7Z614	sorting nexin 20 [Source:HGNC Symbol;Acc:HGNC:30390]	116.099	2.80572	0.50775	5.52579	3.28013e-08	8.38073e-07
ENSG00000140379.9	ENSG00000140379	BCL2A1	Q16548	BCL2 related protein A1 [Source:HGNC Symbol;Acc:HGNC:991]	2877.6	2.80523	0.315008	8.90527	5.32567e-19	4.99635e-17
ENSG00000158470.5	ENSG00000158470	B4GALT5	O43286	beta-14-galactosyltransferase 5 [Source:HGNC Symbol;Acc:HGNC:928]	1739.05	2.79898	0.340173	8.22813	1.9016e-16	1.40525e-14
ENSG00000131042.15	ENSG00000131042	LILRB2	Q8N423	leukocyte immunoglobulin like receptor B2 [Source:HGNC Symbol;Acc:HGNC:6606]	359.308	2.79394	0.386189	7.23464	4.6676e-13	2.40562e-11
ENSG00000174705.13	ENSG00000174705	SH3PXD2B	A1X283	SH3 and PX domains 2B [Source:HGNC Symbol;Acc:HGNC:29242]	537.074	2.78999	0.319347	8.73655	2.40341e-18	2.12999e-16
ENSG00000173391.9	ENSG00000173391	OLR1	P78380	oxidized low density lipoprotein receptor 1 [Source:HGNC Symbol;Acc:HGNC:8133]	303.011	2.78525	0.321641	8.65951	4.73787e-18	4.10792e-16
ENSG00000095739.11	ENSG00000095739	BAMBI	Q13145	BMP and activin membrane bound inhibitor [Source:HGNC Symbol;Acc:HGNC:30251]	24.4852	2.78263	0.607222	4.58256	4.59322e-06	7.91358e-05
ENSG00000146278.11	ENSG00000146278	PNRC1	Q12796	proline rich nuclear receptor coactivator 1 [Source:HGNC Symbol;Acc:HGNC:17278]	1581.46	2.77312	0.313167	8.85508	8.36244e-19	7.78453e-17
ENSG00000184979.10	ENSG00000184979	USP18	Q9UMW8	ubiquitin specific peptidase 18 [Source:HGNC Symbol;Acc:HGNC:12616]	4737.59	2.76627	0.321347	8.60837	7.41079e-18	6.31152e-16
ENSG00000131797.12	ENSG00000131797			clustered mitochondria homolog pseudogene 3 [Source:HGNC Symbol;Acc:HGNC:28447]	13.1936	2.76469	0.705568	3.91839	8.91411e-05	0.00113938
ENSG00000151651.16	ENSG00000151651	ADAM8	P78325	ADAM metallopeptidase domain 8 [Source:HGNC Symbol;Acc:HGNC:215]	68.1658	2.76377	0.555054	4.97928	6.38199e-07	1.30893e-05
ENSG00000197520.10	ENSG00000197520	FAM177B	A6PVY3	family with sequence similarity 177 member B [Source:HGNC Symbol;Acc:HGNC:34395]	400.51	2.75713	0.437955	6.29547	3.06479e-10	1.10226e-08
ENSG00000273143.2	ENSG00000273143			DUSP5 divergent transcript [Source:HGNC Symbol;Acc:HGNC:55154]	137.969	2.75144	0.274307	10.0305	1.11913e-23	1.55366e-21
ENSG00000243679.1	ENSG00000243679			novel pseudogene	31.111	2.74949	0.707899	3.88402	0.000102744	0.00129465
ENSG00000234883.6	ENSG00000234883			MIR155 host gene [Source:HGNC Symbol;Acc:HGNC:35460]	953.748	2.74922	0.271586	10.1229	4.37477e-24	6.44595e-22
ENSG00000147027.4	ENSG00000147027	TMEM47	Q9BQJ4	transmembrane protein 47 [Source:HGNC Symbol;Acc:HGNC:18515]	10.0662	2.74465	0.684719	4.00843	6.11229e-05	0.00081284
ENSG00000286065.2	ENSG00000286065			schlafen family member 12 like [Source:HGNC Symbol;Acc:HGNC:33920]	172.388	2.74219	0.287397	9.54148	1.40811e-21	1.69093e-19
ENSG00000278546.1	ENSG00000278546			novel transcript	13.9577	2.7391	0.763923	3.58557	0.000336337	0.00364522
ENSG00000133321.11	ENSG00000133321	PLAAT4	Q9UL19	phospholipase A and acyltransferase 4 [Source:HGNC Symbol;Acc:HGNC:9869]	51.5076	2.73565	0.466255	5.86729	4.42983e-09	1.32163e-07
ENSG00000285446.1	ENSG00000285446			novel protein	7.66754	2.73413	0.727997	3.75569	0.000172866	0.00204318
ENSG00000081041.9	ENSG00000081041	CXCL2	P19875	C-X-C motif chemokine ligand 2 [Source:HGNC Symbol;Acc:HGNC:4603]	31.1496	2.73323	0.54855	4.98264	6.2721e-07	1.2886e-05
ENSG00000197747.9	ENSG00000197747	S100A10	P60903	S100 calcium binding protein A10 [Source:HGNC Symbol;Acc:HGNC:10487]	1406.37	2.73032	0.361406	7.55471	4.19801e-14	2.44125e-12
ENSG00000059728.11	ENSG00000059728	MXD1	Q05195	MAX dimerization protein 1 [Source:HGNC Symbol;Acc:HGNC:6761]	1079.06	2.72919	0.242493	11.2547	2.19528e-29	5.16903e-27
ENSG00000058056.10	ENSG00000058056	USP13	Q92995	ubiquitin specific peptidase 13 [Source:HGNC Symbol;Acc:HGNC:12611]	55.0055	2.72785	0.426992	6.38852	1.67496e-10	6.29538e-09
ENSG00000170542.6	ENSG00000170542	SERPINB9	P50453	serpin family B member 9 [Source:HGNC Symbol;Acc:HGNC:8955]	345.931	2.72177	0.291569	9.33494	1.01052e-20	1.12359e-18
ENSG00000144837.9	ENSG00000144837	PLA1A	Q53H76	phospholipase A1 member A [Source:HGNC Symbol;Acc:HGNC:17661]	28.9749	2.72147	0.382621	7.11269	1.13801e-12	5.6238e-11
ENSG00000124466.9	ENSG00000124466	LYPD3	O95274	LY6/PLAUR domain containing 3 [Source:HGNC Symbol;Acc:HGNC:24880]	7.17455	2.72014	0.750705	3.62345	0.000290702	0.0032056
ENSG00000215861.6	ENSG00000215861			phosphodiesterase 4D interacting protein (myomegalin) (PDE4DIP) pseudogene	291.406	2.71926	0.230683	11.7879	4.50604e-32	1.27319e-29
ENSG00000109320.13	ENSG00000109320	NFKB1	P19838	nuclear factor kappa B subunit 1 [Source:HGNC Symbol;Acc:HGNC:7794]	1072.75	2.71899	0.316351	8.59486	8.33693e-18	7.02554e-16
ENSG00000159556.10	ENSG00000159556	ISL2	Q96A47	ISL LIM homeobox 2 [Source:HGNC Symbol;Acc:HGNC:18524]	4.24985	2.71041	0.951572	2.84835	0.00439463	0.0334006
ENSG00000162692.12	ENSG00000162692	VCAM1	P19320	vascular cell adhesion molecule 1 [Source:HGNC Symbol;Acc:HGNC:12663]	34.4319	2.70804	0.474592	5.70603	1.15641e-08	3.2108e-07
ENSG00000160190.14	ENSG00000160190	SLC37A1	P57057	solute carrier family 37 member 1 [Source:HGNC Symbol;Acc:HGNC:11024]	112.033	2.70439	0.337261	8.01868	1.06885e-15	7.23115e-14
ENSG00000233396.8	ENSG00000233396			long intergenic non-protein coding RNA 1719 [Source:HGNC Symbol;Acc:HGNC:52506]	20.2296	2.70312	0.728291	3.71159	0.00020596	0.00237244
ENSG00000274213.1	ENSG00000274213			novel transcript	65.4766	2.69523	0.386961	6.96512	3.28118e-12	1.53614e-10
ENSG00000157227.14	ENSG00000157227	MMP14	P50281	matrix metallopeptidase 14 [Source:HGNC Symbol;Acc:HGNC:7160]	5625.86	2.69441	0.538135	5.00695	5.53003e-07	1.14892e-05
ENSG00000100298.16	ENSG00000100298	APOBEC3H	Q6NTF7	apolipoprotein B mRNA editing enzyme catalytic subunit 3H [Source:HGNC Symbol;Acc:HGNC:24100]	53.4105	2.6924	0.486804	5.53077	3.1883e-08	8.15477e-07
ENSG00000159450.12	ENSG00000159450	TCHH	Q07283	trichohyalin [Source:HGNC Symbol;Acc:HGNC:11791]	5.53296	2.69002	0.879091	3.06	0.0022134	0.0186328
ENSG00000008394.13	ENSG00000008394	MGST1	P10620	microsomal glutathione S-transferase 1 [Source:HGNC Symbol;Acc:HGNC:7061]	325.23	2.68342	0.352182	7.61942	2.54824e-14	1.50002e-12
ENSG00000008118.10	ENSG00000008118	CAMK1G	Q96NX5	calcium/calmodulin dependent protein kinase IG [Source:HGNC Symbol;Acc:HGNC:14585]	54.4324	2.6826	0.429177	6.25056	4.0898e-10	1.44236e-08
ENSG00000113070.8	ENSG00000113070	HBEGF	Q99075	heparin binding EGF like growth factor [Source:HGNC Symbol;Acc:HGNC:3059]	158.426	2.68021	0.330089	8.11965	4.67524e-16	3.32205e-14
ENSG00000008516.18	ENSG00000008516	MMP25	Q9NPA2	matrix metallopeptidase 25 [Source:HGNC Symbol;Acc:HGNC:14246]	90.8316	2.67565	0.601777	4.44625	8.7384e-06	0.000141613
ENSG00000164430.17	ENSG00000164430	CGAS	Q8N884	cyclic GMP-AMP synthase [Source:HGNC Symbol;Acc:HGNC:21367]	394.758	2.67435	0.239744	11.155	6.76831e-29	1.49133e-26
ENSG00000026508.20	ENSG00000026508	CD44	P16070	CD44 molecule (Indian blood group) [Source:HGNC Symbol;Acc:HGNC:1681]	1578.56	2.66707	0.379358	7.03047	2.05832e-12	9.94662e-11
ENSG00000037280.16	ENSG00000037280	FLT4	B5A927	fms related receptor tyrosine kinase 4 [Source:HGNC Symbol;Acc:HGNC:3767]	24.5739	2.66618	0.694752	3.8376	0.00012424	0.00152239
ENSG00000232823.2	ENSG00000232823			thioredoxin pseudogene 1 [Source:HGNC Symbol;Acc:HGNC:49481]	4.7387	2.66614	0.806612	3.30536	0.000948548	0.00898315
ENSG00000196092.14	ENSG00000196092	PAX5	Q02548	paired box 5 [Source:HGNC Symbol;Acc:HGNC:8619]	164.205	2.65798	0.252967	10.5072	8.00138e-26	1.34384e-23
ENSG00000230204.1	ENSG00000230204			ferritin heavy chain 1 pseudogene 5 [Source:HGNC Symbol;Acc:HGNC:3996]	551.949	2.65717	0.593605	4.47633	7.59371e-06	0.000125002
ENSG00000065989.16	ENSG00000065989	PDE4A	P27815	phosphodiesterase 4A [Source:HGNC Symbol;Acc:HGNC:8780]	1009.15	2.65712	0.499602	5.31847	1.04641e-07	2.48583e-06
ENSG00000237352.4	ENSG00000237352			long intergenic non-protein coding RNA 1358 [Source:HGNC Symbol;Acc:HGNC:50589]	250.384	2.65555	0.229272	11.5825	5.05238e-31	1.30476e-28
ENSG00000161653.11	ENSG00000161653	NAGS	Q8N159	N-acetylglutamate synthase [Source:HGNC Symbol;Acc:HGNC:17996]	14.2766	2.65494	0.72673	3.65327	0.000258917	0.00289903
ENSG00000188676.13	ENSG00000188676	IDO2	Q6ZQW0	indoleamine 23-dioxygenase 2 [Source:HGNC Symbol;Acc:HGNC:27269]	37.5194	2.6547	0.420781	6.30897	2.80901e-10	1.02015e-08
ENSG00000142920.17	ENSG00000142920	AZIN2	Q96A70	antizyme inhibitor 2 [Source:HGNC Symbol;Acc:HGNC:29957]	70.5184	2.65323	0.326	8.13875	3.99367e-16	2.88036e-14
ENSG00000185433.10	ENSG00000185433			long intergenic non-protein coding RNA 158 [Source:HGNC Symbol;Acc:HGNC:1283]	27.8628	2.64831	0.465379	5.69064	1.26564e-08	3.47392e-07
ENSG00000064932.16	ENSG00000064932	SBNO2	Q9Y2G9	strawberry notch homolog 2 [Source:HGNC Symbol;Acc:HGNC:29158]	411.838	2.64595	0.399349	6.62565	3.45722e-11	1.40732e-09
ENSG00000116514.17	ENSG00000116514	RNF19B	Q6ZMZ0	ring finger protein 19B [Source:HGNC Symbol;Acc:HGNC:26886]	185.273	2.63476	0.440574	5.98029	2.22744e-09	7.05759e-08
ENSG00000159202.18	ENSG00000159202	UBE2Z	Q9H832	ubiquitin conjugating enzyme E2 Z [Source:HGNC Symbol;Acc:HGNC:25847]	1479.6	2.63365	0.333738	7.89137	2.98879e-15	1.92961e-13
ENSG00000228863.8	ENSG00000228863			novel transcriptantisense to CD48	8.46574	2.6318	0.784721	3.3538	0.000797096	0.00773802
ENSG00000140682.19	ENSG00000140682	TGFB1I1	A0A024QZE7	transforming growth factor beta 1 induced transcript 1 [Source:HGNC Symbol;Acc:HGNC:11767]	11.2888	2.62721	0.61979	4.23888	2.24637e-05	0.000331191
ENSG00000237980.2	ENSG00000237980			long intergenic non-protein coding RNA 2773 [Source:HGNC Symbol;Acc:HGNC:54293]	3.34847	2.62614	0.903071	2.90801	0.00363733	0.0283998
ENSG00000285552.1	ENSG00000285552			novel transcript	16.0108	2.62513	0.465192	5.64311	1.67004e-08	4.46156e-07
ENSG00000070190.13	ENSG00000070190	DAPP1	Q9UN19	dual adaptor of phosphotyrosine and 3-phosphoinositides 1 [Source:HGNC Symbol;Acc:HGNC:16500]	300.026	2.62099	0.267327	9.8044	1.07785e-22	1.41458e-20
ENSG00000137393.10	ENSG00000137393	RNF144B	Q7Z419	ring finger protein 144B [Source:HGNC Symbol;Acc:HGNC:21578]	297.589	2.62082	0.240613	10.8922	1.25519e-27	2.45448e-25
ENSG00000127920.6	ENSG00000127920	GNG11	P61952	G protein subunit gamma 11 [Source:HGNC Symbol;Acc:HGNC:4403]	12.9406	2.61939	0.740662	3.53656	0.00040538	0.00430036
ENSG00000161835.11	ENSG00000161835	TAMALIN	Q7Z6J2	trafficking regulator and scaffold protein tamalin [Source:HGNC Symbol;Acc:HGNC:18707]	55.3873	2.61828	0.603109	4.34131	1.41636e-05	0.000218336
ENSG00000105835.13	ENSG00000105835	NAMPT	P43490	nicotinamide phosphoribosyltransferase [Source:HGNC Symbol;Acc:HGNC:30092]	1010.53	2.60879	0.289575	9.00906	2.07839e-19	2.00468e-17
ENSG00000173039.19	ENSG00000173039	RELA	Q04206	RELA proto-oncogeneNF-kB subunit [Source:HGNC Symbol;Acc:HGNC:9955]	1314.26	2.60237	0.474564	5.48371	4.16504e-08	1.04636e-06
ENSG00000143367.16	ENSG00000143367	TUFT1	Q9NNX1	tuftelin 1 [Source:HGNC Symbol;Acc:HGNC:12422]	87.7421	2.60141	0.419841	6.19617	5.78542e-10	2.00503e-08
ENSG00000185507.21	ENSG00000185507	IRF7	Q92985	interferon regulatory factor 7 [Source:HGNC Symbol;Acc:HGNC:6122]	2703.54	2.60054	0.468515	5.55061	2.84671e-08	7.35946e-07
ENSG00000285040.1	ENSG00000285040			novel transcript	14.1231	2.59956	0.569344	4.56588	4.97413e-06	8.52095e-05
ENSG00000128016.7	ENSG00000128016	ZFP36	M0QY76	ZFP36 ring finger protein [Source:HGNC Symbol;Acc:HGNC:12862]	137.595	2.59417	0.593653	4.36984	1.24338e-05	0.000193785
ENSG00000241383.2	ENSG00000241383			long intergenic non-protein coding RNA 1997 [Source:HGNC Symbol;Acc:HGNC:52831]	27.1567	2.59392	0.642928	4.03455	5.47081e-05	0.000735269
ENSG00000175183.10	ENSG00000175183	CSRP2	Q16527	cysteine and glycine rich protein 2 [Source:HGNC Symbol;Acc:HGNC:2470]	19.819	2.59318	0.503742	5.14782	2.63527e-07	5.82793e-06
ENSG00000131943.19	ENSG00000131943	C19orf12	F8W6J3	chromosome 19 open reading frame 12 [Source:HGNC Symbol;Acc:HGNC:25443]	522.34	2.59141	0.346956	7.46897	8.08222e-14	4.56731e-12
ENSG00000158406.6	ENSG00000158406	H4C1	P62805	H4 clustered histone 8 [Source:HGNC Symbol;Acc:HGNC:4788]	87.6436	2.58498	0.394929	6.54545	5.93174e-11	2.33545e-09
ENSG00000232187.1	ENSG00000232187			ferritin heavy chain 1 pseudogene 7 [Source:HGNC Symbol;Acc:HGNC:3994]	605.443	2.58256	0.58368	4.42462	9.66126e-06	0.000154793
ENSG00000123240.17	ENSG00000123240	OPTN	Q96CV9	optineurin [Source:HGNC Symbol;Acc:HGNC:17142]	1325.41	2.58063	0.244721	10.5452	5.34743e-26	9.10845e-24
ENSG00000124201.15	ENSG00000124201	ZNFX1	Q9P2E3	zinc finger NFX1-type containing 1 [Source:HGNC Symbol;Acc:HGNC:29271]	4570.34	2.57997	0.424229	6.08156	1.19017e-09	3.95357e-08
ENSG00000205208.5	ENSG00000205208	C4orf46	Q504U0	chromosome 4 open reading frame 46 [Source:HGNC Symbol;Acc:HGNC:27320]	99.874	2.57488	0.345657	7.44924	9.38788e-14	5.25568e-12
ENSG00000205045.11	ENSG00000205045	SLFN12L	Q6IEE8	schlafen family member 12 like [Source:NCBI gene (formerly Entrezgene);Acc:100506736]	68.7587	2.5734	0.252181	10.2046	1.89106e-24	2.91139e-22
ENSG00000130589.16	ENSG00000130589	HELZ2	Q9BYK8	helicase with zinc finger 2 [Source:HGNC Symbol;Acc:HGNC:30021]	4378.39	2.57263	0.496535	5.18117	2.20495e-07	4.96775e-06
ENSG00000284691.1	ENSG00000284691	LOC402624	B7ZLF3	novel zinc finger protein	26.6927	2.57198	0.543269	4.73427	2.1985e-06	4.06791e-05
ENSG00000272398.6	ENSG00000272398	CD24	P25063	CD24 molecule [Source:HGNC Symbol;Acc:HGNC:1645]	9.44301	2.56716	0.813052	3.15744	0.00159161	0.0140813
ENSG00000267123.7	ENSG00000267123			S-phase cancer associated transcript 1 [Source:HGNC Symbol;Acc:HGNC:52930]	39.9139	2.56671	0.438562	5.85257	4.84039e-09	1.4352e-07
ENSG00000176076.7	ENSG00000176076	KCNE5	Q9UJ90	potassium voltage-gated channel subfamily E regulatory subunit 5 [Source:HGNC Symbol;Acc:HGNC:6241]	5.11794	2.56636	0.915806	2.8023	0.00507396	0.0377046
ENSG00000168913.7	ENSG00000168913	ENHO	Q6UWT2	energy homeostasis associated [Source:HGNC Symbol;Acc:HGNC:24838]	7.12267	2.55243	0.83391	3.06079	0.00220752	0.0185963
ENSG00000172061.9	ENSG00000172061	LRRC15	Q8TF66	leucine rich repeat containing 15 [Source:HGNC Symbol;Acc:HGNC:20818]	6.20551	2.53804	0.928539	2.73337	0.00626901	0.044837
ENSG00000175906.5	ENSG00000175906	ARL4D	P49703	ADP ribosylation factor like GTPase 4D [Source:HGNC Symbol;Acc:HGNC:656]	19.483	2.53698	0.607466	4.17633	2.96248e-05	0.000424775
ENSG00000140853.16	ENSG00000140853	NLRC5	Q86WI3	NLR family CARD domain containing 5 [Source:HGNC Symbol;Acc:HGNC:29933]	596.08	2.53426	0.32778	7.7316	1.06204e-14	6.54026e-13
ENSG00000115414.21	ENSG00000115414	FN1	P02751	fibronectin 1 [Source:HGNC Symbol;Acc:HGNC:3778]	221.696	2.53352	0.360634	7.02518	2.13783e-12	1.03101e-10
ENSG00000167703.15	ENSG00000167703	SLC43A2	Q8N370	solute carrier family 43 member 2 [Source:HGNC Symbol;Acc:HGNC:23087]	1493.85	2.53129	0.385473	6.5667	5.14419e-11	2.03539e-09
ENSG00000124635.9	ENSG00000124635	H2BC11	P06899	H2B clustered histone 11 [Source:HGNC Symbol;Acc:HGNC:4761]	50.5544	2.53084	0.385212	6.56999	5.032e-11	2.0042e-09
ENSG00000117475.14	ENSG00000117475	BLZF1	Q9H2G9	basic leucine zipper nuclear factor 1 [Source:HGNC Symbol;Acc:HGNC:1065]	220.849	2.5304	0.294811	8.58312	9.23379e-18	7.70028e-16
ENSG00000168884.15	ENSG00000168884	TNIP2	Q8NFZ5	TNFAIP3 interacting protein 2 [Source:HGNC Symbol;Acc:HGNC:19118]	368.849	2.52603	0.390957	6.46113	1.03923e-10	3.9744e-09
ENSG00000171115.4	ENSG00000171115	GIMAP8	Q8ND71	GTPaseIMAP family member 8 [Source:HGNC Symbol;Acc:HGNC:21792]	196.135	2.52531	0.32635	7.73804	1.00959e-14	6.23324e-13
ENSG00000164236.12	ENSG00000164236	ANKRD33B	A6NCL7	ankyrin repeat domain 33B [Source:HGNC Symbol;Acc:HGNC:35240]	121.553	2.52337	0.267648	9.42793	4.18262e-21	4.80641e-19
ENSG00000230647.2	ENSG00000230647			novel transcript	81.8144	2.52323	0.39213	6.43469	1.23729e-10	4.70192e-09
ENSG00000166863.13	ENSG00000166863	TAC3	A0A024RB97	tachykinin precursor 3 [Source:HGNC Symbol;Acc:HGNC:11521]	31.1796	2.52309	0.602255	4.1894	2.79696e-05	0.000405154
ENSG00000203907.10	ENSG00000203907	OOEP	A6NGQ2	oocyte expressed protein [Source:HGNC Symbol;Acc:HGNC:21382]	5.99127	2.52209	0.846157	2.98064	0.00287645	0.0233075
ENSG00000168874.13	ENSG00000168874	ATOH8	Q96SQ7	atonal bHLH transcription factor 8 [Source:HGNC Symbol;Acc:HGNC:24126]	54.3748	2.51845	0.531835	4.73539	2.18636e-06	4.04856e-05
ENSG00000080822.17	ENSG00000080822	CLDND1	Q9NY35	claudin domain containing 1 [Source:HGNC Symbol;Acc:HGNC:1322]	289.29	2.51773	0.314702	8.00035	1.24068e-15	8.34663e-14
ENSG00000163568.15	ENSG00000163568	AIM2	O14862	absent in melanoma 2 [Source:HGNC Symbol;Acc:HGNC:357]	71.4365	2.51623	0.272443	9.23581	2.56348e-20	2.71221e-18
ENSG00000120217.14	ENSG00000120217	CD274	Q9NZQ7	CD274 molecule [Source:HGNC Symbol;Acc:HGNC:17635]	38.6362	2.49404	0.461653	5.40241	6.57528e-08	1.59836e-06
ENSG00000170956.17	ENSG00000170956	CEACAM3	P40198	CEA cell adhesion molecule 3 [Source:HGNC Symbol;Acc:HGNC:1815]	4.30484	2.49306	0.882566	2.82478	0.00473126	0.0354542
ENSG00000140280.14	ENSG00000140280	LYSMD2	Q8IV50	LysM domain containing 2 [Source:HGNC Symbol;Acc:HGNC:28571]	523.145	2.49217	0.363602	6.85412	7.17522e-12	3.23923e-10
ENSG00000119138.5	ENSG00000119138	KLF9	Q13886	Kruppel like factor 9 [Source:HGNC Symbol;Acc:HGNC:1123]	210.7	2.4918	0.249167	10.0005	1.51585e-23	2.06853e-21
ENSG00000261889.1	ENSG00000261889			novel transcript	26.6537	2.49155	0.46029	5.41299	6.19815e-08	1.50975e-06
ENSG00000204389.10	ENSG00000204389	HSPA1A	P0DMV8	heat shock protein family A (Hsp70) member 1A [Source:HGNC Symbol;Acc:HGNC:5232]	2006.78	2.48993	0.438831	5.67401	1.39496e-08	3.78992e-07
ENSG00000143127.13	ENSG00000143127	ITGA10	O75578	integrin subunit alpha 10 [Source:HGNC Symbol;Acc:HGNC:6135]	21.1343	2.48853	0.458167	5.43149	5.58868e-08	1.37383e-06
ENSG00000229951.5	ENSG00000229951			uncharacterized protein FLJ31356 [Source:NCBI gene (formerly Entrezgene);Acc:403150]	23.2885	2.48406	0.563941	4.40483	1.05868e-05	0.00016772
ENSG00000102871.16	ENSG00000102871	TRADD	Q15628	TNFRSF1A associated via death domain [Source:HGNC Symbol;Acc:HGNC:12030]	363.549	2.48246	0.408304	6.07992	1.20244e-09	3.9833e-08
ENSG00000286533.1	ENSG00000286533			novel transcript	265.941	2.47699	0.192033	12.8987	4.57519e-38	1.96219e-35
ENSG00000170909.13	ENSG00000170909	OSCAR	Q8IYS5	osteoclast associated Ig-like receptor [Source:HGNC Symbol;Acc:HGNC:29960]	573	2.47405	0.388354	6.37061	1.88281e-10	7.03298e-09
ENSG00000162522.11	ENSG00000162522	KIAA1522	Q9P206	KIAA1522 [Source:HGNC Symbol;Acc:HGNC:29301]	71.4118	2.47087	0.443012	5.57744	2.44077e-08	6.34416e-07
ENSG00000248866.1	ENSG00000248866			USP46 divergent transcript [Source:HGNC Symbol;Acc:HGNC:43991]	11.7632	2.46414	0.648795	3.79803	0.000145853	0.00175675
ENSG00000254539.1	ENSG00000254539			novel transcript	24.4877	2.46285	0.652568	3.77409	0.000160592	0.00191317
ENSG00000222017.1	ENSG00000222017			novel transcriptantisense to BOLL	14.5273	2.46184	0.573121	4.2955	1.74299e-05	0.000261306
ENSG00000273802.2	ENSG00000273802	H2BC4	P62807	H2B clustered histone 8 [Source:HGNC Symbol;Acc:HGNC:4746]	11.9475	2.46079	0.516961	4.76012	1.9348e-06	3.63031e-05
ENSG00000143217.9	ENSG00000143217	NECTIN4	Q96NY8	nectin cell adhesion molecule 4 [Source:HGNC Symbol;Acc:HGNC:19688]	84.2137	2.46044	0.498985	4.9309	8.18522e-07	1.64782e-05
ENSG00000126803.10	ENSG00000126803	HSPA2	P54652	heat shock protein family A (Hsp70) member 2 [Source:HGNC Symbol;Acc:HGNC:5235]	10.1924	2.45864	0.634345	3.87588	0.000106242	0.00133174
ENSG00000109861.17	ENSG00000109861	CTSC	P53634	cathepsin C [Source:HGNC Symbol;Acc:HGNC:2528]	4848.18	2.45184	0.380394	6.44553	1.15197e-10	4.38461e-09
ENSG00000149218.5	ENSG00000149218	ENDOD1	O94919	endonuclease domain containing 1 [Source:HGNC Symbol;Acc:HGNC:29129]	75.6468	2.45091	0.372806	6.57423	4.89065e-11	1.95114e-09
ENSG00000184451.5	ENSG00000184451	CCR10	P46092	C-C motif chemokine receptor 10 [Source:HGNC Symbol;Acc:HGNC:4474]	5.83686	2.44677	0.864411	2.83057	0.00464657	0.0349285
ENSG00000025708.14	ENSG00000025708	TYMP	P19971	thymidine phosphorylase [Source:HGNC Symbol;Acc:HGNC:3148]	962.335	2.44606	0.35937	6.80651	9.99959e-12	4.3905e-10
ENSG00000116663.11	ENSG00000116663	FBXO6	Q9NRD1	F-box protein 6 [Source:HGNC Symbol;Acc:HGNC:13585]	233.266	2.44586	0.424673	5.75939	8.44195e-09	2.39941e-07
ENSG00000270240.2	ENSG00000270240			novel transcriptantisense to CCL5	40.8775	2.44483	0.376138	6.49981	8.04197e-11	3.10521e-09
ENSG00000101187.16	ENSG00000101187	SLCO4A1	Q96BD0	solute carrier organic anion transporter family member 4A1 [Source:HGNC Symbol;Acc:HGNC:10953]	171.213	2.44056	0.383519	6.3636	1.97078e-10	7.3351e-09
ENSG00000236213.2	ENSG00000236213			novel transcript	27.2641	2.44035	0.469996	5.19227	2.07748e-07	4.70706e-06
ENSG00000196684.12	ENSG00000196684	HSH2D	Q96JZ2	hematopoietic SH2 domain containing [Source:HGNC Symbol;Acc:HGNC:24920]	314.081	2.43974	0.271755	8.97772	2.76426e-19	2.63449e-17
ENSG00000137767.14	ENSG00000137767	SQOR	Q9Y6N5	sulfide quinone oxidoreductase [Source:HGNC Symbol;Acc:HGNC:20390]	1912.8	2.43889	0.389648	6.2592	3.86965e-10	1.37076e-08
ENSG00000167996.16	ENSG00000167996	FTH1	P02794	ferritin heavy chain 1 [Source:HGNC Symbol;Acc:HGNC:3976]	135.206	2.43859	0.537571	4.53632	5.72443e-06	9.63446e-05
ENSG00000183734.5	ENSG00000183734	ASCL2	Q99929	achaete-scute family bHLH transcription factor 2 [Source:HGNC Symbol;Acc:HGNC:739]	541.629	2.43797	0.303999	8.01965	1.06043e-15	7.19444e-14
ENSG00000153234.15	ENSG00000153234	NR4A2	F1D8N6	nuclear receptor subfamily 4 group A member 2 [Source:HGNC Symbol;Acc:HGNC:7981]	93.714	2.42867	0.387738	6.26371	3.75932e-10	1.33364e-08
ENSG00000261208.1	ENSG00000261208			novel Pumilio domain-containing protein KIAA0020 pseudogene	8.37305	2.42852	0.838932	2.89477	0.00379432	0.0293962
ENSG00000149483.12	ENSG00000149483	TMEM138	Q9NPI0	transmembrane protein 138 [Source:HGNC Symbol;Acc:HGNC:26944]	649.501	2.42763	0.326308	7.4397	1.00914e-13	5.62335e-12
ENSG00000131669.10	ENSG00000131669	NINJ1	Q92982	ninjurin 1 [Source:HGNC Symbol;Acc:HGNC:7824]	6655.85	2.42526	0.418243	5.79869	6.68356e-09	1.93164e-07
ENSG00000274642.1	ENSG00000274642			phosphodiesterase 4D interacting protein (PDE4DIP) pseudogene	278.033	2.42239	0.216188	11.205	3.85154e-29	8.64509e-27
ENSG00000146425.11	ENSG00000146425	DYNLT1	P63172	dynein light chain Tctex-type 1 [Source:HGNC Symbol;Acc:HGNC:11697]	1769.94	2.42168	0.343039	7.0595	1.67105e-12	8.17387e-11
ENSG00000176182.6	ENSG00000176182	MYPOP	Q86VE0	Myb related transcription factorpartner of profilin [Source:HGNC Symbol;Acc:HGNC:20178]	311.321	2.4198	0.462888	5.22762	1.71705e-07	3.94625e-06
ENSG00000136492.10	ENSG00000136492	BRIP1	Q9BX63	BRCA1 interacting protein C-terminal helicase 1 [Source:HGNC Symbol;Acc:HGNC:20473]	275.058	2.40972	0.19067	12.6381	1.30099e-36	4.80704e-34
ENSG00000140464.20	ENSG00000140464	PML	P29590	PML nuclear body scaffold [Source:HGNC Symbol;Acc:HGNC:9113]	984.954	2.40774	0.357323	6.73828	1.60276e-11	6.78899e-10
ENSG00000181026.15	ENSG00000181026	AEN	Q8WTP8	apoptosis enhancing nuclease [Source:HGNC Symbol;Acc:HGNC:25722]	186.432	2.40632	0.452768	5.3147	1.06835e-07	2.53543e-06
ENSG00000104213.13	ENSG00000104213	PDGFRL	Q15198	platelet derived growth factor receptor like [Source:HGNC Symbol;Acc:HGNC:8805]	214.907	2.40374	0.255712	9.40016	5.44813e-21	6.14308e-19
ENSG00000115267.9	ENSG00000115267	IFIH1	Q9BYX4	interferon induced with helicase C domain 1 [Source:HGNC Symbol;Acc:HGNC:18873]	1668.74	2.39811	0.278834	8.60048	7.93836e-18	6.73694e-16
ENSG00000263590.2	ENSG00000263590			long intergenic non-protein coding RNA 2591 [Source:HGNC Symbol;Acc:HGNC:53901]	16.9442	2.39753	0.701532	3.41756	0.000631848	0.00632559
ENSG00000145428.15	ENSG00000145428	RNF175	Q8N4F7	ring finger protein 175 [Source:HGNC Symbol;Acc:HGNC:27735]	61.0056	2.39475	0.513424	4.66427	3.0971e-06	5.56883e-05
ENSG00000285744.1	ENSG00000285744			novel transcript	197.603	2.39035	0.250256	9.55164	1.27656e-21	1.54844e-19
ENSG00000279491.1	ENSG00000279491			TEC	8.61208	2.38944	0.811698	2.94375	0.00324263	0.0257875
ENSG00000179362.14	ENSG00000179362			high mobility group nucleosomal binding domain 2 pseudogene 46 [Source:HGNC Symbol;Acc:HGNC:26817]	69.5109	2.38791	0.261515	9.13106	6.78324e-20	6.84509e-18
ENSG00000147454.14	ENSG00000147454	SLC25A37	Q9NYZ2	solute carrier family 25 member 37 [Source:HGNC Symbol;Acc:HGNC:29786]	491.018	2.38647	0.242477	9.84203	7.42003e-23	9.90038e-21
ENSG00000023330.15	ENSG00000023330	ALAS1	P13196	5'-aminolevulinate synthase 1 [Source:HGNC Symbol;Acc:HGNC:396]	1190.37	2.38172	0.412344	5.77606	7.64682e-09	2.18896e-07
ENSG00000181634.8	ENSG00000181634	TNFSF15	O95150	TNF superfamily member 15 [Source:HGNC Symbol;Acc:HGNC:11931]	137.619	2.37976	0.264666	8.99155	2.43771e-19	2.33253e-17
ENSG00000123130.17	ENSG00000123130	ACOT9	Q9Y305	acyl-CoA thioesterase 9 [Source:HGNC Symbol;Acc:HGNC:17152]	1225.66	2.37699	0.294744	8.06461	7.34673e-16	5.08491e-14
ENSG00000060656.20	ENSG00000060656	PTPRU	Q92729	protein tyrosine phosphatase receptor type U [Source:HGNC Symbol;Acc:HGNC:9683]	79.5076	2.37525	0.337552	7.03668	1.96872e-12	9.56349e-11
ENSG00000162433.15	ENSG00000162433	AK4	P27144	adenylate kinase 4 [Source:HGNC Symbol;Acc:HGNC:363]	148.285	2.37441	0.333725	7.11488	1.12009e-12	5.55811e-11
ENSG00000104320.14	ENSG00000104320	NBN	O60934	nibrin [Source:HGNC Symbol;Acc:HGNC:7652]	831.949	2.37232	0.245896	9.64763	5.03044e-22	6.25991e-20
ENSG00000021355.13	ENSG00000021355	SERPINB1	P30740	serpin family B member 1 [Source:HGNC Symbol;Acc:HGNC:3311]	1338.73	2.37144	0.413547	5.73439	9.78659e-09	2.74906e-07
ENSG00000177674.16	ENSG00000177674	AGTRAP	Q6RW13	angiotensin II receptor associated protein [Source:HGNC Symbol;Acc:HGNC:13539]	236.9	2.36729	0.502251	4.71337	2.43656e-06	4.46709e-05
ENSG00000101336.18	ENSG00000101336	HCK	P08631	HCK proto-oncogeneSrc family tyrosine kinase [Source:HGNC Symbol;Acc:HGNC:4840]	1582.11	2.36697	0.349515	6.77217	1.26864e-11	5.48001e-10
ENSG00000101986.12	ENSG00000101986	ABCD1	P33897	ATP binding cassette subfamily D member 1 [Source:HGNC Symbol;Acc:HGNC:61]	53.6029	2.36537	0.284035	8.32772	8.24125e-17	6.38485e-15
ENSG00000186818.12	ENSG00000186818	LILRB4	Q8NHJ6	leukocyte immunoglobulin like receptor B4 [Source:HGNC Symbol;Acc:HGNC:6608]	64.2092	2.36268	0.462602	5.10737	3.2667e-07	7.0937e-06
ENSG00000234998.1	ENSG00000234998			novel transcriptantisense to FCGR1B	7.7574	2.36139	0.742892	3.17864	0.00147968	0.0132234
ENSG00000100290.3	ENSG00000100290	BIK	Q13323	BCL2 interacting killer [Source:HGNC Symbol;Acc:HGNC:1051]	15.6829	2.35805	0.705922	3.34038	0.000836624	0.00807605
ENSG00000273314.1	ENSG00000273314			novel transcriptantisense to CUL1	18.4642	2.35593	0.519242	4.53725	5.69933e-06	9.59893e-05
ENSG00000166166.13	ENSG00000166166	TRMT61A	Q96FX7	tRNA methyltransferase 61A [Source:HGNC Symbol;Acc:HGNC:23790]	121.326	2.35583	0.483406	4.87339	1.097e-06	2.17202e-05
ENSG00000140105.18	ENSG00000140105	WARS1	G3V3R3	tryptophanyl-tRNA synthetase 1 [Source:HGNC Symbol;Acc:HGNC:12729]	213.83	2.35258	0.325969	7.21719	5.30721e-13	2.70622e-11
ENSG00000276289.5	ENSG00000276289	KCNE1B	A0A087WTH5	potassium voltage-gated channel subfamily E regulatory subunit 1B [Source:HGNC Symbol;Acc:HGNC:52280]	8.26044	2.35207	0.722185	3.25687	0.00112647	0.010474
ENSG00000196116.8	ENSG00000196116	TDRD7	Q8NHU6	tudor domain containing 7 [Source:HGNC Symbol;Acc:HGNC:30831]	451.92	2.34999	0.290149	8.09927	5.52882e-16	3.91698e-14
ENSG00000196923.14	ENSG00000196923	PDLIM7	Q9NR12	PDZ and LIM domain 7 [Source:HGNC Symbol;Acc:HGNC:22958]	215.383	2.34542	0.556791	4.21239	2.52688e-05	0.000368476
ENSG00000197324.9	ENSG00000197324	LRP10	Q7Z4F1	LDL receptor related protein 10 [Source:HGNC Symbol;Acc:HGNC:14553]	1006.33	2.34481	0.4782	4.9034	9.41905e-07	1.88201e-05
ENSG00000170458.14	ENSG00000170458	CD14	P08571	CD14 molecule [Source:HGNC Symbol;Acc:HGNC:1628]	4158.72	2.34286	0.667556	3.50962	0.000448756	0.00469735
ENSG00000146232.17	ENSG00000146232	NFKBIE	O00221	NFKB inhibitor epsilon [Source:HGNC Symbol;Acc:HGNC:7799]	606.712	2.34124	0.448354	5.22186	1.77133e-07	4.06324e-06
ENSG00000167680.17	ENSG00000167680	SEMA6B	Q9H3T3	semaphorin 6B [Source:HGNC Symbol;Acc:HGNC:10739]	270.268	2.34118	0.202233	11.5766	5.41239e-31	1.38287e-28
ENSG00000049449.10	ENSG00000049449	RCN1	Q15293	reticulocalbin 1 [Source:HGNC Symbol;Acc:HGNC:9934]	81.3729	2.34019	0.411443	5.68778	1.28701e-08	3.52454e-07
ENSG00000086062.13	ENSG00000086062	B4GALT1	P15291	beta-14-galactosyltransferase 1 [Source:HGNC Symbol;Acc:HGNC:924]	2218.8	2.33727	0.2681	8.71791	2.83383e-18	2.50221e-16
ENSG00000124762.14	ENSG00000124762	CDKN1A	P38936	cyclin dependent kinase inhibitor 1A [Source:HGNC Symbol;Acc:HGNC:1784]	3017.03	2.33695	0.47192	4.952	7.34537e-07	1.49884e-05
ENSG00000203709.12	ENSG00000203709			MIR29B2 and MIR29C host gene [Source:HGNC Symbol;Acc:HGNC:32018]	236.872	2.32643	0.388948	5.98134	2.21306e-09	7.03055e-08
ENSG00000197429.11	ENSG00000197429	IPP	Q9Y573	intracisternal A particle-promoted polypeptide [Source:HGNC Symbol;Acc:HGNC:6108]	247.587	2.31918	0.33599	6.90252	5.1088e-12	2.35958e-10
ENSG00000179862.7	ENSG00000179862	CITED4	Q96RK1	Cbp/p300 interacting transactivator with Glu/Asp rich carboxy-terminal domain 4 [Source:HGNC Symbol;Acc:HGNC:18696]	10.4144	2.31452	0.772113	2.99764	0.0027208	0.0222264
ENSG00000101916.12	ENSG00000101916	TLR8	Q9NR97	toll like receptor 8 [Source:HGNC Symbol;Acc:HGNC:15632]	299.055	2.31347	0.365847	6.32362	2.55511e-10	9.34034e-09
ENSG00000135503.13	ENSG00000135503	ACVR1B	P36896	activin A receptor type 1B [Source:HGNC Symbol;Acc:HGNC:172]	300.695	2.31112	0.28766	8.03422	9.41784e-16	6.44411e-14
ENSG00000196526.11	ENSG00000196526	AFAP1	Q8N556	actin filament associated protein 1 [Source:HGNC Symbol;Acc:HGNC:24017]	169.413	2.30361	0.236573	9.73743	2.08774e-22	2.68135e-20
ENSG00000117090.15	ENSG00000117090	SLAMF1	Q13291	signaling lymphocytic activation molecule family member 1 [Source:HGNC Symbol;Acc:HGNC:10903]	39.7479	2.2995	0.494293	4.6521	3.2857e-06	5.8584e-05
ENSG00000178104.19	ENSG00000178104	PDE4DIP	Q5VU43	phosphodiesterase 4D interacting protein [Source:HGNC Symbol;Acc:HGNC:15580]	1272.41	2.28673	0.226169	10.1107	4.95115e-24	7.20677e-22
ENSG00000092295.12	ENSG00000092295	TGM1	P22735	transglutaminase 1 [Source:HGNC Symbol;Acc:HGNC:11777]	44.952	2.28396	0.432992	5.27484	1.32871e-07	3.11332e-06
ENSG00000059378.13	ENSG00000059378	PARP12	Q9H0J9	poly(ADP-ribose) polymerase family member 12 [Source:HGNC Symbol;Acc:HGNC:21919]	1137.9	2.2818	0.548703	4.15852	3.20314e-05	0.000454669
ENSG00000106565.18	ENSG00000106565	TMEM176B	Q3YBM2	transmembrane protein 176B [Source:HGNC Symbol;Acc:HGNC:29596]	686.054	2.2776	0.309267	7.36453	1.77766e-13	9.65931e-12
ENSG00000261512.2	ENSG00000261512			novel transcript	249.836	2.27697	0.532088	4.27931	1.87477e-05	0.00027984
ENSG00000122515.15	ENSG00000122515	ZMIZ2	Q8NF64	zinc finger MIZ-type containing 2 [Source:HGNC Symbol;Acc:HGNC:22229]	644.411	2.27528	0.426201	5.33851	9.3715e-08	2.23511e-06
ENSG00000233621.2	ENSG00000233621			long intergenic non-protein coding RNA 1137 [Source:HGNC Symbol;Acc:HGNC:49453]	248.925	2.27421	0.316862	7.1773	7.11032e-13	3.60271e-11
ENSG00000273341.2	ENSG00000273341			novel transcript	6.93813	2.27052	0.717052	3.16647	0.00154301	0.013723
ENSG00000158747.15	ENSG00000158747	NBL1	P41271	NBL1DAN family BMP antagonist [Source:HGNC Symbol;Acc:HGNC:7650]	230.486	2.26994	0.71963	3.15431	0.00160879	0.0141948
ENSG00000235919.4	ENSG00000235919			ASH1L antisense RNA 1 [Source:HGNC Symbol;Acc:HGNC:44146]	23.0127	2.26813	0.486885	4.65844	3.1861e-06	5.70199e-05
ENSG00000145247.12	ENSG00000145247	OCIAD2	Q56VL3	OCIA domain containing 2 [Source:HGNC Symbol;Acc:HGNC:28685]	34.4724	2.26074	0.466522	4.84594	1.26013e-06	2.46455e-05
ENSG00000137285.11	ENSG00000137285	TUBB2B	Q9BVA1	tubulin beta 2B class IIb [Source:HGNC Symbol;Acc:HGNC:30829]	33.1313	2.25862	0.556642	4.05758	4.95836e-05	0.000674703
ENSG00000096696.15	ENSG00000096696	DSP	P15924	desmoplakin [Source:HGNC Symbol;Acc:HGNC:3052]	86.6805	2.25741	0.286525	7.87857	3.3116e-15	2.1323e-13
ENSG00000197721.17	ENSG00000197721	CR1L	Q2VPA4	complement C3b/C4b receptor 1 like [Source:HGNC Symbol;Acc:HGNC:2335]	117.135	2.25622	0.249794	9.03232	1.68069e-19	1.64086e-17
ENSG00000110514.19	ENSG00000110514	MADD	Q8WXG6	MAP kinase activating death domain [Source:HGNC Symbol;Acc:HGNC:6766]	522.739	2.25095	0.413268	5.4467	5.13141e-08	1.27184e-06
ENSG00000159648.13	ENSG00000159648			testisprostate and placenta expressed [Source:HGNC Symbol;Acc:HGNC:33745]	7.5414	2.23806	0.698557	3.20383	0.00135612	0.0122908
ENSG00000035720.8	ENSG00000035720	STAP1	Q9ULZ2	signal transducing adaptor family member 1 [Source:HGNC Symbol;Acc:HGNC:24133]	116.224	2.23637	0.320328	6.98151	2.92014e-12	1.37786e-10
ENSG00000113916.18	ENSG00000113916	BCL6	P41182	BCL6 transcription repressor [Source:HGNC Symbol;Acc:HGNC:1001]	387.401	2.23323	0.380374	5.87113	4.32829e-09	1.29617e-07
ENSG00000103034.14	ENSG00000103034	NDRG4	A0A0S2Z5R7	NDRG family member 4 [Source:HGNC Symbol;Acc:HGNC:14466]	61.8836	2.22812	0.355542	6.26681	3.68524e-10	1.3093e-08
ENSG00000156804.7	ENSG00000156804	FBXO32	A0A024R9F3	F-box protein 32 [Source:HGNC Symbol;Acc:HGNC:16731]	292.402	2.225	0.317544	7.00693	2.43611e-12	1.16802e-10
ENSG00000114315.4	ENSG00000114315	HES1	Q14469	hes family bHLH transcription factor 1 [Source:HGNC Symbol;Acc:HGNC:5192]	12.8331	2.22493	0.512641	4.34014	1.42393e-05	0.000219222
ENSG00000178685.14	ENSG00000178685	PARP10	Q53GL7	poly(ADP-ribose) polymerase family member 10 [Source:HGNC Symbol;Acc:HGNC:25895]	336.289	2.22313	0.494831	4.4927	7.03248e-06	0.000116643
ENSG00000204516.10	ENSG00000204516	MICB	Q29980	MHC class I polypeptide-related sequence B [Source:HGNC Symbol;Acc:HGNC:7091]	512.377	2.22285	0.428794	5.18397	2.17217e-07	4.9031e-06
ENSG00000185386.15	ENSG00000185386	MAPK11	Q15759	mitogen-activated protein kinase 11 [Source:HGNC Symbol;Acc:HGNC:6873]	39.2755	2.22235	0.407193	5.45774	4.82223e-08	1.2039e-06
ENSG00000114698.15	ENSG00000114698	PLSCR4	Q9NRQ2	phospholipid scramblase 4 [Source:HGNC Symbol;Acc:HGNC:16497]	6.89451	2.2213	0.679089	3.271	0.00107168	0.0100151
ENSG00000204147.11	ENSG00000204147	ASAH2B	P0C7U1	N-acylsphingosine amidohydrolase 2B [Source:HGNC Symbol;Acc:HGNC:23456]	28.8933	2.21808	0.400728	5.53513	3.10996e-08	7.98844e-07
ENSG00000095209.12	ENSG00000095209	TMEM38B	Q9NVV0	transmembrane protein 38B [Source:HGNC Symbol;Acc:HGNC:25535]	275.94	2.21711	0.308267	7.19217	6.37698e-13	3.24483e-11
ENSG00000182197.13	ENSG00000182197	EXT1	Q16394	exostosin glycosyltransferase 1 [Source:HGNC Symbol;Acc:HGNC:3512]	357.827	2.21579	0.201238	11.0108	3.39053e-28	7.14302e-26
ENSG00000008130.15	ENSG00000008130	NADK	O95544	NAD kinase [Source:HGNC Symbol;Acc:HGNC:29831]	2269.01	2.21453	0.439234	5.0418	4.61174e-07	9.74144e-06
ENSG00000148824.19	ENSG00000148824	MTG1	Q9BT17	mitochondrial ribosome associated GTPase 1 [Source:HGNC Symbol;Acc:HGNC:32159]	77.1664	2.21343	0.590238	3.75006	0.000176791	0.00208444
ENSG00000135148.12	ENSG00000135148	TRAFD1	O14545	TRAF-type zinc finger domain containing 1 [Source:HGNC Symbol;Acc:HGNC:24808]	1128.87	2.21292	0.369993	5.981	2.21776e-09	7.03618e-08
ENSG00000160013.9	ENSG00000160013	PTGIR	P43119	prostaglandin I2 receptor [Source:HGNC Symbol;Acc:HGNC:9602]	98.8824	2.20896	0.359947	6.13691	8.41438e-10	2.85435e-08
ENSG00000160888.7	ENSG00000160888	IER2	Q9BTL4	immediate early response 2 [Source:HGNC Symbol;Acc:HGNC:28871]	1655.94	2.20782	0.420827	5.24639	1.55111e-07	3.59585e-06
ENSG00000239713.9	ENSG00000239713	APOBEC3G	Q9HC16	apolipoprotein B mRNA editing enzyme catalytic subunit 3G [Source:HGNC Symbol;Acc:HGNC:17357]	419.955	2.20598	0.366876	6.01287	1.82266e-09	5.87582e-08
ENSG00000183160.9	ENSG00000183160	TMEM119	Q4V9L6	transmembrane protein 119 [Source:HGNC Symbol;Acc:HGNC:27884]	20.3227	2.20564	0.581433	3.79346	0.000148565	0.00178583
ENSG00000086300.16	ENSG00000086300	SNX10	G5E9H5	sorting nexin 10 [Source:HGNC Symbol;Acc:HGNC:14974]	119.091	2.20398	0.295342	7.46249	8.49036e-14	4.76432e-12
ENSG00000113369.9	ENSG00000113369	ARRDC3	Q96B67	arrestin domain containing 3 [Source:HGNC Symbol;Acc:HGNC:29263]	213.603	2.20282	0.290039	7.59494	3.07946e-14	1.7995e-12
ENSG00000130775.16	ENSG00000130775	THEMIS2	Q5TEJ8	thymocyte selection associated family member 2 [Source:HGNC Symbol;Acc:HGNC:16839]	525.175	2.20275	0.379046	5.8113	6.1989e-09	1.80678e-07
ENSG00000272886.6	ENSG00000272886	DCP1A	Q9NPI6	decapping mRNA 1A [Source:HGNC Symbol;Acc:HGNC:18714]	576.282	2.20219	0.309997	7.1039	1.21281e-12	5.98114e-11
ENSG00000117586.11	ENSG00000117586	TNLG2B	A0A024R937	TNF superfamily member 4 [Source:HGNC Symbol;Acc:HGNC:11934]	25.8419	2.20179	0.488619	4.50615	6.60132e-06	0.000110253
ENSG00000151748.15	ENSG00000151748	SAV1	Q9H4B6	salvador family WW domain containing protein 1 [Source:HGNC Symbol;Acc:HGNC:17795]	106.6	2.19933	0.28908	7.60804	2.78293e-14	1.63417e-12
ENSG00000110436.13	ENSG00000110436	SLC1A2	P43004	solute carrier family 1 member 2 [Source:HGNC Symbol;Acc:HGNC:10940]	43.1329	2.1959	0.325901	6.73794	1.60646e-11	6.79265e-10
ENSG00000230526.1	ENSG00000230526			novel transcript	5.54185	2.1958	0.749258	2.93064	0.00338267	0.0266746
ENSG00000171860.5	ENSG00000171860	C3AR1	Q16581	complement C3a receptor 1 [Source:HGNC Symbol;Acc:HGNC:1319]	3043.37	2.19183	0.402354	5.44752	5.10778e-08	1.26991e-06
ENSG00000237276.8	ENSG00000237276			anoctamin 7 like 1 (pseudogene) [Source:HGNC Symbol;Acc:HGNC:32248]	82.0818	2.1902	0.477363	4.58811	4.47274e-06	7.72819e-05
ENSG00000034152.19	ENSG00000034152	MAP2K3	P46734	mitogen-activated protein kinase kinase 3 [Source:HGNC Symbol;Acc:HGNC:6843]	2251.14	2.18732	0.429176	5.09656	3.45872e-07	7.46344e-06
ENSG00000260231.2	ENSG00000260231			KDM7A divergent transcript [Source:HGNC Symbol;Acc:HGNC:48959]	14.753	2.18611	0.594708	3.67593	0.000236985	0.00268205
ENSG00000110324.11	ENSG00000110324	IL10RA	Q13651	interleukin 10 receptor subunit alpha [Source:HGNC Symbol;Acc:HGNC:5964]	1177.8	2.18295	0.413646	5.27734	1.31076e-07	3.07727e-06
ENSG00000196954.14	ENSG00000196954	CASP4	P49662	caspase 4 [Source:HGNC Symbol;Acc:HGNC:1505]	426.68	2.18044	0.275441	7.91616	2.44957e-15	1.59867e-13
ENSG00000139567.13	ENSG00000139567	ACVRL1	P37023	activin A receptor like type 1 [Source:HGNC Symbol;Acc:HGNC:175]	284.636	2.17936	0.524981	4.15132	3.30566e-05	0.000467506
ENSG00000127666.10	ENSG00000127666	TICAM1	Q8IUC6	toll like receptor adaptor molecule 1 [Source:HGNC Symbol;Acc:HGNC:18348]	461.13	2.17633	0.365819	5.94921	2.69444e-09	8.38242e-08
ENSG00000173786.17	ENSG00000173786	CNP	P09543	2'3'-cyclic nucleotide 3' phosphodiesterase [Source:HGNC Symbol;Acc:HGNC:2158]	2962.58	2.17416	0.485376	4.47934	7.48755e-06	0.000123593
ENSG00000137266.15	ENSG00000137266	SLC22A23	A1A5C7	solute carrier family 22 member 23 [Source:HGNC Symbol;Acc:HGNC:21106]	161.892	2.17128	0.236706	9.17289	4.60507e-20	4.74678e-18
ENSG00000227757.3	ENSG00000227757			novel transcript	60.9906	2.17091	0.295474	7.34722	2.02372e-13	1.08491e-11
ENSG00000100139.14	ENSG00000100139	MICALL1	Q8N3F8	MICAL like 1 [Source:HGNC Symbol;Acc:HGNC:29804]	272.322	2.16937	0.428964	5.05723	4.25396e-07	9.04136e-06
ENSG00000130787.14	ENSG00000130787	HIP1R	O75146	huntingtin interacting protein 1 related [Source:HGNC Symbol;Acc:HGNC:18415]	5.35953	2.16636	0.790425	2.74075	0.00612984	0.0440252
ENSG00000226067.7	ENSG00000226067			long intergenic non-protein coding RNA 623 [Source:HGNC Symbol;Acc:HGNC:44252]	527.861	2.16566	0.260228	8.32218	8.63567e-17	6.64753e-15
ENSG00000140391.15	ENSG00000140391	TSPAN3	O60637	tetraspanin 3 [Source:HGNC Symbol;Acc:HGNC:17752]	2141.6	2.16294	0.332751	6.50018	8.02234e-11	3.10262e-09
ENSG00000060558.4	ENSG00000060558	GNA15	K7EP74	G protein subunit alpha 15 [Source:HGNC Symbol;Acc:HGNC:4383]	460.66	2.16048	0.444885	4.85628	1.19612e-06	2.34891e-05
ENSG00000287263.1	ENSG00000287263			novel transcript	126.734	2.16039	0.281066	7.6864	1.51332e-14	9.15504e-13
ENSG00000129355.7	ENSG00000129355	CDKN2D	P55273	cyclin dependent kinase inhibitor 2D [Source:HGNC Symbol;Acc:HGNC:1790]	110.977	2.15907	0.331906	6.50507	7.76593e-11	3.01315e-09
ENSG00000224614.2	ENSG00000224614			TNK2 antisense RNA 1 [Source:HGNC Symbol;Acc:HGNC:49093]	9.6666	2.15843	0.624252	3.45762	0.00054496	0.0055553
ENSG00000182508.14	ENSG00000182508	LHFPL1	Q86WI0	LHFPL tetraspan subfamily member 1 [Source:HGNC Symbol;Acc:HGNC:6587]	22.9733	2.15518	0.490516	4.3937	1.11438e-05	0.000175263
ENSG00000150977.11	ENSG00000150977	RILPL2	Q969X0	Rab interacting lysosomal protein like 2 [Source:HGNC Symbol;Acc:HGNC:28787]	1189.95	2.15514	0.252369	8.53964	1.3464e-17	1.10741e-15
ENSG00000275023.5	ENSG00000275023	MLLT6	P55198	MLLT6PHD finger containing [Source:HGNC Symbol;Acc:HGNC:7138]	621.37	2.14548	0.405867	5.28617	1.24905e-07	2.94212e-06
ENSG00000119714.11	ENSG00000119714	GPR68	Q15743	G protein-coupled receptor 68 [Source:HGNC Symbol;Acc:HGNC:4519]	44.281	2.14546	0.55407	3.87219	0.000107864	0.00134925
ENSG00000145632.15	ENSG00000145632	PLK2	A0A024QZV1	polo like kinase 2 [Source:HGNC Symbol;Acc:HGNC:19699]	40.8795	2.14077	0.383197	5.58659	2.31566e-08	6.06491e-07
ENSG00000213889.11	ENSG00000213889	PPM1N	Q8N819	protein phosphataseMg2+/Mn2+ dependent 1N (putative) [Source:HGNC Symbol;Acc:HGNC:26845]	54.3565	2.13978	0.38213	5.59962	2.14827e-08	5.65114e-07
ENSG00000117036.12	ENSG00000117036	ETV3	P41162	ETS variant transcription factor 3 [Source:HGNC Symbol;Acc:HGNC:3492]	67.4244	2.13921	0.361116	5.9239	3.14398e-09	9.59453e-08
ENSG00000171631.16	ENSG00000171631	P2RY6	A0A024R5I9	pyrimidinergic receptor P2Y6 [Source:HGNC Symbol;Acc:HGNC:8543]	582.642	2.13628	0.353775	6.03853	1.55523e-09	5.06123e-08
ENSG00000184678.10	ENSG00000184678	H2BC21	Q16778	H2B clustered histone 21 [Source:HGNC Symbol;Acc:HGNC:4760]	117.441	2.13488	0.311175	6.86072	6.85166e-12	3.09899e-10
ENSG00000225101.6	ENSG00000225101			olfactory receptor family 52 subfamily K member 3 pseudogene [Source:HGNC Symbol;Acc:HGNC:15224]	115.413	2.13446	0.267424	7.98155	1.44512e-15	9.69485e-14
ENSG00000145685.14	ENSG00000145685	LHFPL2	Q6ZUX7	LHFPL tetraspan subfamily member 2 [Source:HGNC Symbol;Acc:HGNC:6588]	1241.14	2.13402	0.289989	7.35898	1.85326e-13	1.00022e-11
ENSG00000147650.12	ENSG00000147650	LRP12	Q9Y561	LDL receptor related protein 12 [Source:HGNC Symbol;Acc:HGNC:31708]	474.991	2.13189	0.313362	6.80328	1.02264e-11	4.48189e-10
ENSG00000276855.1	ENSG00000276855			novel transcript	22.7487	2.1296	0.567838	3.75037	0.000176573	0.00208288
ENSG00000126003.7	ENSG00000126003	PLAGL2	Q9UPG8	PLAG1 like zinc finger 2 [Source:HGNC Symbol;Acc:HGNC:9047]	133.006	2.12783	0.404104	5.26554	1.39775e-07	3.25921e-06
ENSG00000100644.17	ENSG00000100644	HIF1A	D0VY79	hypoxia inducible factor 1 subunit alpha [Source:HGNC Symbol;Acc:HGNC:4910]	118.202	2.12249	0.283628	7.48334	7.24584e-14	4.10432e-12
ENSG00000240216.7	ENSG00000240216			ceruloplasmin and hephaestin like 1pseudogene [Source:HGNC Symbol;Acc:HGNC:31714]	25.772	2.11669	0.478029	4.42796	9.51289e-06	0.000152823
ENSG00000219507.4	ENSG00000219507			ferritin heavy chain 1 pseudogene 8 [Source:HGNC Symbol;Acc:HGNC:3995]	117.172	2.11412	0.499743	4.2304	2.33273e-05	0.000342871
ENSG00000137312.15	ENSG00000137312	FLOT1	O75955	flotillin 1 [Source:HGNC Symbol;Acc:HGNC:3757]	350.609	2.1133	0.257962	8.19231	2.56269e-16	1.8651e-14
ENSG00000128203.7	ENSG00000128203	ASPHD2	Q6ICH7	aspartate beta-hydroxylase domain containing 2 [Source:HGNC Symbol;Acc:HGNC:30437]	21.4282	2.11236	0.570642	3.70173	0.000214134	0.00245015
ENSG00000171889.5	ENSG00000171889			MIR31 host gene [Source:HGNC Symbol;Acc:HGNC:37187]	23.047	2.11106	0.471541	4.47693	7.57247e-06	0.000124824
ENSG00000112343.11	ENSG00000112343	TRIM38	A0A024QZY4	tripartite motif containing 38 [Source:HGNC Symbol;Acc:HGNC:10059]	393.811	2.11088	0.329586	6.40463	1.50732e-10	5.69204e-09
ENSG00000086061.16	ENSG00000086061	DNAJA1	P31689	DnaJ heat shock protein family (Hsp40) member A1 [Source:HGNC Symbol;Acc:HGNC:5229]	1733.24	2.10992	0.323224	6.52772	6.67795e-11	2.62066e-09
ENSG00000100911.16	ENSG00000100911	PSME2	Q86SZ7	proteasome activator subunit 2 [Source:HGNC Symbol;Acc:HGNC:9569]	1013.55	2.10964	0.382521	5.51509	3.486e-08	8.85025e-07
ENSG00000108679.13	ENSG00000108679	LGALS3BP	Q08380	galectin 3 binding protein [Source:HGNC Symbol;Acc:HGNC:6564]	532.429	2.10928	0.496232	4.2506	2.13195e-05	0.000315096
ENSG00000029153.14	ENSG00000029153	ARNTL2	Q8WYA1	aryl hydrocarbon receptor nuclear translocator like 2 [Source:HGNC Symbol;Acc:HGNC:18984]	47.2888	2.1036	0.338533	6.21386	5.16982e-10	1.8047e-08
ENSG00000185033.14	ENSG00000185033	SEMA4B	Q9NPR2	semaphorin 4B [Source:HGNC Symbol;Acc:HGNC:10730]	142.698	2.10192	0.230529	9.11778	7.66757e-20	7.70511e-18
ENSG00000269720.2	ENSG00000269720	CCDC194	A0A1B0GVG4	coiled-coil domain containing 194 [Source:HGNC Symbol;Acc:HGNC:53438]	23.9749	2.10047	0.424599	4.94695	7.53857e-07	1.52917e-05
ENSG00000054967.13	ENSG00000054967	RELT	Q969Z4	RELT TNF receptor [Source:HGNC Symbol;Acc:HGNC:13764]	311.471	2.09634	0.505035	4.15089	3.3119e-05	0.000467894
ENSG00000274265.5	ENSG00000274265			novel transcript	485.51	2.09597	0.243802	8.59702	8.18096e-18	6.91838e-16
ENSG00000176463.14	ENSG00000176463	SLCO3A1	Q9UIG8	solute carrier organic anion transporter family member 3A1 [Source:HGNC Symbol;Acc:HGNC:10952]	255.731	2.09394	0.200484	10.4444	1.55418e-25	2.52207e-23
ENSG00000287335.1	ENSG00000287335			novel transcript	25.308	2.08745	0.469976	4.44161	8.92864e-06	0.000144306
ENSG00000121578.13	ENSG00000121578	B4GALT4	O60513	beta-14-galactosyltransferase 4 [Source:HGNC Symbol;Acc:HGNC:927]	110.082	2.08676	0.438289	4.76115	1.92488e-06	3.61453e-05
ENSG00000116819.9	ENSG00000116819	TFAP2E	Q6VUC0	transcription factor AP-2 epsilon [Source:HGNC Symbol;Acc:HGNC:30774]	11.7902	2.08667	0.521898	3.99823	6.38188e-05	0.000845415
ENSG00000255867.1	ENSG00000255867			DENND5B antisense RNA 1 [Source:HGNC Symbol;Acc:HGNC:42517]	54.7957	2.08654	0.363734	5.73644	9.66885e-09	2.71917e-07
ENSG00000003402.20	ENSG00000003402	CFLAR	O15519	CASP8 and FADD like apoptosis regulator [Source:HGNC Symbol;Acc:HGNC:1876]	1681.88	2.08626	0.229401	9.09441	9.5101e-20	9.43819e-18
ENSG00000167613.16	ENSG00000167613	LAIR1	Q6GTX8	leukocyte associated immunoglobulin like receptor 1 [Source:HGNC Symbol;Acc:HGNC:6477]	685.221	2.0847	0.3362	6.20077	5.61878e-10	1.95574e-08
ENSG00000135052.16	ENSG00000135052	GOLM1	Q8NBJ4	golgi membrane protein 1 [Source:HGNC Symbol;Acc:HGNC:15451]	376.583	2.08129	0.27782	7.49151	6.80835e-14	3.87479e-12
ENSG00000137965.11	ENSG00000137965	IFI44	Q8TCB0	interferon induced protein 44 [Source:HGNC Symbol;Acc:HGNC:16938]	605.603	2.07991	0.362319	5.74055	9.43716e-09	2.66024e-07
ENSG00000204044.6	ENSG00000204044			SLC12A5 and MMP9 antisense RNA 1 [Source:HGNC Symbol;Acc:HGNC:53143]	4.62903	2.07872	0.734804	2.82894	0.00467029	0.0350722
ENSG00000128274.17	ENSG00000128274	A4GALT	Q9NPC4	alpha 14-galactosyltransferase (P blood group) [Source:HGNC Symbol;Acc:HGNC:18149]	47.3022	2.07685	0.406234	5.11245	3.18002e-07	6.92425e-06
ENSG00000090924.15	ENSG00000090924	PLEKHG2	Q9H7P9	pleckstrin homology and RhoGEF domain containing G2 [Source:HGNC Symbol;Acc:HGNC:29515]	195.733	2.07649	0.448898	4.62575	3.73253e-06	6.56252e-05
ENSG00000105419.18	ENSG00000105419	MEIS3	Q99687	Meis homeobox 3 [Source:HGNC Symbol;Acc:HGNC:29537]	11.7215	2.07548	0.598303	3.46895	0.000522496	0.00534901
ENSG00000154642.11	ENSG00000154642	EURL	Q9NYK6	chromosome 21 open reading frame 91 [Source:HGNC Symbol;Acc:HGNC:16459]	27.1178	2.07495	0.470923	4.40614	1.05231e-05	0.00016682
ENSG00000013374.17	ENSG00000013374	NUB1	Q9Y5A7	negative regulator of ubiquitin like proteins 1 [Source:HGNC Symbol;Acc:HGNC:17623]	238.892	2.07322	0.209472	9.89739	4.27283e-23	5.79777e-21
ENSG00000137747.16	ENSG00000137747	TMPRSS13	Q9BYE2	transmembrane serine protease 13 [Source:HGNC Symbol;Acc:HGNC:29808]	13.0041	2.0719	0.647681	3.19895	0.0013793	0.0124583
ENSG00000189060.6	ENSG00000189060	H1-0	P07305	H1.0 linker histone [Source:HGNC Symbol;Acc:HGNC:4714]	1914.35	2.06224	0.333396	6.18557	6.188e-10	2.13679e-08
ENSG00000182446.14	ENSG00000182446	NPLOC4	Q8TAT6	NPL4 homologubiquitin recognition factor [Source:HGNC Symbol;Acc:HGNC:18261]	1226.58	2.06136	0.495791	4.15772	3.21441e-05	0.000455998
ENSG00000197122.12	ENSG00000197122	SRC	P12931	SRC proto-oncogenenon-receptor tyrosine kinase [Source:HGNC Symbol;Acc:HGNC:11283]	627.412	2.05723	0.343917	5.98177	2.20728e-09	7.02149e-08
ENSG00000286098.1	ENSG00000286098	ZNF844	A0A494C069	novel protein	30.2485	2.0534	0.644258	3.18724	0.0014364	0.0129013
ENSG00000015475.19	ENSG00000015475	BID	P55957	BH3 interacting domain death agonist [Source:HGNC Symbol;Acc:HGNC:1050]	1161.55	2.05259	0.361268	5.68161	1.33429e-08	3.64155e-07
ENSG00000137166.17	ENSG00000137166	FOXP4	Q8IVH2	forkhead box P4 [Source:HGNC Symbol;Acc:HGNC:20842]	18.9315	2.0521	0.498151	4.11943	3.79813e-05	0.000527587
ENSG00000150510.17	ENSG00000150510	FAM124A	Q86V42	family with sequence similarity 124 member A [Source:HGNC Symbol;Acc:HGNC:26413]	7.38359	2.04466	0.641391	3.18785	0.00143333	0.0128788
ENSG00000237576.2	ENSG00000237576			long intergenic non-protein coding RNA 1888 [Source:HGNC Symbol;Acc:HGNC:52707]	5.18073	2.04411	0.731904	2.79287	0.00522426	0.0386183
ENSG00000162627.17	ENSG00000162627	SNX7	E9PNL2	sorting nexin 7 [Source:HGNC Symbol;Acc:HGNC:14971]	75.7965	2.04271	0.406353	5.02693	4.98385e-07	1.04266e-05
ENSG00000180304.14	ENSG00000180304	OAZ2	O95190	ornithine decarboxylase antizyme 2 [Source:HGNC Symbol;Acc:HGNC:8096]	1329.74	2.04156	0.367058	5.56197	2.66749e-08	6.91102e-07
ENSG00000120708.17	ENSG00000120708	TGFBI	Q15582	transforming growth factor beta induced [Source:HGNC Symbol;Acc:HGNC:11771]	535.733	2.03864	0.357212	5.70709	1.14922e-08	3.19453e-07
ENSG00000127191.18	ENSG00000127191	TRAF2	Q12933	TNF receptor associated factor 2 [Source:HGNC Symbol;Acc:HGNC:12032]	145.846	2.03514	0.438389	4.64231	3.44531e-06	6.12026e-05
ENSG00000129667.13	ENSG00000129667	RHBDF2	Q6PJF5	rhomboid 5 homolog 2 [Source:HGNC Symbol;Acc:HGNC:20788]	1592.88	2.03337	0.458351	4.43626	9.15352e-06	0.000147643
ENSG00000041988.15	ENSG00000041988	THAP3	Q8WTV1	THAP domain containing 3 [Source:HGNC Symbol;Acc:HGNC:20855]	149	2.033	0.494111	4.11446	3.8809e-05	0.00053722
ENSG00000060491.17	ENSG00000060491	OGFR	Q9NZT2	opioid growth factor receptor [Source:HGNC Symbol;Acc:HGNC:15768]	1027.66	2.02688	0.411677	4.92346	8.50258e-07	1.70884e-05
ENSG00000102034.17	ENSG00000102034	ELF4	Q99607	E74 like ETS transcription factor 4 [Source:HGNC Symbol;Acc:HGNC:3319]	778.363	2.02492	0.359638	5.63045	1.79737e-08	4.78575e-07
ENSG00000107262.26	ENSG00000107262	BAG1	Q99933	BAG cochaperone 1 [Source:HGNC Symbol;Acc:HGNC:937]	783.584	2.02432	0.353431	5.72763	1.01845e-08	2.85178e-07
ENSG00000102524.12	ENSG00000102524	TNFSF13B	Q9Y275	TNF superfamily member 13b [Source:HGNC Symbol;Acc:HGNC:11929]	3148.72	2.0225	0.313173	6.45807	1.06045e-10	4.04909e-09
ENSG00000253320.7	ENSG00000253320			macrophage interferon regulatory lncRNA [Source:HGNC Symbol;Acc:HGNC:51558]	183.636	2.02166	0.211512	9.55815	1.19886e-21	1.46157e-19
ENSG00000188786.10	ENSG00000188786	MTF1	Q14872	metal regulatory transcription factor 1 [Source:HGNC Symbol;Acc:HGNC:7428]	438.474	2.01971	0.296351	6.81529	9.4075e-12	4.1381e-10
ENSG00000100226.16	ENSG00000100226	GTPBP1	O00178	GTP binding protein 1 [Source:HGNC Symbol;Acc:HGNC:4669]	696.962	2.0175	0.397348	5.0774	3.82635e-07	8.18321e-06
ENSG00000124225.16	ENSG00000124225	PMEPA1	Q969W9	prostate transmembrane proteinandrogen induced 1 [Source:HGNC Symbol;Acc:HGNC:14107]	57.7416	2.01427	0.304756	6.60943	3.85798e-11	1.56515e-09
ENSG00000172936.16	ENSG00000172936	MYD88	Q99836	MYD88 innate immune signal transduction adaptor [Source:HGNC Symbol;Acc:HGNC:7562]	1634.91	2.01413	0.50023	4.02641	5.6635e-05	0.000759161
ENSG00000115963.14	ENSG00000115963	RND3	P61587	Rho family GTPase 3 [Source:HGNC Symbol;Acc:HGNC:671]	346.045	2.01379	0.252577	7.97299	1.54884e-15	1.03329e-13
ENSG00000142227.11	ENSG00000142227	EMP3	P54852	epithelial membrane protein 3 [Source:HGNC Symbol;Acc:HGNC:3335]	488.6	2.01193	0.293958	6.84427	7.68669e-12	3.44424e-10
ENSG00000172594.13	ENSG00000172594	SMPDL3A	Q92484	sphingomyelin phosphodiesterase acid like 3A [Source:HGNC Symbol;Acc:HGNC:17389]	102.837	2.0102	0.278002	7.23089	4.79849e-13	2.4625e-11
ENSG00000114127.11	ENSG00000114127	XRN1	Q8IZH2	5'-3' exoribonuclease 1 [Source:HGNC Symbol;Acc:HGNC:30654]	893.489	2.00685	0.224306	8.94692	3.65523e-19	3.45621e-17
ENSG00000125730.17	ENSG00000125730	C3	P01024	complement C3 [Source:HGNC Symbol;Acc:HGNC:1318]	414.914	2.00584	0.297478	6.74283	1.55333e-11	6.61459e-10
ENSG00000184588.18	ENSG00000184588	PDE4B	Q07343	phosphodiesterase 4B [Source:HGNC Symbol;Acc:HGNC:8781]	970.322	2.00528	0.207787	9.65066	4.88403e-22	6.10936e-20
ENSG00000186594.14	ENSG00000186594			MIR22 host gene [Source:HGNC Symbol;Acc:HGNC:28219]	111.774	2.00395	0.46441	4.31505	1.5957e-05	0.000242097
ENSG00000287033.1	ENSG00000287033			novel transcript	10.0894	2.00125	0.705023	2.83856	0.00453181	0.0342373
ENSG00000234127.9	ENSG00000234127	TRIM26	A0A024RCP3	tripartite motif containing 26 [Source:HGNC Symbol;Acc:HGNC:12962]	533.287	2.00048	0.371655	5.38263	7.34062e-08	1.77721e-06
ENSG00000140406.4	ENSG00000140406	TLNRD1	Q9H1K6	talin rod domain containing 1 [Source:HGNC Symbol;Acc:HGNC:13519]	836.366	2.00024	0.265247	7.54104	4.66225e-14	2.69815e-12
ENSG00000130702.15	ENSG00000130702	LAMA5	O15230	laminin subunit alpha 5 [Source:HGNC Symbol;Acc:HGNC:6485]	37.2605	1.99984	0.467062	4.28174	1.85439e-05	0.000276971
ENSG00000140807.7	ENSG00000140807	NKD1	Q969G9	NKD inhibitor of WNT signaling pathway 1 [Source:HGNC Symbol;Acc:HGNC:17045]	19.5307	1.99895	0.520588	3.83979	0.000123141	0.00151046
ENSG00000124145.6	ENSG00000124145	SDC4	P31431	syndecan 4 [Source:HGNC Symbol;Acc:HGNC:10661]	574.393	1.9983	0.4235	4.71853	2.37551e-06	4.3752e-05
ENSG00000163666.10	ENSG00000163666	HESX1	Q9UBX0	HESX homeobox 1 [Source:HGNC Symbol;Acc:HGNC:4877]	304.473	1.99725	0.212651	9.39213	5.87971e-21	6.56805e-19
ENSG00000204616.11	ENSG00000204616	TRIM31	Q2L6J1	tripartite motif containing 31 [Source:HGNC Symbol;Acc:HGNC:16289]	18.8179	1.99655	0.632079	3.15871	0.00158471	0.0140546
ENSG00000267121.6	ENSG00000267121			FMNL1 divergent transcript [Source:HGNC Symbol;Acc:HGNC:55311]	390.916	1.99524	0.231742	8.60973	7.32325e-18	6.25916e-16
ENSG00000120526.12	ENSG00000120526	NUDCD1	Q96RS6	NudC domain containing 1 [Source:HGNC Symbol;Acc:HGNC:24306]	90.4535	1.99495	0.291608	6.84122	7.85214e-12	3.50529e-10
ENSG00000241220.1	ENSG00000241220			novel transcript	27.1009	1.99362	0.478499	4.16639	3.09459e-05	0.000441188
ENSG00000133398.4	ENSG00000133398	MED10	Q9BTT4	mediator complex subunit 10 [Source:HGNC Symbol;Acc:HGNC:28760]	295.308	1.98768	0.342156	5.80929	6.27399e-09	1.82645e-07
ENSG00000013619.15	ENSG00000013619	MAMLD1	Q13495	mastermind like domain containing 1 [Source:HGNC Symbol;Acc:HGNC:2568]	32.7198	1.98706	0.367592	5.40562	6.45839e-08	1.57154e-06
ENSG00000136710.10	ENSG00000136710	CCDC115	Q96NT0	coiled-coil domain containing 115 [Source:HGNC Symbol;Acc:HGNC:28178]	938.387	1.98681	0.319518	6.21816	5.03025e-10	1.76367e-08
ENSG00000069812.11	ENSG00000069812	HES2	Q9Y543	hes family bHLH transcription factor 2 [Source:HGNC Symbol;Acc:HGNC:16005]	11.0229	1.98672	0.568237	3.49628	0.000471794	0.00489887
ENSG00000135324.6	ENSG00000135324	MRAP2	Q96G30	melanocortin 2 receptor accessory protein 2 [Source:HGNC Symbol;Acc:HGNC:21232]	20.1068	1.98575	0.43665	4.54769	5.42374e-06	9.1993e-05
ENSG00000056972.20	ENSG00000056972	TRAF3IP2	O43734	TRAF3 interacting protein 2 [Source:HGNC Symbol;Acc:HGNC:1343]	13.142	1.98532	0.527836	3.76125	0.000169064	0.00200218
ENSG00000185291.12	ENSG00000185291	IL3RA	P26951	interleukin 3 receptor subunit alpha [Source:HGNC Symbol;Acc:HGNC:6012]	618.269	1.98345	0.456582	4.34412	1.39834e-05	0.000215696
ENSG00000101246.20	ENSG00000101246	ARFRP1	Q13795	ADP ribosylation factor related protein 1 [Source:HGNC Symbol;Acc:HGNC:662]	209.225	1.98077	0.540007	3.66805	0.00024441	0.00275587
ENSG00000150773.12	ENSG00000150773	PIH1D2	Q8WWB5	PIH1 domain containing 2 [Source:HGNC Symbol;Acc:HGNC:25210]	16.0293	1.97943	0.48539	4.07801	4.5422e-05	0.000622304
ENSG00000170684.9	ENSG00000170684	ZNF296	Q8WUU4	zinc finger protein 296 [Source:HGNC Symbol;Acc:HGNC:15981]	76.9458	1.9783	0.334647	5.91162	3.38752e-09	1.02985e-07
ENSG00000148175.13	ENSG00000148175	STOM	P27105	stomatin [Source:HGNC Symbol;Acc:HGNC:3383]	793.04	1.97662	0.298312	6.62603	3.4483e-11	1.40608e-09
ENSG00000239440.6	ENSG00000239440			long intergenic non-protein coding RNA 2008 [Source:HGNC Symbol;Acc:HGNC:52844]	238.96	1.97653	0.331499	5.96238	2.48583e-09	7.82465e-08
ENSG00000075142.14	ENSG00000075142	SRI	P30626	sorcin [Source:HGNC Symbol;Acc:HGNC:11292]	475.309	1.9739	0.257823	7.65605	1.91736e-14	1.14836e-12
ENSG00000204525.17	ENSG00000204525	HLA-C	Q5RIP0	major histocompatibility complexclass IC [Source:HGNC Symbol;Acc:HGNC:4933]	12185	1.97322	0.340452	5.79589	6.79585e-09	1.96173e-07
ENSG00000166401.15	ENSG00000166401	SERPINB8	P50452	serpin family B member 8 [Source:HGNC Symbol;Acc:HGNC:8952]	146.526	1.97313	0.419006	4.70908	2.48834e-06	4.55507e-05
ENSG00000230533.4	ENSG00000230533			novel transcript	22.1975	1.96797	0.432334	4.55197	5.31455e-06	9.04603e-05
ENSG00000026103.22	ENSG00000026103	FAS	K9J972	Fas cell surface death receptor [Source:HGNC Symbol;Acc:HGNC:11920]	100.413	1.96134	0.260901	7.51758	5.57975e-14	3.20595e-12
ENSG00000152784.16	ENSG00000152784	PRDM8	Q9NQV8	PR/SET domain 8 [Source:HGNC Symbol;Acc:HGNC:13993]	4.94666	1.96074	0.684382	2.86499	0.00417027	0.0319176
ENSG00000258673.1	ENSG00000258673			long intergenic non-protein coding RNA 1397 [Source:HGNC Symbol;Acc:HGNC:50677]	10.9059	1.95977	0.57967	3.38084	0.000722643	0.007113
ENSG00000085514.16	ENSG00000085514	PILRA	Q9UKJ1	paired immunoglobin like type 2 receptor alpha [Source:HGNC Symbol;Acc:HGNC:20396]	434.521	1.95815	0.302526	6.47266	9.629e-11	3.70016e-09
ENSG00000138646.9	ENSG00000138646	HERC5	Q9UII4	HECT and RLD domain containing E3 ubiquitin protein ligase 5 [Source:HGNC Symbol;Acc:HGNC:24368]	4422.28	1.95736	0.228973	8.54843	1.24775e-17	1.03335e-15
ENSG00000163975.12	ENSG00000163975	MELTF	P08582	melanotransferrin [Source:HGNC Symbol;Acc:HGNC:7037]	74.2797	1.95481	0.391971	4.98712	6.12845e-07	1.26232e-05
ENSG00000275131.3	ENSG00000275131			PDE4DIP pseudogene 2 [Source:HGNC Symbol;Acc:HGNC:55081]	493.655	1.95138	0.166642	11.71	1.13245e-31	3.12623e-29
ENSG00000165891.16	ENSG00000165891	E2F7	Q96AV8	E2F transcription factor 7 [Source:HGNC Symbol;Acc:HGNC:23820]	12.1837	1.95063	0.502033	3.88546	0.000102138	0.00128801
ENSG00000164171.11	ENSG00000164171	ITGA2	E9PB77	integrin subunit alpha 2 [Source:HGNC Symbol;Acc:HGNC:6137]	45.8088	1.94995	0.452756	4.30685	1.65597e-05	0.00025045
ENSG00000251191.8	ENSG00000251191			long intergenic non-protein coding RNA 589 [Source:HGNC Symbol;Acc:HGNC:32299]	70.4372	1.9491	0.309606	6.29542	3.06578e-10	1.10226e-08
ENSG00000137193.14	ENSG00000137193	PIM1	P11309	Pim-1 proto-oncogeneserine/threonine kinase [Source:HGNC Symbol;Acc:HGNC:8986]	457.149	1.94332	0.333958	5.81904	5.91849e-09	1.73136e-07
ENSG00000104518.11	ENSG00000104518	GSDMD	P57764	gasdermin D [Source:HGNC Symbol;Acc:HGNC:25697]	738.966	1.94011	0.407207	4.76444	1.89379e-06	3.5645e-05
ENSG00000101224.18	ENSG00000101224	CDC25B	P30305	cell division cycle 25B [Source:HGNC Symbol;Acc:HGNC:1726]	398.622	1.93441	0.386223	5.00853	5.48461e-07	1.14047e-05
ENSG00000116815.16	ENSG00000116815	CD58	P19256	CD58 molecule [Source:HGNC Symbol;Acc:HGNC:1688]	387.102	1.93315	0.263216	7.34435	2.06758e-13	1.10595e-11
ENSG00000198768.11	ENSG00000198768	APCDD1L	Q8NCL9	APC down-regulated 1 like [Source:HGNC Symbol;Acc:HGNC:26892]	17.7978	1.93163	0.593265	3.25594	0.00113018	0.0105027
ENSG00000079263.19	ENSG00000079263	SP140	Q13342	SP140 nuclear body protein [Source:HGNC Symbol;Acc:HGNC:17133]	389.023	1.92869	0.259421	7.4346	1.04886e-13	5.83113e-12
ENSG00000157014.11	ENSG00000157014	TATDN2	A0A024R2F3	TatD DNase domain containing 2 [Source:HGNC Symbol;Acc:HGNC:28988]	55.2786	1.92857	0.414058	4.65772	3.1973e-06	5.71777e-05
ENSG00000170525.21	ENSG00000170525	PFKFB3	Q16875	6-phosphofructo-2-kinase/fructose-26-biphosphatase 3 [Source:HGNC Symbol;Acc:HGNC:8874]	1064.44	1.9277	0.279977	6.88521	5.77032e-12	2.64477e-10
ENSG00000180509.13	ENSG00000180509	KCNE1	P15382	potassium voltage-gated channel subfamily E regulatory subunit 1 [Source:HGNC Symbol;Acc:HGNC:6240]	69.818	1.92719	0.315783	6.10291	1.04156e-09	3.49374e-08
ENSG00000130222.11	ENSG00000130222	GADD45G	O95257	growth arrest and DNA damage inducible gamma [Source:HGNC Symbol;Acc:HGNC:4097]	485.762	1.92702	0.373901	5.15381	2.55244e-07	5.67085e-06
ENSG00000100219.16	ENSG00000100219	XBP1	P17861	X-box binding protein 1 [Source:HGNC Symbol;Acc:HGNC:12801]	389.977	1.92601	0.433243	4.44558	8.76558e-06	0.000141958
ENSG00000169504.15	ENSG00000169504	CLIC4	Q9Y696	chloride intracellular channel 4 [Source:HGNC Symbol;Acc:HGNC:13518]	1083.3	1.92563	0.232608	8.27843	1.24805e-16	9.4259e-15
ENSG00000184014.9	ENSG00000184014	DENND5A	Q6IQ26	DENN domain containing 5A [Source:HGNC Symbol;Acc:HGNC:19344]	797.812	1.92365	0.241061	7.97991	1.46443e-15	9.79698e-14
ENSG00000076067.13	ENSG00000076067	RBMS2	Q15434	RNA binding motif single stranded interacting protein 2 [Source:HGNC Symbol;Acc:HGNC:9909]	224.154	1.92186	0.260839	7.368	1.73212e-13	9.47615e-12
ENSG00000116954.8	ENSG00000116954	RRAGC	Q9HB90	Ras related GTP binding C [Source:HGNC Symbol;Acc:HGNC:19902]	477.343	1.92129	0.327185	5.87217	4.30132e-09	1.2897e-07
ENSG00000158710.15	ENSG00000158710	TAGLN2	P37802	transgelin 2 [Source:HGNC Symbol;Acc:HGNC:11554]	968.701	1.92079	0.371277	5.17347	2.29789e-07	5.15298e-06
ENSG00000262406.3	ENSG00000262406	MMP12	P39900	matrix metallopeptidase 12 [Source:HGNC Symbol;Acc:HGNC:7158]	39.9949	1.91814	0.443623	4.32381	1.53354e-05	0.000233699
ENSG00000087237.12	ENSG00000087237	CETP	P11597	cholesteryl ester transfer protein [Source:HGNC Symbol;Acc:HGNC:1869]	36.8389	1.91603	0.386062	4.96302	6.94061e-07	1.41866e-05
ENSG00000145911.6	ENSG00000145911	N4BP3	O15049	NEDD4 binding protein 3 [Source:HGNC Symbol;Acc:HGNC:29852]	28.4066	1.91491	0.465698	4.11191	3.92402e-05	0.000542563
ENSG00000177409.12	ENSG00000177409	SAMD9L	Q8IVG5	sterile alpha motif domain containing 9 like [Source:HGNC Symbol;Acc:HGNC:1349]	1156.01	1.91394	0.233129	8.20981	2.21539e-16	1.61723e-14
ENSG00000013364.19	ENSG00000013364	MVP	Q14764	major vault protein [Source:HGNC Symbol;Acc:HGNC:7531]	643.178	1.91293	0.441547	4.33235	1.47529e-05	0.000226114
ENSG00000100263.14	ENSG00000100263	RHBDD3	Q9Y3P4	rhomboid domain containing 3 [Source:HGNC Symbol;Acc:HGNC:1308]	255.492	1.91224	0.553437	3.45521	0.000549859	0.00559812
ENSG00000109436.8	ENSG00000109436	TBC1D9	Q6ZT07	TBC1 domain family member 9 [Source:HGNC Symbol;Acc:HGNC:21710]	378.501	1.90813	0.273284	6.98221	2.9057e-12	1.37696e-10
ENSG00000168779.20	ENSG00000168779	SHOX2	O60902	short stature homeobox 2 [Source:HGNC Symbol;Acc:HGNC:10854]	90.0086	1.90631	0.237515	8.02608	1.00634e-15	6.84681e-14
ENSG00000105717.14	ENSG00000105717	PBX4	Q9BYU1	PBX homeobox 4 [Source:HGNC Symbol;Acc:HGNC:13403]	108.471	1.90598	0.271778	7.01301	2.33244e-12	1.12261e-10
ENSG00000188042.8	ENSG00000188042	ARL4C	P56559	ADP ribosylation factor like GTPase 4C [Source:HGNC Symbol;Acc:HGNC:698]	925.215	1.90227	0.477061	3.98749	6.67766e-05	0.000880711
ENSG00000121797.10	ENSG00000121797	CCRL2	O00421	C-C motif chemokine receptor like 2 [Source:HGNC Symbol;Acc:HGNC:1612]	696.524	1.90172	0.283035	6.71901	1.82962e-11	7.66874e-10
ENSG00000171051.9	ENSG00000171051	FPR1	P21462	formyl peptide receptor 1 [Source:HGNC Symbol;Acc:HGNC:3826]	132.602	1.89978	0.331795	5.72576	1.02974e-08	2.87908e-07
ENSG00000107130.10	ENSG00000107130	NCS1	P62166	neuronal calcium sensor 1 [Source:HGNC Symbol;Acc:HGNC:3953]	358.074	1.89667	0.412643	4.5964	4.29856e-06	7.44867e-05
ENSG00000163746.12	ENSG00000163746	PLSCR2	Q9NRY7	phospholipid scramblase 2 [Source:HGNC Symbol;Acc:HGNC:16494]	21.2349	1.89595	0.44862	4.22618	2.37694e-05	0.00034873
ENSG00000101665.10	ENSG00000101665	SMAD7	O15105	SMAD family member 7 [Source:HGNC Symbol;Acc:HGNC:6773]	43.8713	1.8952	0.452887	4.18472	2.85516e-05	0.000411599
ENSG00000171314.9	ENSG00000171314	PGAM1	Q6FHU2	phosphoglycerate mutase 1 [Source:HGNC Symbol;Acc:HGNC:8888]	2744.29	1.89391	0.450458	4.20441	2.6176e-05	0.000381011
ENSG00000183726.11	ENSG00000183726	TMEM50A	O95807	transmembrane protein 50A [Source:HGNC Symbol;Acc:HGNC:30590]	1182.48	1.89391	0.342061	5.53675	3.0814e-08	7.93206e-07
ENSG00000136816.16	ENSG00000136816	TOR1B	O14657	torsin family 1 member B [Source:HGNC Symbol;Acc:HGNC:11995]	631.848	1.89234	0.341989	5.53334	3.14185e-08	8.04454e-07
ENSG00000137824.16	ENSG00000137824	RMDN3	Q96TC7	regulator of microtubule dynamics 3 [Source:HGNC Symbol;Acc:HGNC:25550]	230.525	1.89218	0.318265	5.94531	2.75941e-09	8.56237e-08
ENSG00000242973.6	ENSG00000242973			novel transcriptantisense to SLC25A27	12.6445	1.89184	0.555161	3.40774	0.000655043	0.00651705
ENSG00000168016.15	ENSG00000168016	TRANK1	O15050	tetratricopeptide repeat and ankyrin repeat containing 1 [Source:HGNC Symbol;Acc:HGNC:29011]	547.003	1.89088	0.28141	6.71931	1.82591e-11	7.66658e-10
ENSG00000187556.8	ENSG00000187556	NANOS3	P60323	nanos C2HC-type zinc finger 3 [Source:HGNC Symbol;Acc:HGNC:22048]	7.76901	1.89082	0.577313	3.27522	0.0010558	0.00989359
ENSG00000141316.13	ENSG00000141316	LYZC	A0A080YUZ7	sperm acrosome associated 3 [Source:HGNC Symbol;Acc:HGNC:16260]	21.8238	1.88902	0.533902	3.53814	0.000402955	0.0042803
ENSG00000164038.16	ENSG00000164038	SLC9B2	Q86UD5	solute carrier family 9 member B2 [Source:HGNC Symbol;Acc:HGNC:25143]	70.1294	1.88649	0.270638	6.97052	3.15779e-12	1.48126e-10
ENSG00000132514.14	ENSG00000132514	CLEC10A	Q8IUN9	C-type lectin domain containing 10A [Source:HGNC Symbol;Acc:HGNC:16916]	16.4923	1.88437	0.513038	3.67296	0.000239756	0.00271103
ENSG00000126767.18	ENSG00000126767	ELK1	P19419	ETS transcription factor ELK1 [Source:HGNC Symbol;Acc:HGNC:3321]	356.698	1.88238	0.532649	3.53399	0.000409329	0.00433459
ENSG00000174600.14	ENSG00000174600	CMKLR1	Q99788	chemerin chemokine-like receptor 1 [Source:HGNC Symbol;Acc:HGNC:2121]	1440.01	1.88181	0.414735	4.53738	5.69565e-06	9.59893e-05
ENSG00000170801.10	ENSG00000170801	HTRA3	P83110	HtrA serine peptidase 3 [Source:HGNC Symbol;Acc:HGNC:30406]	16.0684	1.8771	0.692381	2.71109	0.00670632	0.0474002
ENSG00000277147.6	ENSG00000277147			long intergenic non-protein coding RNA 869 [Source:HGNC Symbol;Acc:HGNC:29050]	390.658	1.87699	0.251379	7.46677	8.21901e-14	4.62286e-12
ENSG00000095794.19	ENSG00000095794	CREM	Q03060	cAMP responsive element modulator [Source:HGNC Symbol;Acc:HGNC:2352]	477.73	1.8757	0.235322	7.9708	1.57655e-15	1.04596e-13
ENSG00000152749.8	ENSG00000152749	GPR180	Q86V85	G protein-coupled receptor 180 [Source:HGNC Symbol;Acc:HGNC:28899]	199.028	1.87246	0.263056	7.1181	1.09422e-12	5.44875e-11
ENSG00000286276.1	ENSG00000286276			novel transcript	39.5134	1.87038	0.307539	6.08176	1.18874e-09	3.95357e-08
ENSG00000167207.14	ENSG00000167207	NOD2	Q9HC29	nucleotide binding oligomerization domain containing 2 [Source:HGNC Symbol;Acc:HGNC:5331]	49.5118	1.87021	0.327107	5.71743	1.08148e-08	3.01323e-07
ENSG00000125869.10	ENSG00000125869	LAMP5	Q9UJQ1	lysosomal associated membrane protein family member 5 [Source:HGNC Symbol;Acc:HGNC:16097]	19.5672	1.86938	0.676445	2.76354	0.00571779	0.041626
ENSG00000001561.7	ENSG00000001561	ENPP4	Q9Y6X5	ectonucleotide pyrophosphatase/phosphodiesterase 4 [Source:HGNC Symbol;Acc:HGNC:3359]	11.4586	1.86789	0.501996	3.72094	0.000198484	0.00230067
ENSG00000177469.13	ENSG00000177469	CAVIN1	Q6NZI2	caveolae associated protein 1 [Source:HGNC Symbol;Acc:HGNC:9688]	135.291	1.86326	0.383538	4.85807	1.18533e-06	2.33154e-05
ENSG00000100731.16	ENSG00000100731	PCNX1	Q96RV3	pecanex 1 [Source:HGNC Symbol;Acc:HGNC:19740]	280.466	1.86094	0.230305	8.08034	6.45878e-16	4.53569e-14
ENSG00000254554.1	ENSG00000254554			novel transcript	7.1104	1.85893	0.665265	2.79427	0.00520176	0.0384757
ENSG00000068079.8	ENSG00000068079	IFI35	P80217	interferon induced protein 35 [Source:HGNC Symbol;Acc:HGNC:5399]	820.727	1.85816	0.380388	4.88492	1.03473e-06	2.05891e-05
ENSG00000155465.20	ENSG00000155465	SLC7A7	Q9UM01	solute carrier family 7 member 7 [Source:HGNC Symbol;Acc:HGNC:11065]	2309.6	1.85814	0.368931	5.03654	4.74017e-07	9.97762e-06
ENSG00000159399.10	ENSG00000159399	HK2	P52789	hexokinase 2 [Source:HGNC Symbol;Acc:HGNC:4923]	684.047	1.85767	0.237339	7.82706	4.994e-15	3.15634e-13
ENSG00000137752.24	ENSG00000137752	CASP1	P29466	caspase 1 [Source:HGNC Symbol;Acc:HGNC:1499]	792.472	1.85415	0.389111	4.7651	1.88762e-06	3.55568e-05
ENSG00000023902.14	ENSG00000023902	PLEKHO1	Q53GL0	pleckstrin homology domain containing O1 [Source:HGNC Symbol;Acc:HGNC:24310]	2559.47	1.85315	0.443064	4.18257	2.88233e-05	0.000414769
ENSG00000205189.12	ENSG00000205189	ZBTB10	Q96DT7	zinc finger and BTB domain containing 10 [Source:HGNC Symbol;Acc:HGNC:30953]	89.6705	1.8519	0.247323	7.48779	7.00444e-14	3.97697e-12
ENSG00000164695.5	ENSG00000164695	CHMP4C	Q96CF2	charged multivesicular body protein 4C [Source:HGNC Symbol;Acc:HGNC:30599]	18.2217	1.85159	0.421042	4.39764	1.09435e-05	0.000172751
ENSG00000253958.2	ENSG00000253958	CLDN23	Q96B33	claudin 23 [Source:HGNC Symbol;Acc:HGNC:17591]	71.5165	1.85048	0.456412	4.0544	5.02624e-05	0.000682393
ENSG00000204397.9	ENSG00000204397			caspase recruitment domain family member 16 [Source:HGNC Symbol;Acc:HGNC:33701]	697.981	1.84962	0.367775	5.0292	4.9252e-07	1.03399e-05
ENSG00000168906.13	ENSG00000168906	MAT2A	P31153	methionine adenosyltransferase 2A [Source:HGNC Symbol;Acc:HGNC:6904]	105.09	1.84931	0.444473	4.16068	3.17306e-05	0.000450931
ENSG00000104825.17	ENSG00000104825	NFKBIB	Q15653	NFKB inhibitor beta [Source:HGNC Symbol;Acc:HGNC:7798]	191.58	1.84711	0.260304	7.09597	1.28448e-12	6.3216e-11
ENSG00000283554.1	ENSG00000283554			long intergenic non-protein coding RNA 2341 [Source:HGNC Symbol;Acc:HGNC:53261]	71.1379	1.84645	0.355459	5.19456	2.05203e-07	4.6538e-06
ENSG00000112763.17	ENSG00000112763	BTN2A1	Q7KYR7	butyrophilin subfamily 2 member A1 [Source:HGNC Symbol;Acc:HGNC:1136]	206.389	1.8461	0.350846	5.26185	1.42613e-07	3.32215e-06
ENSG00000085831.16	ENSG00000085831	TTC39A	Q5SRH9	tetratricopeptide repeat domain 39A [Source:HGNC Symbol;Acc:HGNC:18657]	83.9562	1.84512	0.327725	5.63008	1.80129e-08	4.79086e-07
ENSG00000166923.12	ENSG00000166923	GREM1	O60565	gremlin 1DAN family BMP antagonist [Source:HGNC Symbol;Acc:HGNC:2001]	23.4091	1.84447	0.487113	3.78653	0.000152766	0.00183266
ENSG00000107140.16	ENSG00000107140	TESK1	Q15569	testis associated actin remodelling kinase 1 [Source:HGNC Symbol;Acc:HGNC:11731]	81.4251	1.84172	0.556548	3.30918	0.00093571	0.00887207
ENSG00000231925.12	ENSG00000231925	TAPBP	A0A0G2JJI5	TAP binding protein [Source:HGNC Symbol;Acc:HGNC:11566]	3026.54	1.83861	0.502705	3.65744	0.000254749	0.00285502
ENSG00000158869.11	ENSG00000158869	FCER1G	P30273	Fc fragment of IgE receptor Ig [Source:HGNC Symbol;Acc:HGNC:3611]	4706.94	1.83858	0.351226	5.23475	1.6521e-07	3.81158e-06
ENSG00000011132.12	ENSG00000011132	APBA3	O96018	amyloid beta precursor protein binding family A member 3 [Source:HGNC Symbol;Acc:HGNC:580]	197.345	1.8376	0.440714	4.1696	3.05138e-05	0.000435838
ENSG00000143106.13	ENSG00000143106	PSMA5	P28066	proteasome 20S subunit alpha 5 [Source:HGNC Symbol;Acc:HGNC:9534]	382.318	1.8352	0.416207	4.40934	1.03686e-05	0.000164589
ENSG00000155363.18	ENSG00000155363	MOV10	Q9HCE1	Mov10 RISC complex RNA helicase [Source:HGNC Symbol;Acc:HGNC:7200]	549.906	1.83389	0.40684	4.50765	6.55493e-06	0.000109554
ENSG00000196700.9	ENSG00000196700	ZNF512B	Q96KM6	zinc finger protein 512B [Source:HGNC Symbol;Acc:HGNC:29212]	34.6929	1.83123	0.67959	2.69461	0.00704703	0.0494445
ENSG00000100949.15	ENSG00000100949	RABGGTA	H0YLH3	Rab geranylgeranyltransferase subunit alpha [Source:HGNC Symbol;Acc:HGNC:9795]	385.851	1.83122	0.469101	3.90369	9.47382e-05	0.00120434
ENSG00000091073.20	ENSG00000091073	DTX2	Q86UW9	deltex E3 ubiquitin ligase 2 [Source:HGNC Symbol;Acc:HGNC:15973]	2150.29	1.83102	0.523546	3.49734	0.000469915	0.00488358
ENSG00000173200.13	ENSG00000173200	PARP15	B7ZL48	poly(ADP-ribose) polymerase family member 15 [Source:HGNC Symbol;Acc:HGNC:26876]	185.996	1.82998	0.194777	9.39525	5.70821e-21	6.40626e-19
ENSG00000165806.21	ENSG00000165806	CASP7	P55210	caspase 7 [Source:HGNC Symbol;Acc:HGNC:1508]	228.43	1.82965	0.298768	6.12398	9.1269e-10	3.08299e-08
ENSG00000100985.7	ENSG00000100985	MMP9	P14780	matrix metallopeptidase 9 [Source:HGNC Symbol;Acc:HGNC:7176]	65.2194	1.82684	0.526079	3.47255	0.000515537	0.00528905
ENSG00000124508.17	ENSG00000124508	BTN2A2	Q8WVV5	butyrophilin subfamily 2 member A2 [Source:HGNC Symbol;Acc:HGNC:1137]	92.6563	1.82596	0.473664	3.85498	0.000115741	0.00142918
ENSG00000143384.14	ENSG00000143384	MCL1	Q07820	MCL1 apoptosis regulatorBCL2 family member [Source:HGNC Symbol;Acc:HGNC:6943]	5989.5	1.82519	0.323133	5.64843	1.6192e-08	4.34023e-07
ENSG00000128578.10	ENSG00000128578	STRIP2	Q9ULQ0	striatin interacting protein 2 [Source:HGNC Symbol;Acc:HGNC:22209]	44.6357	1.82506	0.39696	4.59758	4.2743e-06	7.41733e-05
ENSG00000011638.11	ENSG00000011638	TMEM159	Q96B96	transmembrane protein 159 [Source:HGNC Symbol;Acc:HGNC:30136]	55.8117	1.82123	0.30989	5.87702	4.17722e-09	1.25562e-07
ENSG00000137267.7	ENSG00000137267	TUBB2A	Q13885	tubulin beta 2A class IIa [Source:HGNC Symbol;Acc:HGNC:12412]	208.643	1.82104	0.37804	4.81705	1.45697e-06	2.80834e-05
ENSG00000163870.16	ENSG00000163870	TPRA1	Q86W33	transmembrane protein adipocyte associated 1 [Source:HGNC Symbol;Acc:HGNC:30413]	456.607	1.82087	0.492121	3.70003	0.00021557	0.00246189
ENSG00000223511.7	ENSG00000223511			novel transcript	30.9954	1.81456	0.334509	5.42456	5.80984e-08	1.42237e-06
ENSG00000101384.12	ENSG00000101384	JAG1	P78504	jagged canonical Notch ligand 1 [Source:HGNC Symbol;Acc:HGNC:6188]	85.041	1.81444	0.353999	5.12556	2.96651e-07	6.49468e-06
ENSG00000116096.6	ENSG00000116096	SPR	P35270	sepiapterin reductase [Source:HGNC Symbol;Acc:HGNC:11257]	96.5411	1.81305	0.320648	5.65433	1.5646e-08	4.21738e-07
ENSG00000114737.16	ENSG00000114737	CISH	Q9NSE2	cytokine inducible SH2 containing protein [Source:HGNC Symbol;Acc:HGNC:1984]	67.833	1.81178	0.577901	3.1351	0.00171796	0.015064
ENSG00000172602.11	ENSG00000172602	RND1	Q92730	Rho family GTPase 1 [Source:HGNC Symbol;Acc:HGNC:18314]	29.4083	1.811	0.550224	3.29139	0.000996954	0.00938974
ENSG00000138821.14	ENSG00000138821	SLC39A8	Q9C0K1	solute carrier family 39 member 8 [Source:HGNC Symbol;Acc:HGNC:20862]	41.3801	1.80937	0.303101	5.96953	2.37941e-09	7.50937e-08
ENSG00000117298.16	ENSG00000117298	ECE1	P42892	endothelin converting enzyme 1 [Source:HGNC Symbol;Acc:HGNC:3146]	123.342	1.80876	0.395928	4.5684	4.91461e-06	8.43703e-05
ENSG00000131378.14	ENSG00000131378	RFTN1	Q14699	raftlinlipid raft linker 1 [Source:HGNC Symbol;Acc:HGNC:30278]	172.125	1.80802	0.233432	7.74536	9.53141e-15	5.91514e-13
ENSG00000125657.5	ENSG00000125657	TNFSF9	P41273	TNF superfamily member 9 [Source:HGNC Symbol;Acc:HGNC:11939]	57.5782	1.80683	0.378029	4.77961	1.75638e-06	3.33727e-05
ENSG00000132003.9	ENSG00000132003	ZSWIM4	Q9H7M6	zinc finger SWIM-type containing 4 [Source:HGNC Symbol;Acc:HGNC:25704]	112.004	1.80312	0.239744	7.52102	5.43523e-14	3.1304e-12
ENSG00000163389.12	ENSG00000163389	POGLUT1	B4DVA9	protein O-glucosyltransferase 1 [Source:HGNC Symbol;Acc:HGNC:22954]	220.16	1.80024	0.244631	7.35899	1.85304e-13	1.00022e-11
ENSG00000173917.11	ENSG00000173917	HOXB2	P14652	homeobox B2 [Source:HGNC Symbol;Acc:HGNC:5113]	37.3186	1.79984	0.521529	3.45108	0.000558342	0.00566766
ENSG00000073712.15	ENSG00000073712	FERMT2	Q96AC1	fermitin family member 2 [Source:HGNC Symbol;Acc:HGNC:15767]	23.1532	1.79968	0.479671	3.75191	0.000175491	0.00207215
ENSG00000115828.17	ENSG00000115828	QPCT	Q16769	glutaminyl-peptide cyclotransferase [Source:HGNC Symbol;Acc:HGNC:9753]	63.8313	1.79718	0.357018	5.03388	4.8066e-07	1.00997e-05
ENSG00000135046.14	ENSG00000135046	ANXA1	P04083	annexin A1 [Source:HGNC Symbol;Acc:HGNC:533]	310.658	1.79714	0.405438	4.4326	9.31054e-06	0.000149974
ENSG00000154310.17	ENSG00000154310	TNIK	Q9UKE5	TRAF2 and NCK interacting kinase [Source:HGNC Symbol;Acc:HGNC:30765]	528.476	1.79447	0.23592	7.60627	2.82113e-14	1.65256e-12
ENSG00000151327.13	ENSG00000151327	FAM177A1	Q8N128	family with sequence similarity 177 member A1 [Source:HGNC Symbol;Acc:HGNC:19829]	394.153	1.79441	0.222851	8.05204	8.14234e-16	5.61939e-14
ENSG00000119559.17	ENSG00000119559	C19orf25	Q9UFG5	chromosome 19 open reading frame 25 [Source:HGNC Symbol;Acc:HGNC:26711]	196.568	1.79388	0.495625	3.61943	0.000295255	0.00324983
ENSG00000128604.20	ENSG00000128604	IRF5	Q13568	interferon regulatory factor 5 [Source:HGNC Symbol;Acc:HGNC:6120]	1305.65	1.79246	0.560842	3.19602	0.00139338	0.0125713
ENSG00000100284.22	ENSG00000100284	TOM1	O60784	target of myb1 membrane trafficking protein [Source:HGNC Symbol;Acc:HGNC:11982]	1027.63	1.79108	0.536408	3.33903	0.000840716	0.00811069
ENSG00000023909.10	ENSG00000023909	GCLM	P48507	glutamate-cysteine ligase modifier subunit [Source:HGNC Symbol;Acc:HGNC:4312]	133.027	1.78956	0.289268	6.18651	6.15124e-10	2.12874e-08
ENSG00000169418.10	ENSG00000169418	NPR1	P16066	natriuretic peptide receptor 1 [Source:HGNC Symbol;Acc:HGNC:7943]	13.4614	1.78797	0.572712	3.12194	0.00179662	0.0156679
ENSG00000088881.21	ENSG00000088881	EBF4	Q9BQW3	EBF family member 4 [Source:HGNC Symbol;Acc:HGNC:29278]	55.9584	1.78745	0.375012	4.76639	1.87554e-06	3.54126e-05
ENSG00000089050.16	ENSG00000089050	RBBP9	O75884	RB binding protein 9serine hydrolase [Source:HGNC Symbol;Acc:HGNC:9892]	55.7487	1.78521	0.398041	4.485	7.2913e-06	0.000120769
ENSG00000187531.14	ENSG00000187531	SIRT7	Q9NRC8	sirtuin 7 [Source:HGNC Symbol;Acc:HGNC:14935]	409.733	1.78387	0.462488	3.85712	0.000114732	0.00142129
ENSG00000105771.14	ENSG00000105771	SMG9	Q9H0W8	SMG9 nonsense mediated mRNA decay factor [Source:HGNC Symbol;Acc:HGNC:25763]	220.549	1.78258	0.448744	3.97238	7.11594e-05	0.000930341
ENSG00000109079.10	ENSG00000109079	TNFAIP1	Q13829	TNF alpha induced protein 1 [Source:HGNC Symbol;Acc:HGNC:11894]	72.7104	1.78084	0.409761	4.34604	1.38618e-05	0.000213958
ENSG00000108106.14	ENSG00000108106	UBE2S	Q16763	ubiquitin conjugating enzyme E2 S [Source:HGNC Symbol;Acc:HGNC:17895]	14.8816	1.77963	0.571001	3.11669	0.00182896	0.0158521
ENSG00000179627.10	ENSG00000179627	ZBTB42	B2RXF5	zinc finger and BTB domain containing 42 [Source:HGNC Symbol;Acc:HGNC:32550]	51.252	1.77935	0.527207	3.37505	0.000738027	0.00723183
ENSG00000134871.19	ENSG00000134871	COL4A2	P08572	collagen type IV alpha 2 chain [Source:HGNC Symbol;Acc:HGNC:2203]	69.6945	1.77907	0.223385	7.96415	1.66361e-15	1.09766e-13
ENSG00000228742.11	ENSG00000228742			long intergenic non-protein coding RNA 2577 [Source:HGNC Symbol;Acc:HGNC:53749]	18.6783	1.77748	0.460372	3.86096	0.000112942	0.00140464
ENSG00000135587.9	ENSG00000135587	SMPD2	O60906	sphingomyelin phosphodiesterase 2 [Source:HGNC Symbol;Acc:HGNC:11121]	52.6762	1.77506	0.604586	2.93599	0.00332488	0.0263023
ENSG00000197019.5	ENSG00000197019	SERTAD1	Q9UHV2	SERTA domain containing 1 [Source:HGNC Symbol;Acc:HGNC:17932]	476.429	1.77229	0.508627	3.48446	0.000493132	0.00508962
ENSG00000200488.1	ENSG00000200488			RN7SK pseudogene 203 [Source:HGNC Symbol;Acc:HGNC:45927]	9.15882	1.77082	0.610667	2.89981	0.00373388	0.029031
ENSG00000041357.16	ENSG00000041357	PSMA4	P25789	proteasome 20S subunit alpha 4 [Source:HGNC Symbol;Acc:HGNC:9533]	772.948	1.76929	0.346321	5.10882	3.24184e-07	7.04609e-06
ENSG00000196814.15	ENSG00000196814	C9orf28	A0A024R8B8	multivesicular body subunit 12B [Source:HGNC Symbol;Acc:HGNC:23368]	130.096	1.76772	0.239584	7.37828	1.60344e-13	8.81229e-12
ENSG00000145365.11	ENSG00000145365	TIFA	Q96CG3	TRAF interacting protein with forkhead associated domain [Source:HGNC Symbol;Acc:HGNC:19075]	91.3257	1.76729	0.298439	5.92177	3.18492e-09	9.69482e-08
ENSG00000155307.19	ENSG00000155307	SAMSN1	Q9NSI8	SAM domainSH3 domain and nuclear localization signals 1 [Source:HGNC Symbol;Acc:HGNC:10528]	587.473	1.76699	0.200414	8.81669	1.1789e-18	1.07656e-16
ENSG00000110944.9	ENSG00000110944	IL23A	Q9NPF7	interleukin 23 subunit alpha [Source:HGNC Symbol;Acc:HGNC:15488]	66.3957	1.76689	0.314706	5.61441	1.97237e-08	5.21127e-07
ENSG00000112941.14	ENSG00000112941	TENT4A	A0A0X1KG68	terminal nucleotidyltransferase 4A [Source:HGNC Symbol;Acc:HGNC:16705]	276.034	1.76688	0.310486	5.69069	1.26529e-08	3.47392e-07
ENSG00000120314.19	ENSG00000120314	WDR55	Q9H6Y2	WD repeat domain 55 [Source:HGNC Symbol;Acc:HGNC:25971]	24.4443	1.76671	0.594352	2.97249	0.00295395	0.0238176
ENSG00000152778.10	ENSG00000152778	IFIT5	Q13325	interferon induced protein with tetratricopeptide repeats 5 [Source:HGNC Symbol;Acc:HGNC:13328]	383.938	1.76651	0.320783	5.50686	3.65296e-08	9.26432e-07
ENSG00000197121.15	ENSG00000197121	PGAP1	Q75T13	post-GPI attachment to proteins inositol deacylase 1 [Source:HGNC Symbol;Acc:HGNC:25712]	79.8166	1.76516	0.248867	7.09278	1.31443e-12	6.45577e-11
ENSG00000165695.10	ENSG00000165695	AK8	Q96MA6	adenylate kinase 8 [Source:HGNC Symbol;Acc:HGNC:26526]	124.743	1.76425	0.277554	6.35642	2.06508e-10	7.65293e-09
ENSG00000272269.1	ENSG00000272269			NUP153 antisense RNA 1 [Source:HGNC Symbol;Acc:HGNC:55217]	20.0107	1.76258	0.482874	3.65018	0.000262061	0.0029274
ENSG00000138448.12	ENSG00000138448	ITGAV	P06756	integrin subunit alpha V [Source:HGNC Symbol;Acc:HGNC:6150]	101.103	1.76046	0.388877	4.52704	5.98151e-06	0.00010032
ENSG00000100379.17	ENSG00000100379	KCTD17	Q8N5Z5	potassium channel tetramerization domain containing 17 [Source:HGNC Symbol;Acc:HGNC:25705]	70.7129	1.75975	0.570013	3.08721	0.00202043	0.0172563
ENSG00000112149.10	ENSG00000112149	CD83	Q01151	CD83 molecule [Source:HGNC Symbol;Acc:HGNC:1703]	3855.08	1.75935	0.316223	5.56364	2.6421e-08	6.85263e-07
ENSG00000213719.8	ENSG00000213719	CLIC1	O00299	chloride intracellular channel 1 [Source:HGNC Symbol;Acc:HGNC:2062]	683.836	1.75934	0.482762	3.64432	0.000268096	0.00298926
ENSG00000104973.19	ENSG00000104973	MED25	Q71SY5	mediator complex subunit 25 [Source:HGNC Symbol;Acc:HGNC:28845]	354.246	1.75795	0.45702	3.84655	0.000119792	0.00147515
ENSG00000184216.14	ENSG00000184216	IRAK1	P51617	interleukin 1 receptor associated kinase 1 [Source:HGNC Symbol;Acc:HGNC:6112]	1194.11	1.75792	0.373321	4.70886	2.49111e-06	4.55666e-05
ENSG00000229644.6	ENSG00000229644			nicotinamide phosphoribosyltransferase pseudogene 1 [Source:HGNC Symbol;Acc:HGNC:17633]	127.283	1.75754	0.366842	4.79099	1.6596e-06	3.17092e-05
ENSG00000133048.13	ENSG00000133048	CHI3L1	P36222	chitinase 3 like 1 [Source:HGNC Symbol;Acc:HGNC:1932]	3887.45	1.75544	0.477267	3.67811	0.00023497	0.00266192
ENSG00000136052.10	ENSG00000136052	SLC41A2	Q96JW4	solute carrier family 41 member 2 [Source:HGNC Symbol;Acc:HGNC:31045]	323.138	1.75451	0.210682	8.32777	8.23825e-17	6.38485e-15
ENSG00000010310.9	ENSG00000010310	GIPR	P48546	gastric inhibitory polypeptide receptor [Source:HGNC Symbol;Acc:HGNC:4271]	39.5139	1.75345	0.418927	4.18557	2.84455e-05	0.000410315
ENSG00000163251.4	ENSG00000163251	FZD5	Q13467	frizzled class receptor 5 [Source:HGNC Symbol;Acc:HGNC:4043]	94.8102	1.75328	0.470903	3.72323	0.00019669	0.00228208
ENSG00000235863.4	ENSG00000235863	B3GALT4	O96024	beta-13-galactosyltransferase 4 [Source:HGNC Symbol;Acc:HGNC:919]	86.467	1.75296	0.397103	4.41438	1.01298e-05	0.000161331
ENSG00000185347.18	ENSG00000185347	TEDC1	Q86SX3	tubulin epsilon and delta complex 1 [Source:HGNC Symbol;Acc:HGNC:20127]	32.1861	1.75215	0.626603	2.79627	0.00516961	0.0383112
ENSG00000124226.11	ENSG00000124226	RNF114	Q9Y508	ring finger protein 114 [Source:HGNC Symbol;Acc:HGNC:13094]	1131.02	1.74976	0.305641	5.72488	1.03509e-08	2.89067e-07
ENSG00000139266.6	ENSG00000139266	MARCHF9	Q86YJ5	membrane associated ring-CH-type finger 9 [Source:HGNC Symbol;Acc:HGNC:25139]	287.678	1.74843	0.392794	4.45126	8.53692e-06	0.00013891
ENSG00000074964.17	ENSG00000074964	ARHGEF10L	Q9HCE6	Rho guanine nucleotide exchange factor 10 like [Source:HGNC Symbol;Acc:HGNC:25540]	789.618	1.74455	0.31764	5.49223	3.96879e-08	1.00335e-06
ENSG00000176754.13	ENSG00000176754			long intergenic non-protein coding RNA 303 [Source:HGNC Symbol;Acc:HGNC:26865]	6.5011	1.74133	0.637182	2.73286	0.00627874	0.0448933
ENSG00000100647.8	ENSG00000100647	SUSD6	Q92537	sushi domain containing 6 [Source:HGNC Symbol;Acc:HGNC:19956]	951.221	1.73994	0.293222	5.93388	2.95856e-09	9.10971e-08
ENSG00000248099.4	ENSG00000248099	INSL3	P51460	insulin like 3 [Source:HGNC Symbol;Acc:HGNC:6086]	18.4769	1.73974	0.54205	3.20955	0.00132943	0.0120851
ENSG00000142319.18	ENSG00000142319	SLC6A3	Q01959	solute carrier family 6 member 3 [Source:HGNC Symbol;Acc:HGNC:11049]	9.78535	1.73606	0.545574	3.18208	0.00146221	0.0130842
ENSG00000065911.13	ENSG00000065911	MTHFD2	P13995	methylenetetrahydrofolate dehydrogenase (NADP+ dependent) 2methenyltetrahydrofolate cyclohydrolase [Source:HGNC Symbol;Acc:HGNC:7434]	114.881	1.73312	0.332829	5.20723	1.91677e-07	4.36351e-06
ENSG00000104312.8	ENSG00000104312	RIPK2	O43353	receptor interacting serine/threonine kinase 2 [Source:HGNC Symbol;Acc:HGNC:10020]	366.378	1.73211	0.242603	7.13968	9.35482e-13	4.69049e-11
ENSG00000136603.14	ENSG00000136603	SKIL	P12757	SKI like proto-oncogene [Source:HGNC Symbol;Acc:HGNC:10897]	366.906	1.73208	0.280147	6.18277	6.29884e-10	2.16422e-08
ENSG00000135378.4	ENSG00000135378	PRRG4	Q9BZD6	proline rich and Gla domain 4 [Source:HGNC Symbol;Acc:HGNC:30799]	87.1648	1.73181	0.278822	6.21115	5.25995e-10	1.8335e-08
ENSG00000117477.12	ENSG00000117477	CCDC181	Q5TID7	coiled-coil domain containing 181 [Source:HGNC Symbol;Acc:HGNC:28051]	48.9229	1.72996	0.306372	5.64662	1.63632e-08	4.38122e-07
ENSG00000164970.15	ENSG00000164970	FAM219A	Q8IW50	family with sequence similarity 219 member A [Source:HGNC Symbol;Acc:HGNC:19920]	222.584	1.72939	0.325909	5.30635	1.11843e-07	2.64906e-06
ENSG00000203814.6	ENSG00000203814	H2BC18	Q5QNW6	H2B clustered histone 18 [Source:HGNC Symbol;Acc:HGNC:24700]	33.6413	1.72627	0.416264	4.14706	3.36774e-05	0.000474238
ENSG00000143390.18	ENSG00000143390	RFX5	P48382	regulatory factor X5 [Source:HGNC Symbol;Acc:HGNC:9986]	49.5756	1.72469	0.418854	4.11763	3.82794e-05	0.000530806
ENSG00000138138.14	ENSG00000138138	ATAD1	Q8NBU5	ATPase family AAA domain containing 1 [Source:HGNC Symbol;Acc:HGNC:25903]	352.937	1.72408	0.251571	6.85327	7.2183e-12	3.25095e-10
ENSG00000162413.16	ENSG00000162413	KLHL21	Q9UJP4	kelch like family member 21 [Source:HGNC Symbol;Acc:HGNC:29041]	467.364	1.72115	0.426763	4.03304	5.50591e-05	0.000739515
ENSG00000109756.9	ENSG00000109756	RAPGEF2	Q9Y4G8	Rap guanine nucleotide exchange factor 2 [Source:HGNC Symbol;Acc:HGNC:16854]	412.081	1.71762	0.205462	8.35977	6.28402e-17	4.98096e-15
ENSG00000197818.12	ENSG00000197818	SLC9A8	Q9Y2E8	solute carrier family 9 member A8 [Source:HGNC Symbol;Acc:HGNC:20728]	270.139	1.71687	0.36415	4.71474	2.42016e-06	4.44539e-05
ENSG00000086504.18	ENSG00000086504	MRPL28	Q13084	mitochondrial ribosomal protein L28 [Source:HGNC Symbol;Acc:HGNC:14484]	234.772	1.71549	0.514	3.33753	0.000845273	0.00814971
ENSG00000220256.4	ENSG00000220256			novel transcript	23.8233	1.71041	0.519123	3.29481	0.000984897	0.00929076
ENSG00000196776.17	ENSG00000196776	CD47	Q08722	CD47 molecule [Source:HGNC Symbol;Acc:HGNC:1682]	1363.58	1.71037	0.252496	6.77387	1.25385e-11	5.43029e-10
ENSG00000130066.17	ENSG00000130066	SAT1	P21673	spermidine/spermine N1-acetyltransferase 1 [Source:HGNC Symbol;Acc:HGNC:10540]	10832.1	1.7091	0.260219	6.56794	5.1016e-11	2.02187e-09
ENSG00000100220.12	ENSG00000100220	RTCB	Q9Y3I0	RNA 2'3'-cyclic phosphate and 5'-OH ligase [Source:HGNC Symbol;Acc:HGNC:26935]	1675.82	1.70454	0.304789	5.59253	2.23782e-08	5.88027e-07
ENSG00000100036.13	ENSG00000100036	SLC35E4	Q6ICL7	solute carrier family 35 member E4 [Source:HGNC Symbol;Acc:HGNC:17058]	48.0915	1.70436	0.374709	4.5485	5.40307e-06	9.1707e-05
ENSG00000162889.11	ENSG00000162889	MAPKAPK2	P49137	MAPK activated protein kinase 2 [Source:HGNC Symbol;Acc:HGNC:6887]	1999.09	1.7018	0.542506	3.13693	0.0017073	0.0149759
ENSG00000159322.18	ENSG00000159322	ADPGK	Q9BRR6	ADP dependent glucokinase [Source:HGNC Symbol;Acc:HGNC:25250]	1181.72	1.70102	0.255042	6.66955	2.56592e-11	1.05704e-09
ENSG00000115392.12	ENSG00000115392	FANCL	Q9NW38	FA complementation group L [Source:HGNC Symbol;Acc:HGNC:20748]	61.924	1.70089	0.317723	5.35336	8.63341e-08	2.06729e-06
ENSG00000177606.8	ENSG00000177606	JUN	P05412	Jun proto-oncogeneAP-1 transcription factor subunit [Source:HGNC Symbol;Acc:HGNC:6204]	7314.46	1.70078	0.333343	5.10218	3.35762e-07	7.27141e-06
ENSG00000136213.10	ENSG00000136213	CHST12	Q9NRB3	carbohydrate sulfotransferase 12 [Source:HGNC Symbol;Acc:HGNC:17423]	308.467	1.70024	0.304832	5.57761	2.4384e-08	6.34416e-07
ENSG00000111424.12	ENSG00000111424	VDR	P11473	vitamin D receptor [Source:HGNC Symbol;Acc:HGNC:12679]	118.544	1.69882	0.306928	5.53491	3.11388e-08	7.98996e-07
ENSG00000106070.20	ENSG00000106070	GRB10	Q13322	growth factor receptor bound protein 10 [Source:HGNC Symbol;Acc:HGNC:4564]	149.267	1.69749	0.246408	6.88895	5.62067e-12	2.58605e-10
ENSG00000087077.14	ENSG00000087077	TRIP6	Q15654	thyroid hormone receptor interactor 6 [Source:HGNC Symbol;Acc:HGNC:12311]	227.483	1.69713	0.335158	5.06369	4.11219e-07	8.76331e-06
ENSG00000164164.17	ENSG00000164164	OTUD4	Q01804	OTU deubiquitinase 4 [Source:HGNC Symbol;Acc:HGNC:24949]	230.559	1.69679	0.282371	6.00909	1.86569e-09	6.00647e-08
ENSG00000159069.14	ENSG00000159069	FBXW5	Q969U6	F-box and WD repeat domain containing 5 [Source:HGNC Symbol;Acc:HGNC:13613]	583.127	1.69643	0.597901	2.83732	0.00454943	0.0343211
ENSG00000226091.7	ENSG00000226091			long intergenic non-protein coding RNA 937 [Source:HGNC Symbol;Acc:HGNC:48629]	48.352	1.6953	0.381004	4.44956	8.60445e-06	0.000139725
ENSG00000233785.1	ENSG00000233785			novel transcript	28.8051	1.69525	0.403861	4.19761	2.69744e-05	0.000391446
ENSG00000198604.11	ENSG00000198604	BAZ1A	Q9NRL2	bromodomain adjacent to zinc finger domain 1A [Source:HGNC Symbol;Acc:HGNC:960]	1135.01	1.695	0.204667	8.28176	1.21369e-16	9.22441e-15
ENSG00000006451.8	ENSG00000006451	RALA	P11233	RAS like proto-oncogene A [Source:HGNC Symbol;Acc:HGNC:9839]	961.386	1.69226	0.225463	7.50572	6.10939e-14	3.50189e-12
ENSG00000146592.17	ENSG00000146592	CREB5	Q02930	cAMP responsive element binding protein 5 [Source:HGNC Symbol;Acc:HGNC:16844]	225.336	1.69007	0.156455	10.8022	3.35877e-27	6.35178e-25
ENSG00000140859.16	ENSG00000140859	KIFC3	Q9BVG8	kinesin family member C3 [Source:HGNC Symbol;Acc:HGNC:6326]	814.997	1.68831	0.411218	4.10562	4.03224e-05	0.000555925
ENSG00000162511.8	ENSG00000162511	LAPTM5	Q13571	lysosomal protein transmembrane 5 [Source:HGNC Symbol;Acc:HGNC:29612]	1818.52	1.68735	0.424643	3.97357	7.08024e-05	0.000926682
ENSG00000204592.9	ENSG00000204592	HLA-E	P13747	major histocompatibility complexclass IE [Source:HGNC Symbol;Acc:HGNC:4962]	6264.8	1.68724	0.462538	3.6478	0.000264497	0.00295187
ENSG00000248323.7	ENSG00000248323			lung cancer associated transcript 1 [Source:HGNC Symbol;Acc:HGNC:48498]	158.728	1.68575	0.231115	7.29399	3.00899e-13	1.58133e-11
ENSG00000120820.13	ENSG00000120820	GLT8D2	Q9H1C3	glycosyltransferase 8 domain containing 2 [Source:HGNC Symbol;Acc:HGNC:24890]	513.852	1.68495	0.358683	4.69759	2.63252e-06	4.78617e-05
ENSG00000143771.12	ENSG00000143771	CNIH4	Q9P003	cornichon family AMPA receptor auxiliary protein 4 [Source:HGNC Symbol;Acc:HGNC:25013]	644.844	1.6824	0.313636	5.36417	8.13207e-08	1.95308e-06
ENSG00000177105.10	ENSG00000177105	RHOG	P84095	ras homolog family member G [Source:HGNC Symbol;Acc:HGNC:672]	1373.74	1.68094	0.494323	3.40049	0.000672649	0.00666736
ENSG00000100461.18	ENSG00000100461	RBM23	A0A0S2Z5I1	RNA binding motif protein 23 [Source:HGNC Symbol;Acc:HGNC:20155]	564.415	1.68057	0.552377	3.04243	0.00234676	0.019609
ENSG00000002587.10	ENSG00000002587	HS3ST1	O14792	heparan sulfate-glucosamine 3-sulfotransferase 1 [Source:HGNC Symbol;Acc:HGNC:5194]	45.6257	1.67932	0.440092	3.81583	0.000135725	0.00164632
ENSG00000111912.20	ENSG00000111912	NCOA7	Q8NI08	nuclear receptor coactivator 7 [Source:HGNC Symbol;Acc:HGNC:21081]	564.637	1.67929	0.358126	4.68911	2.74392e-06	4.98115e-05
ENSG00000108370.17	ENSG00000108370	RGS9	O75916	regulator of G protein signaling 9 [Source:HGNC Symbol;Acc:HGNC:10004]	148.711	1.67883	0.237987	7.05427	1.73505e-12	8.46966e-11
ENSG00000103313.13	ENSG00000103313	MEFV	O15553	MEFV innate immuity regulatorpyrin [Source:HGNC Symbol;Acc:HGNC:6998]	32.6631	1.67649	0.414854	4.04115	5.31907e-05	0.000717283
ENSG00000235531.11	ENSG00000235531			MSC antisense RNA 1 [Source:HGNC Symbol;Acc:HGNC:48724]	133.728	1.67478	0.238013	7.03652	1.97107e-12	9.56349e-11
ENSG00000256628.3	ENSG00000256628			ZBTB11 antisense RNA 1 [Source:HGNC Symbol;Acc:HGNC:48573]	27.3792	1.67388	0.522662	3.20261	0.00136189	0.0123336
ENSG00000164949.8	ENSG00000164949	GEM	P55040	GTP binding protein overexpressed in skeletal muscle [Source:HGNC Symbol;Acc:HGNC:4234]	43.1566	1.67362	0.374257	4.47185	7.75475e-06	0.000127391
ENSG00000115652.15	ENSG00000115652	UXS1	Q8NBZ7	UDP-glucuronate decarboxylase 1 [Source:HGNC Symbol;Acc:HGNC:17729]	439.278	1.6714	0.247196	6.76144	1.36624e-11	5.85948e-10
ENSG00000254087.8	ENSG00000254087	LYN	P07948	LYN proto-oncogeneSrc family tyrosine kinase [Source:HGNC Symbol;Acc:HGNC:6735]	2286.07	1.67027	0.239522	6.97333	3.09536e-12	1.45482e-10
ENSG00000105185.12	ENSG00000105185	PDCD5	O14737	programmed cell death 5 [Source:HGNC Symbol;Acc:HGNC:8764]	348.31	1.66935	0.331121	5.04151	4.61872e-07	9.74761e-06
ENSG00000088826.18	ENSG00000088826	SMOX	Q9NWM0	spermine oxidase [Source:HGNC Symbol;Acc:HGNC:15862]	181.772	1.66863	0.485516	3.43683	0.000588572	0.00593939
ENSG00000167705.12	ENSG00000167705	RILP	Q96NA2	Rab interacting lysosomal protein [Source:HGNC Symbol;Acc:HGNC:30266]	380.346	1.66759	0.552189	3.01996	0.00252808	0.0208937
ENSG00000274290.3	ENSG00000274290	H2BC4	P62807	H2B clustered histone 6 [Source:HGNC Symbol;Acc:HGNC:4753]	51.1898	1.66613	0.308537	5.40009	6.66077e-08	1.61751e-06
ENSG00000103111.15	ENSG00000103111	MON1B	Q7L1V2	MON1 homolog Bsecretory trafficking associated [Source:HGNC Symbol;Acc:HGNC:25020]	19.0456	1.66463	0.59197	2.81201	0.00492327	0.0367212
ENSG00000185436.12	ENSG00000185436	IFNLR1	Q8IU57	interferon lambda receptor 1 [Source:HGNC Symbol;Acc:HGNC:18584]	202.7	1.66245	0.328547	5.06001	4.19231e-07	8.91821e-06
ENSG00000163481.8	ENSG00000163481	RNF25	Q96BH1	ring finger protein 25 [Source:HGNC Symbol;Acc:HGNC:14662]	86.5713	1.66178	0.526525	3.15614	0.00159873	0.014132
ENSG00000221963.6	ENSG00000221963	APOL6	Q9BWW8	apolipoprotein L6 [Source:HGNC Symbol;Acc:HGNC:14870]	2007.96	1.66057	0.298439	5.56417	2.634e-08	6.839e-07
ENSG00000167987.11	ENSG00000167987	VPS37C	A5D8V6	VPS37C subunit of ESCRT-I [Source:HGNC Symbol;Acc:HGNC:26097]	809.028	1.66009	0.377792	4.39418	1.11191e-05	0.000174998
ENSG00000137275.16	ENSG00000137275	RIPK1	Q13546	receptor interacting serine/threonine kinase 1 [Source:HGNC Symbol;Acc:HGNC:10019]	514.994	1.65968	0.32083	5.17307	2.30273e-07	5.15903e-06
ENSG00000198133.9	ENSG00000198133	TMEM229B	Q8NBD8	transmembrane protein 229B [Source:HGNC Symbol;Acc:HGNC:20130]	216.603	1.65725	0.328752	5.04105	4.62981e-07	9.76243e-06
ENSG00000092330.18	ENSG00000092330	TINF2	Q9BSI4	TERF1 interacting nuclear factor 2 [Source:HGNC Symbol;Acc:HGNC:11824]	422.449	1.65427	0.355547	4.65274	3.27556e-06	5.84466e-05
ENSG00000184260.6	ENSG00000184260	H2AC20	Q16777	H2A clustered histone 20 [Source:HGNC Symbol;Acc:HGNC:4738]	30.4751	1.65359	0.570789	2.89702	0.00376726	0.0292526
ENSG00000269335.6	ENSG00000269335	IKBKG	Q9Y6K9	inhibitor of nuclear factor kappa B kinase regulatory subunit gamma [Source:HGNC Symbol;Acc:HGNC:5961]	575.009	1.65341	0.486905	3.39575	0.000684413	0.00676882
ENSG00000106829.20	ENSG00000106829	TLE4	Q04727	TLE family member 4transcriptional corepressor [Source:HGNC Symbol;Acc:HGNC:11840]	642.127	1.65336	0.224469	7.36565	1.76292e-13	9.62009e-12
ENSG00000115590.14	ENSG00000115590	IL1R2	P27930	interleukin 1 receptor type 2 [Source:HGNC Symbol;Acc:HGNC:5994]	121.446	1.6497	0.409874	4.0249	5.69994e-05	0.000763074
ENSG00000116691.11	ENSG00000116691	MIIP	Q5JXC2	migration and invasion inhibitory protein [Source:HGNC Symbol;Acc:HGNC:25715]	147.337	1.64904	0.450694	3.65888	0.000253315	0.00284027
ENSG00000146112.12	ENSG00000146112	PPP1R18	Q6NYC8	protein phosphatase 1 regulatory subunit 18 [Source:HGNC Symbol;Acc:HGNC:29413]	3334.53	1.6484	0.345153	4.77586	1.78938e-06	3.38923e-05
ENSG00000087299.12	ENSG00000087299	L2HGDH	Q9H9P8	L-2-hydroxyglutarate dehydrogenase [Source:HGNC Symbol;Acc:HGNC:20499]	135.317	1.64819	0.173845	9.48083	2.52279e-21	2.98472e-19
ENSG00000261210.8	ENSG00000261210	CLEC19A	Q6UXS0	C-type lectin domain containing 19A [Source:HGNC Symbol;Acc:HGNC:34522]	96.4113	1.64784	0.221689	7.43314	1.0605e-13	5.88225e-12
ENSG00000128394.17	ENSG00000128394	APOBEC3F	Q8IUX4	apolipoprotein B mRNA editing enzyme catalytic subunit 3F [Source:HGNC Symbol;Acc:HGNC:17356]	245.739	1.64772	0.334042	4.93267	8.11131e-07	1.63748e-05
ENSG00000117009.12	ENSG00000117009	KMO	O15229	kynurenine 3-monooxygenase [Source:HGNC Symbol;Acc:HGNC:6381]	104.129	1.6458	0.357233	4.60709	4.08341e-06	7.1221e-05
ENSG00000116525.14	ENSG00000116525	TRIM62	Q9BVG3	tripartite motif containing 62 [Source:HGNC Symbol;Acc:HGNC:25574]	27.2466	1.64533	0.398259	4.13132	3.60694e-05	0.000504824
ENSG00000102226.10	ENSG00000102226	USP11	G5E9A6	ubiquitin specific peptidase 11 [Source:HGNC Symbol;Acc:HGNC:12609]	291.906	1.64355	0.419299	3.91977	8.86345e-05	0.00113412
ENSG00000286239.1	ENSG00000286239			novel proteinWDFY1-AP1S3 readthrough	74.6007	1.64091	0.276583	5.9328	2.97811e-09	9.14646e-08
ENSG00000156136.10	ENSG00000156136	DCK	P27707	deoxycytidine kinase [Source:HGNC Symbol;Acc:HGNC:2704]	64.641	1.64078	0.428013	3.83348	0.000126345	0.00154503
ENSG00000100767.17	ENSG00000100767	PAPLN	O95428	papilinproteoglycan like sulfated glycoprotein [Source:HGNC Symbol;Acc:HGNC:19262]	124.247	1.64075	0.272377	6.02381	1.7036e-09	5.52164e-08
ENSG00000178381.12	ENSG00000178381	ZFAND2A	Q8N6M9	zinc finger AN1-type containing 2A [Source:HGNC Symbol;Acc:HGNC:28073]	175.229	1.64051	0.337667	4.85838	1.18352e-06	2.32989e-05
ENSG00000184988.8	ENSG00000184988	TMEM106A	B7Z779	transmembrane protein 106A [Source:HGNC Symbol;Acc:HGNC:28288]	62.4207	1.63951	0.446026	3.67583	0.000237082	0.00268205
ENSG00000276180.1	ENSG00000276180	H4C1	P62805	H4 clustered histone 9 [Source:HGNC Symbol;Acc:HGNC:4793]	28.6946	1.63926	0.476325	3.44146	0.00057858	0.00585578
ENSG00000002549.13	ENSG00000002549	LAP3	P28838	leucine aminopeptidase 3 [Source:HGNC Symbol;Acc:HGNC:18449]	270.959	1.63381	0.313961	5.20387	1.95178e-07	4.439e-06
ENSG00000107175.12	ENSG00000107175	CREB3	O43889	cAMP responsive element binding protein 3 [Source:HGNC Symbol;Acc:HGNC:2347]	227.458	1.63257	0.442495	3.68947	0.000224722	0.00255789
ENSG00000180628.15	ENSG00000180628	PCGF5	Q86SE9	polycomb group ring finger 5 [Source:HGNC Symbol;Acc:HGNC:28264]	673.906	1.63149	0.284849	5.72757	1.01879e-08	2.85178e-07
ENSG00000276241.1	ENSG00000276241			novel transcriptantisense TBC1D3B	10.3272	1.62919	0.592803	2.74828	0.00599086	0.0432841
ENSG00000150991.15	ENSG00000150991	UBC	P0CG48	ubiquitin C [Source:HGNC Symbol;Acc:HGNC:12468]	6402.59	1.62837	0.430716	3.78061	0.000156442	0.00186836
ENSG00000105939.14	ENSG00000105939	ZC3HAV1	Q7Z2W4	zinc finger CCCH-type containingantiviral 1 [Source:HGNC Symbol;Acc:HGNC:23721]	1345.37	1.62548	0.197868	8.21495	2.12247e-16	1.55413e-14
ENSG00000134109.11	ENSG00000134109	EDEM1	Q92611	ER degradation enhancing alpha-mannosidase like protein 1 [Source:HGNC Symbol;Acc:HGNC:18967]	224.633	1.62495	0.356547	4.55747	5.17728e-06	8.83744e-05
ENSG00000082512.15	ENSG00000082512	TRAF5	O00463	TNF receptor associated factor 5 [Source:HGNC Symbol;Acc:HGNC:12035]	169.025	1.62448	0.23675	6.86157	6.8109e-12	3.08637e-10
ENSG00000062194.16	ENSG00000062194	GPBP1	Q86WP2	GC-rich promoter binding protein 1 [Source:HGNC Symbol;Acc:HGNC:29520]	664.75	1.62333	0.210159	7.7243	1.12466e-14	6.90818e-13
ENSG00000255355.1	ENSG00000255355			novel transcript	44.5637	1.62332	0.318967	5.08932	3.59359e-07	7.71289e-06
ENSG00000186063.13	ENSG00000186063	AIDA	Q96BJ3	axin interactordorsalization associated [Source:HGNC Symbol;Acc:HGNC:25761]	552.728	1.62319	0.326564	4.97051	6.67763e-07	1.36607e-05
ENSG00000163162.9	ENSG00000163162	RNF149	Q8NC42	ring finger protein 149 [Source:HGNC Symbol;Acc:HGNC:23137]	1203.98	1.62258	0.229475	7.07081	1.54034e-12	7.54987e-11
ENSG00000173801.17	ENSG00000173801	JUP	P14923	junction plakoglobin [Source:HGNC Symbol;Acc:HGNC:6207]	760.736	1.62254	0.48661	3.33438	0.000854901	0.00822932
ENSG00000285799.1	ENSG00000285799			MHC class I polypeptide-related sequence F pseudogene	12.5142	1.62187	0.52996	3.06036	0.00221069	0.0186165
ENSG00000119782.14	ENSG00000119782	FKBP1B	P68106	FKBP prolyl isomerase 1B [Source:HGNC Symbol;Acc:HGNC:3712]	92.8369	1.62153	0.375678	4.31627	1.58688e-05	0.000240911
ENSG00000132510.11	ENSG00000132510	KDM6B	O15054	lysine demethylase 6B [Source:HGNC Symbol;Acc:HGNC:29012]	117.441	1.62066	0.385638	4.20254	2.63938e-05	0.000383717
ENSG00000142657.21	ENSG00000142657	PGD	P52209	phosphogluconate dehydrogenase [Source:HGNC Symbol;Acc:HGNC:8891]	1830.19	1.61846	0.398041	4.06606	4.78143e-05	0.000652846
ENSG00000137198.10	ENSG00000137198	GMPR	P36959	guanosine monophosphate reductase [Source:HGNC Symbol;Acc:HGNC:4376]	2002.65	1.61545	0.36117	4.47282	7.71939e-06	0.000126897
ENSG00000100024.15	ENSG00000100024	UPB1	Q9UBR1	beta-ureidopropionase 1 [Source:HGNC Symbol;Acc:HGNC:16297]	25.7431	1.61435	0.50255	3.21231	0.00131674	0.0119743
ENSG00000055130.17	ENSG00000055130	CUL1	Q13616	cullin 1 [Source:HGNC Symbol;Acc:HGNC:2551]	471.919	1.61408	0.327882	4.92275	8.53349e-07	1.71362e-05
ENSG00000255553.2	ENSG00000255553			long intergenic non-protein coding RNA 2733 [Source:HGNC Symbol;Acc:HGNC:54250]	13.8715	1.60828	0.567019	2.83638	0.00456287	0.0343855
ENSG00000061938.21	ENSG00000061938	TNK2	Q07912	tyrosine kinase non receptor 2 [Source:HGNC Symbol;Acc:HGNC:19297]	596.179	1.604	0.310644	5.16346	2.42426e-07	5.40608e-06
ENSG00000126457.22	ENSG00000126457	PRMT1	Q99873	protein arginine methyltransferase 1 [Source:HGNC Symbol;Acc:HGNC:5187]	464.997	1.60334	0.577546	2.77613	0.00550108	0.040274
ENSG00000126838.10	ENSG00000126838	PZP	P20742	PZP alpha-2-macroglobulin like [Source:HGNC Symbol;Acc:HGNC:9750]	33.289	1.59985	0.372779	4.29169	1.77317e-05	0.000265666
ENSG00000116584.20	ENSG00000116584	ARHGEF2	Q92974	Rho/Rac guanine nucleotide exchange factor 2 [Source:HGNC Symbol;Acc:HGNC:682]	1297.47	1.59928	0.304616	5.25014	1.51985e-07	3.5302e-06
ENSG00000138772.13	ENSG00000138772	ANXA3	P12429	annexin A3 [Source:HGNC Symbol;Acc:HGNC:541]	33.9285	1.59721	0.363846	4.38978	1.13464e-05	0.000178226
ENSG00000174749.6	ENSG00000174749	FAM241A	Q8N8J7	family with sequence similarity 241 member A [Source:HGNC Symbol;Acc:HGNC:26813]	69.7077	1.59712	0.318071	5.02126	5.13342e-07	1.07208e-05
ENSG00000160117.16	ENSG00000160117	ANKLE1	Q8NAG6	ankyrin repeat and LEM domain containing 1 [Source:HGNC Symbol;Acc:HGNC:26812]	23.3258	1.59575	0.493469	3.23374	0.0012218	0.0112386
ENSG00000106689.11	ENSG00000106689	LHX2	P50458	LIM homeobox 2 [Source:HGNC Symbol;Acc:HGNC:6594]	16.9563	1.59288	0.472955	3.36794	0.000757309	0.00739662
ENSG00000130827.6	ENSG00000130827			plexin A3 [Source:HGNC Symbol;Acc:HGNC:9101]	238.444	1.59287	0.525128	3.0333	0.00241892	0.020116
ENSG00000171621.14	ENSG00000171621	SPSB1	Q96BD6	splA/ryanodine receptor domain and SOCS box containing 1 [Source:HGNC Symbol;Acc:HGNC:30628]	394.749	1.59125	0.280608	5.67073	1.42194e-08	3.85448e-07
ENSG00000138600.10	ENSG00000138600	SPPL2A	Q8TCT8	signal peptide peptidase like 2A [Source:HGNC Symbol;Acc:HGNC:30227]	839.828	1.59091	0.319229	4.9836	6.24136e-07	1.28338e-05
ENSG00000197063.11	ENSG00000197063	MAFG	O15525	MAF bZIP transcription factor G [Source:HGNC Symbol;Acc:HGNC:6781]	506.029	1.5891	0.348472	4.56019	5.11074e-06	8.73628e-05
ENSG00000257354.2	ENSG00000257354			novel transcript	38.7664	1.58769	0.321735	4.93476	8.02474e-07	1.62368e-05
ENSG00000108515.18	ENSG00000108515	ENO3	P13929	enolase 3 [Source:HGNC Symbol;Acc:HGNC:3354]	38.715	1.58575	0.512211	3.0959	0.00196218	0.0168126
ENSG00000100209.11	ENSG00000100209	HSCB	Q8IWL3	HscB mitochondrial iron-sulfur cluster cochaperone [Source:HGNC Symbol;Acc:HGNC:28913]	86.1569	1.58518	0.306775	5.16726	2.37556e-07	5.31228e-06
ENSG00000245904.4	ENSG00000245904			novel transcriptantisense to BTG1	106.108	1.58492	0.300364	5.27666	1.3156e-07	3.08562e-06
ENSG00000269179.1	ENSG00000269179			novel protein	97.5871	1.58367	0.258612	6.12371	9.14232e-10	3.08386e-08
ENSG00000276649.1	ENSG00000276649			novel transcriptantisense to SIRPA	25.8781	1.58296	0.460367	3.43848	0.000584994	0.00590824
ENSG00000159871.15	ENSG00000159871	LYPD5	Q6UWN5	LY6/PLAUR domain containing 5 [Source:HGNC Symbol;Acc:HGNC:26397]	28.3337	1.58249	0.436246	3.62753	0.000286144	0.00316405
ENSG00000113108.20	ENSG00000113108	APBB3	O95704	amyloid beta precursor protein binding family B member 3 [Source:HGNC Symbol;Acc:HGNC:20708]	178.59	1.58123	0.478105	3.30729	0.00094202	0.00892485
ENSG00000134326.12	ENSG00000134326	CMPK2	Q5EBM0	cytidine/uridine monophosphate kinase 2 [Source:HGNC Symbol;Acc:HGNC:27015]	1965.35	1.58093	0.302216	5.23113	1.68474e-07	3.87943e-06
ENSG00000005238.20	ENSG00000005238	FAM214B	Q7L5A3	family with sequence similarity 214 member B [Source:HGNC Symbol;Acc:HGNC:25666]	294.746	1.5796	0.451519	3.49842	0.000468029	0.0048703
ENSG00000110080.20	ENSG00000110080	ST3GAL4	Q11206	ST3 beta-galactoside alpha-23-sialyltransferase 4 [Source:HGNC Symbol;Acc:HGNC:10864]	77.1949	1.57943	0.260215	6.06971	1.28139e-09	4.22155e-08
ENSG00000166595.12	ENSG00000166595	CIAO2B	Q9Y3D0	cytosolic iron-sulfur assembly component 2B [Source:HGNC Symbol;Acc:HGNC:24261]	1135.76	1.57929	0.454969	3.47119	0.000518149	0.00530942
ENSG00000109854.14	ENSG00000109854	HTATIP2	Q9BUP3	HIV-1 Tat interactive protein 2 [Source:HGNC Symbol;Acc:HGNC:16637]	316.735	1.57921	0.452982	3.48626	0.000489832	0.00506645
ENSG00000156587.16	ENSG00000156587	UBE2L6	O14933	ubiquitin conjugating enzyme E2 L6 [Source:HGNC Symbol;Acc:HGNC:12490]	2085.74	1.57756	0.406629	3.87961	0.000104624	0.00131557
ENSG00000185947.15	ENSG00000185947	ZNF267	Q14586	zinc finger protein 267 [Source:HGNC Symbol;Acc:HGNC:13060]	589.377	1.57731	0.235191	6.7065	1.99343e-11	8.2831e-10
ENSG00000249948.6	ENSG00000249948	GBA3	A0A087WTY7	glucosylceramidase beta 3 (gene/pseudogene) [Source:HGNC Symbol;Acc:HGNC:19069]	309.547	1.57726	0.475323	3.3183	0.000905683	0.00861457
ENSG00000167487.12	ENSG00000167487	KLHL26	Q53HC5	kelch like family member 26 [Source:HGNC Symbol;Acc:HGNC:25623]	109.735	1.57435	0.28876	5.4521	4.97776e-08	1.24144e-06
ENSG00000166908.18	ENSG00000166908	PIP4K2C	Q8TBX8	phosphatidylinositol-5-phosphate 4-kinase type 2 gamma [Source:HGNC Symbol;Acc:HGNC:23786]	333.346	1.57302	0.351126	4.47993	7.4667e-06	0.000123334
ENSG00000075399.14	ENSG00000075399	VPS9D1	Q9Y2B5	VPS9 domain containing 1 [Source:HGNC Symbol;Acc:HGNC:13526]	127.068	1.57246	0.48444	3.24593	0.00117069	0.0108183
ENSG00000174307.7	ENSG00000174307	PHLDA3	Q9Y5J5	pleckstrin homology like domain family A member 3 [Source:HGNC Symbol;Acc:HGNC:8934]	98.9904	1.57162	0.531417	2.95741	0.00310236	0.024853
ENSG00000160570.14	ENSG00000160570	DEDD2	Q8WXF8	death effector domain containing 2 [Source:HGNC Symbol;Acc:HGNC:24450]	229.375	1.57154	0.395797	3.97058	7.16976e-05	0.000936867
ENSG00000143067.5	ENSG00000143067	ZNF697	Q5TEC3	zinc finger protein 697 [Source:HGNC Symbol;Acc:HGNC:32034]	90.7999	1.57111	0.381487	4.11838	3.81547e-05	0.000529689
ENSG00000102218.6	ENSG00000102218	RP2	A0A1B2JLU2	RP2 activator of ARL3 GTPase [Source:HGNC Symbol;Acc:HGNC:10274]	301.164	1.57109	0.313205	5.01617	5.27105e-07	1.09796e-05
ENSG00000287382.1	ENSG00000287382			novel transcript	14.3182	1.57065	0.51914	3.02549	0.00248233	0.0205792
ENSG00000186583.12	ENSG00000186583	SPATC1	Q76KD6	spermatogenesis and centriole associated 1 [Source:HGNC Symbol;Acc:HGNC:30510]	64.6194	1.56996	0.292005	5.37649	7.59532e-08	1.83149e-06
ENSG00000111275.13	ENSG00000111275	ALDH2	P05091	aldehyde dehydrogenase 2 family member [Source:HGNC Symbol;Acc:HGNC:404]	200.163	1.56927	0.275368	5.6988	1.20656e-08	3.33846e-07
ENSG00000007944.15	ENSG00000007944	MYLIP	Q8WY64	myosin regulatory light chain interacting protein [Source:HGNC Symbol;Acc:HGNC:21155]	238.019	1.56839	0.259345	6.0475	1.4711e-09	4.80045e-08
ENSG00000178927.18	ENSG00000178927	CYBC1	Q9BQA9	cytochrome b-245 chaperone 1 [Source:HGNC Symbol;Acc:HGNC:28672]	372.34	1.56667	0.557362	2.81087	0.00494082	0.0368292
ENSG00000134107.5	ENSG00000134107	BHLHE40	O14503	basic helix-loop-helix family member e40 [Source:HGNC Symbol;Acc:HGNC:1046]	126.104	1.56522	0.305872	5.11723	3.10056e-07	6.76965e-06
ENSG00000182168.15	ENSG00000182168	UNC5C	O95185	unc-5 netrin receptor C [Source:HGNC Symbol;Acc:HGNC:12569]	135.086	1.56393	0.270484	5.78199	7.38236e-09	2.12084e-07
ENSG00000100418.8	ENSG00000100418	DESI1	Q6ICB0	desumoylating isopeptidase 1 [Source:HGNC Symbol;Acc:HGNC:24577]	317.238	1.56327	0.256981	6.08321	1.178e-09	3.92399e-08
ENSG00000008513.16	ENSG00000008513	ST3GAL1	A0A024R9L6	ST3 beta-galactoside alpha-23-sialyltransferase 1 [Source:HGNC Symbol;Acc:HGNC:10862]	737.293	1.56317	0.340374	4.59249	4.3799e-06	7.58415e-05
ENSG00000221914.11	ENSG00000221914	PPP2R2A	P63151	protein phosphatase 2 regulatory subunit Balpha [Source:HGNC Symbol;Acc:HGNC:9304]	464.048	1.56229	0.287144	5.44078	5.30476e-08	1.31075e-06
ENSG00000100311.17	ENSG00000100311	PDGFB	P01127	platelet derived growth factor subunit B [Source:HGNC Symbol;Acc:HGNC:8800]	166.432	1.55932	0.417293	3.73676	0.000186403	0.00217957
ENSG00000198855.7	ENSG00000198855	FICD	Q9BVA6	FIC domain protein adenylyltransferase [Source:HGNC Symbol;Acc:HGNC:18416]	59.8746	1.55907	0.431271	3.61507	0.000300265	0.00329592
ENSG00000112276.14	ENSG00000112276	BVES	Q8NE79	blood vessel epicardial substance [Source:HGNC Symbol;Acc:HGNC:1152]	57.4476	1.55847	0.381204	4.08828	4.34576e-05	0.000596753
ENSG00000173727.12	ENSG00000173727			Finkel-Biskis-Reilly murine sarcoma virus (FBR-MuSV) ubiquitously expressed (FAU) pseudogene	70.4372	1.55615	0.269877	5.76614	8.1108e-09	2.31625e-07
ENSG00000180592.17	ENSG00000180592	SKIDA1	Q1XH10	SKI/DACH domain containing 1 [Source:HGNC Symbol;Acc:HGNC:32697]	15.6793	1.55538	0.50628	3.07217	0.0021251	0.0179966
ENSG00000123992.20	ENSG00000123992	DNPEP	Q9ULA0	aspartyl aminopeptidase [Source:HGNC Symbol;Acc:HGNC:2981]	471.043	1.55443	0.51767	3.00274	0.00267561	0.0219019
ENSG00000236914.4	ENSG00000236914			long intergenic non-protein coding RNA 1852 [Source:HGNC Symbol;Acc:HGNC:52668]	25.7484	1.55279	0.46733	3.32268	0.000891584	0.0085108
ENSG00000116809.12	ENSG00000116809	ZBTB17	Q13105	zinc finger and BTB domain containing 17 [Source:HGNC Symbol;Acc:HGNC:12936]	181.888	1.55153	0.364166	4.26051	2.03964e-05	0.00030201
ENSG00000185262.9	ENSG00000185262	UBALD2	Q8IYN6	UBA like domain containing 2 [Source:HGNC Symbol;Acc:HGNC:28438]	685.223	1.54978	0.429796	3.60586	0.000311121	0.00339645
ENSG00000164211.13	ENSG00000164211	STARD4	Q96DR4	StAR related lipid transfer domain containing 4 [Source:HGNC Symbol;Acc:HGNC:18058]	287.48	1.54967	0.319033	4.85742	1.18926e-06	2.33736e-05
ENSG00000160685.13	ENSG00000160685	ZBTB7B	O15156	zinc finger and BTB domain containing 7B [Source:HGNC Symbol;Acc:HGNC:18668]	41.0999	1.54492	0.50878	3.03652	0.00239328	0.0199305
ENSG00000101888.12	ENSG00000101888	NXT2	Q9NPJ8	nuclear transport factor 2 like export factor 2 [Source:HGNC Symbol;Acc:HGNC:18151]	60.6365	1.5448	0.333275	4.63522	3.56563e-06	6.30602e-05
ENSG00000012779.11	ENSG00000012779	ALOX5	P09917	arachidonate 5-lipoxygenase [Source:HGNC Symbol;Acc:HGNC:435]	59.3799	1.54368	0.391526	3.94272	8.05634e-05	0.00104082
ENSG00000155096.15	ENSG00000155096	AZIN1	O14977	antizyme inhibitor 1 [Source:HGNC Symbol;Acc:HGNC:16432]	521.062	1.54289	0.273614	5.63892	1.71116e-08	4.56633e-07
ENSG00000105402.8	ENSG00000105402	NAPA	A0A024R0R9	NSF attachment protein alpha [Source:HGNC Symbol;Acc:HGNC:7641]	85.2857	1.54222	0.363995	4.23692	2.26609e-05	0.000333894
ENSG00000137710.17	ENSG00000137710	RDX	P35241	radixin [Source:HGNC Symbol;Acc:HGNC:9944]	2555.19	1.54121	0.272281	5.66035	1.51061e-08	4.08102e-07
ENSG00000101608.13	ENSG00000101608	MYL12A	J3QRS3	myosin light chain 12A [Source:HGNC Symbol;Acc:HGNC:16701]	82.2301	1.54063	0.283525	5.43385	5.51501e-08	1.35711e-06
ENSG00000020633.19	ENSG00000020633	RUNX3	Q13761	RUNX family transcription factor 3 [Source:HGNC Symbol;Acc:HGNC:10473]	1244	1.53985	0.320369	4.80649	1.53601e-06	2.95359e-05
ENSG00000196843.17	ENSG00000196843	ARID5A	Q03989	AT-rich interaction domain 5A [Source:HGNC Symbol;Acc:HGNC:17361]	440.469	1.53966	0.412564	3.73194	0.000190012	0.00221637
ENSG00000101236.17	ENSG00000101236	RNF24	Q9Y225	ring finger protein 24 [Source:HGNC Symbol;Acc:HGNC:13779]	251.393	1.53929	0.258694	5.95024	2.6775e-09	8.34053e-08
ENSG00000159189.12	ENSG00000159189	C1QC	P02747	complement C1q C chain [Source:HGNC Symbol;Acc:HGNC:1245]	1176.79	1.53905	0.568023	2.70949	0.00673874	0.0475873
ENSG00000130303.14	ENSG00000130303	BST2	Q10589	bone marrow stromal cell antigen 2 [Source:HGNC Symbol;Acc:HGNC:1119]	7559.03	1.53807	0.479668	3.20652	0.00134349	0.0121899
ENSG00000096433.11	ENSG00000096433	ITPR3	Q14573	inositol 145-trisphosphate receptor type 3 [Source:HGNC Symbol;Acc:HGNC:6182]	45.4786	1.53411	0.32308	4.74839	2.05041e-06	3.82037e-05
ENSG00000204264.12	ENSG00000204264	PSM8	X5CMJ9	proteasome 20S subunit beta 8 [Source:HGNC Symbol;Acc:HGNC:9545]	934.02	1.53356	0.408877	3.75065	0.000176373	0.00208155
ENSG00000185909.15	ENSG00000185909	KLHDC8B	Q8IXV7	kelch domain containing 8B [Source:HGNC Symbol;Acc:HGNC:28557]	486.033	1.53218	0.387935	3.94957	7.82919e-05	0.0010164
ENSG00000079332.15	ENSG00000079332	SAR1A	Q5SQT9	secretion associated Ras related GTPase 1A [Source:HGNC Symbol;Acc:HGNC:10534]	400.387	1.53158	0.262242	5.84033	5.20982e-09	1.53527e-07
ENSG00000144848.11	ENSG00000144848	ATG3	Q9NT62	autophagy related 3 [Source:HGNC Symbol;Acc:HGNC:20962]	272.22	1.53052	0.283472	5.39919	6.69417e-08	1.62398e-06
ENSG00000091140.14	ENSG00000091140	DLD	P09622	dihydrolipoamide dehydrogenase [Source:HGNC Symbol;Acc:HGNC:2898]	424.488	1.52975	0.297807	5.13671	2.79588e-07	6.14914e-06
ENSG00000134333.14	ENSG00000134333	LDHA	P00338	lactate dehydrogenase A [Source:HGNC Symbol;Acc:HGNC:6535]	701.039	1.5283	0.44624	3.42484	0.000615155	0.00617133
ENSG00000204209.13	ENSG00000204209	DAXX	Q9UER7	death domain associated protein [Source:HGNC Symbol;Acc:HGNC:2681]	209.516	1.52558	0.416717	3.66095	0.000251283	0.00282409
ENSG00000123609.11	ENSG00000123609	NMI	Q13287	N-myc and STAT interactor [Source:HGNC Symbol;Acc:HGNC:7854]	865.792	1.52512	0.252939	6.02958	1.64383e-09	5.3351e-08
ENSG00000168310.11	ENSG00000168310	IRF2	P14316	interferon regulatory factor 2 [Source:HGNC Symbol;Acc:HGNC:6117]	617.134	1.5241	0.250801	6.07692	1.2251e-09	4.05278e-08
ENSG00000066697.15	ENSG00000066697	MSANTD3	Q96H12	Myb/SANT DNA binding domain containing 3 [Source:HGNC Symbol;Acc:HGNC:23370]	29.8673	1.52298	0.415289	3.66728	0.00024514	0.0027628
ENSG00000102921.8	ENSG00000102921	N4BP1	O75113	NEDD4 binding protein 1 [Source:HGNC Symbol;Acc:HGNC:29850]	696.721	1.5223	0.31913	4.77014	1.84095e-06	3.48143e-05
ENSG00000188282.12	ENSG00000188282	RUFY4	Q6ZNE9	RUN and FYVE domain containing 4 [Source:HGNC Symbol;Acc:HGNC:24804]	38.7974	1.52216	0.320198	4.75382	1.99607e-06	3.7307e-05
ENSG00000225082.2	ENSG00000225082			death associated protein 3 pseudogene 1 [Source:HGNC Symbol;Acc:HGNC:17624]	30.3104	1.52212	0.468252	3.25065	0.0011514	0.010685
ENSG00000132475.10	ENSG00000132475	H3F3B	B2R4P9	H3.3 histone B [Source:HGNC Symbol;Acc:HGNC:4765]	5277.03	1.52098	0.338704	4.4906	7.10243e-06	0.000117722
ENSG00000104812.15	ENSG00000104812	GYS1	P13807	glycogen synthase 1 [Source:HGNC Symbol;Acc:HGNC:4706]	263.611	1.52087	0.32617	4.66282	3.11903e-06	5.59446e-05
ENSG00000112773.16	ENSG00000112773	TENT5A	Q96IP4	terminal nucleotidyltransferase 5A [Source:HGNC Symbol;Acc:HGNC:18345]	748.049	1.52017	0.25949	5.85829	4.67644e-09	1.39003e-07
ENSG00000075618.18	ENSG00000075618	FSCN1	Q16658	fascin actin-bundling protein 1 [Source:HGNC Symbol;Acc:HGNC:11148]	2143.41	1.52015	0.437664	3.47332	0.000514063	0.00527844
ENSG00000112837.17	ENSG00000112837	TBX18	O95935	T-box transcription factor 18 [Source:HGNC Symbol;Acc:HGNC:11595]	79.5038	1.51962	0.339005	4.48259	7.37434e-06	0.00012206
ENSG00000128335.14	ENSG00000128335	APOL2	A0A024R1M8	apolipoprotein L2 [Source:HGNC Symbol;Acc:HGNC:619]	149.148	1.5189	0.230066	6.60202	4.05601e-11	1.63211e-09
ENSG00000154978.13	ENSG00000154978	VOPP1	Q96AW1	VOPP1 WW domain binding protein [Source:HGNC Symbol;Acc:HGNC:34518]	2003.46	1.518	0.277526	5.46975	4.50661e-08	1.12981e-06
ENSG00000117360.13	ENSG00000117360	PRPF3	O43395	pre-mRNA processing factor 3 [Source:HGNC Symbol;Acc:HGNC:17348]	302.699	1.51767	0.249606	6.08026	1.19989e-09	3.98034e-08
ENSG00000047365.12	ENSG00000047365	ARAP2	Q8WZ64	ArfGAP with RhoGAP domainankyrin repeat and PH domain 2 [Source:HGNC Symbol;Acc:HGNC:16924]	263.897	1.5173	0.199054	7.62256	2.48684e-14	1.46748e-12
ENSG00000072401.15	ENSG00000072401	UBE2D1	P51668	ubiquitin conjugating enzyme E2 D1 [Source:HGNC Symbol;Acc:HGNC:12474]	316.676	1.5171	0.274107	5.53471	3.11745e-08	7.99059e-07
ENSG00000166928.11	ENSG00000166928	MS4A14	Q96JA4	membrane spanning 4-domains A14 [Source:HGNC Symbol;Acc:HGNC:30706]	37.103	1.51685	0.467424	3.24513	0.00117399	0.0108445
ENSG00000143162.9	ENSG00000143162	CREG1	O75629	cellular repressor of E1A stimulated genes 1 [Source:HGNC Symbol;Acc:HGNC:2351]	2451.84	1.5168	0.390311	3.88613	0.000101857	0.0012855
ENSG00000145016.16	ENSG00000145016	RUBCN	Q92622	rubicon autophagy regulator [Source:HGNC Symbol;Acc:HGNC:28991]	295.491	1.5162	0.249662	6.073	1.25544e-09	4.14174e-08
ENSG00000260805.2	ENSG00000260805			novel transcript	18.3088	1.51328	0.423158	3.57616	0.000348676	0.00376197
ENSG00000167535.8	ENSG00000167535	CACNB3	P54284	calcium voltage-gated channel auxiliary subunit beta 3 [Source:HGNC Symbol;Acc:HGNC:1403]	24.9536	1.51322	0.470278	3.21773	0.00129211	0.0117861
ENSG00000000971.16	ENSG00000000971	CFH	A0A0D9SG88	complement factor H [Source:HGNC Symbol;Acc:HGNC:4883]	34.5399	1.51305	0.331785	4.56034	5.10699e-06	8.73607e-05
ENSG00000184208.12	ENSG00000184208			chromosome 22 putative open reading frame 46 [Source:HGNC Symbol;Acc:HGNC:26294]	20.0925	1.51205	0.536549	2.81811	0.00483074	0.0361207
ENSG00000165997.5	ENSG00000165997	ARL5B	Q96KC2	ADP ribosylation factor like GTPase 5B [Source:HGNC Symbol;Acc:HGNC:23052]	163.318	1.51195	0.268746	5.62596	1.84474e-08	4.89559e-07
ENSG00000132530.17	ENSG00000132530	XAF1	Q6GPH4	XIAP associated factor 1 [Source:HGNC Symbol;Acc:HGNC:30932]	90.5989	1.51109	0.275441	5.48609	4.10929e-08	1.03452e-06
ENSG00000145779.8	ENSG00000145779	TNFAIP8	O95379	TNF alpha induced protein 8 [Source:HGNC Symbol;Acc:HGNC:17260]	591.608	1.50985	0.207763	7.26716	3.67119e-13	1.90434e-11
ENSG00000166189.8	ENSG00000166189	HPS6	Q86YV9	HPS6 biogenesis of lysosomal organelles complex 2 subunit 3 [Source:HGNC Symbol;Acc:HGNC:18817]	197.854	1.50956	0.531792	2.83862	0.00453088	0.0342373
ENSG00000114978.18	ENSG00000114978	MOB1A	Q9H8S9	MOB kinase activator 1A [Source:HGNC Symbol;Acc:HGNC:16015]	1655.33	1.50908	0.347931	4.33728	1.44254e-05	0.000221802
ENSG00000143514.17	ENSG00000143514	TP53BP2	F8WBY9	tumor protein p53 binding protein 2 [Source:HGNC Symbol;Acc:HGNC:12000]	203.046	1.50833	0.265302	5.68533	1.30559e-08	3.57135e-07
ENSG00000224397.7	ENSG00000224397			plaque enriched lncRNA in atherosclerotic and inflammatory bowel macrophage regulation [Source:HGNC Symbol;Acc:HGNC:50328]	426.787	1.50789	0.378379	3.98512	6.74454e-05	0.00088661
ENSG00000132854.19	ENSG00000132854	KANK4	Q5T7N3	KN motif and ankyrin repeat domains 4 [Source:HGNC Symbol;Acc:HGNC:27263]	45.964	1.50725	0.311509	4.83855	1.30787e-06	2.54961e-05
ENSG00000257704.4	ENSG00000257704	INAFM1	C9JVW0	InaF motif containing 1 [Source:HGNC Symbol;Acc:HGNC:27406]	136.015	1.50643	0.397864	3.78629	0.000152914	0.00183352
ENSG00000185482.8	ENSG00000185482	STAC3	Q96MF2	SH3 and cysteine rich domain 3 [Source:HGNC Symbol;Acc:HGNC:28423]	356.528	1.50524	0.464939	3.2375	0.00120584	0.011113
ENSG00000175643.10	ENSG00000175643	RMI2	Q96E14	RecQ mediated genome instability 2 [Source:HGNC Symbol;Acc:HGNC:28349]	144.863	1.50464	0.216484	6.95032	3.64449e-12	1.69631e-10
ENSG00000170445.16	ENSG00000170445	HARS1	P12081	histidyl-tRNA synthetase 1 [Source:HGNC Symbol;Acc:HGNC:4816]	63.4568	1.50367	0.284435	5.2865	1.24679e-07	2.94146e-06
ENSG00000125746.18	ENSG00000125746	EML2	O95834	EMAP like 2 [Source:HGNC Symbol;Acc:HGNC:18035]	592.447	1.5027	0.314915	4.77175	1.82629e-06	3.45642e-05
ENSG00000102962.5	ENSG00000102962	CCL22	O00626	C-C motif chemokine ligand 22 [Source:HGNC Symbol;Acc:HGNC:10621]	237.753	1.50227	0.530553	2.83151	0.00463284	0.0348362
ENSG00000176915.15	ENSG00000176915	ANKLE2	Q86XL3	ankyrin repeat and LEM domain containing 2 [Source:HGNC Symbol;Acc:HGNC:29101]	345.606	1.502	0.360839	4.16252	3.14748e-05	0.000448091
ENSG00000130311.11	ENSG00000130311	DDA1	Q9BW61	DET1 and DDB1 associated 1 [Source:HGNC Symbol;Acc:HGNC:28360]	391.296	1.49974	0.474942	3.15774	0.00158998	0.0140813
ENSG00000143630.10	ENSG00000143630	HCN3	Q9P1Z3	hyperpolarization activated cyclic nucleotide gated potassium channel 3 [Source:HGNC Symbol;Acc:HGNC:19183]	15.5192	1.49913	0.461617	3.24756	0.00116397	0.0107852
ENSG00000108829.10	ENSG00000108829	LRRC59	Q96AG4	leucine rich repeat containing 59 [Source:HGNC Symbol;Acc:HGNC:28817]	175.363	1.49796	0.357723	4.1875	2.8205e-05	0.000407581
ENSG00000083097.15	ENSG00000083097	DOP1A	Q5JWR5	DOP1 leucine zipper like protein A [Source:HGNC Symbol;Acc:HGNC:21194]	70.8457	1.49789	0.39427	3.79914	0.0001452	0.00175152
ENSG00000156860.16	ENSG00000156860	FBRS	Q9HAH7	fibrosin [Source:HGNC Symbol;Acc:HGNC:20442]	449.592	1.49697	0.455379	3.2873	0.00101152	0.00951571
ENSG00000137094.16	ENSG00000137094	DNAJB5	O75953	DnaJ heat shock protein family (Hsp40) member B5 [Source:HGNC Symbol;Acc:HGNC:14887]	109.297	1.49423	0.443505	3.36914	0.000754037	0.00737066
ENSG00000157191.20	ENSG00000157191	NECAP2	Q9NVZ3	NECAP endocytosis associated 2 [Source:HGNC Symbol;Acc:HGNC:25528]	1243.84	1.49388	0.373934	3.99504	6.46821e-05	0.000854964
ENSG00000137221.14	ENSG00000137221	TJAP1	A0A024RD56	tight junction associated protein 1 [Source:HGNC Symbol;Acc:HGNC:17949]	266.43	1.4938	0.537055	2.78147	0.00541136	0.039781
ENSG00000260898.6	ENSG00000260898			ADPGK antisense RNA 1 [Source:HGNC Symbol;Acc:HGNC:44144]	26.0577	1.49131	0.387314	3.85038	0.000117934	0.00145402
ENSG00000124224.17	ENSG00000124224			protein phosphatase 4 regulatory subunit 1 like (pseudogene) [Source:HGNC Symbol;Acc:HGNC:15755]	98.1336	1.49105	0.251486	5.92894	3.04889e-09	9.33996e-08
ENSG00000139211.7	ENSG00000139211	AMIGO2	Q86SJ2	adhesion molecule with Ig like domain 2 [Source:HGNC Symbol;Acc:HGNC:24073]	21.4177	1.48967	0.508076	2.93197	0.00336817	0.0265922
ENSG00000168005.9	ENSG00000168005	SPINDOC	Q9BUA3	spindlin interactor and repressor of chromatin binding [Source:HGNC Symbol;Acc:HGNC:25115]	116.17	1.48892	0.348583	4.27136	1.94283e-05	0.000288744
ENSG00000172123.13	ENSG00000172123	SLFN12	Q8IYM2	schlafen family member 12 [Source:HGNC Symbol;Acc:HGNC:25500]	231.108	1.48845	0.252826	5.88726	3.92642e-09	1.18617e-07
ENSG00000164305.19	ENSG00000164305	CASP3	P42574	caspase 3 [Source:HGNC Symbol;Acc:HGNC:1504]	360.011	1.48706	0.29085	5.1128	3.17418e-07	6.91782e-06
ENSG00000253736.3	ENSG00000253736			novel transcriptantisense to DUSP1	30.0896	1.48628	0.386478	3.84572	0.000120199	0.00147814
ENSG00000109113.20	ENSG00000109113	RAB34	P0DI83	RAB34member RAS oncogene family [Source:HGNC Symbol;Acc:HGNC:16519]	173.588	1.48593	0.401273	3.70304	0.00021303	0.00243984
ENSG00000121680.16	ENSG00000121680	PEX16	Q9Y5Y5	peroxisomal biogenesis factor 16 [Source:HGNC Symbol;Acc:HGNC:8857]	157.075	1.48569	0.505953	2.93641	0.00332031	0.0262834
ENSG00000204138.13	ENSG00000204138	PHACTR4	Q8IZ21	phosphatase and actin regulator 4 [Source:HGNC Symbol;Acc:HGNC:25793]	1103.4	1.48454	0.204931	7.24406	4.35441e-13	2.24903e-11
ENSG00000188229.6	ENSG00000188229	TUBB4B	P68371	tubulin beta 4B class IVb [Source:HGNC Symbol;Acc:HGNC:20771]	109.95	1.48422	0.521037	2.84859	0.00439129	0.0333857
ENSG00000170955.10	ENSG00000170955	CAVIN3	Q969G5	caveolae associated protein 3 [Source:HGNC Symbol;Acc:HGNC:9400]	41.02	1.48403	0.392686	3.77918	0.000157344	0.00187726
ENSG00000138061.12	ENSG00000138061	CYP1B1	Q16678	cytochrome P450 family 1 subfamily B member 1 [Source:HGNC Symbol;Acc:HGNC:2597]	566.77	1.48381	0.360337	4.11785	3.8243e-05	0.000530607
ENSG00000169403.12	ENSG00000169403	PTAFR	P25105	platelet activating factor receptor [Source:HGNC Symbol;Acc:HGNC:9582]	1599.21	1.48362	0.350321	4.23503	2.28522e-05	0.0003363
ENSG00000116863.11	ENSG00000116863	ADPRS	Q9NX46	ADP-ribosylserine hydrolase [Source:HGNC Symbol;Acc:HGNC:21304]	771.766	1.48249	0.393172	3.77058	0.000162867	0.00193739
ENSG00000133106.15	ENSG00000133106	EPSTI1	Q96J88	epithelial stromal interaction 1 [Source:HGNC Symbol;Acc:HGNC:16465]	4473.48	1.48054	0.289963	5.10595	3.29132e-07	7.14072e-06
ENSG00000181222.19	ENSG00000181222			RNA polymerase II subunit A [Source:HGNC Symbol;Acc:HGNC:9187]	1286.97	1.47992	0.382232	3.87178	0.000108045	0.00135082
ENSG00000149923.14	ENSG00000149923	PPP4C	P60510	protein phosphatase 4 catalytic subunit [Source:HGNC Symbol;Acc:HGNC:9319]	373.721	1.47897	0.5213	2.83708	0.00455287	0.0343219
ENSG00000285641.1	ENSG00000285641			novel protein	14.723	1.47704	0.547463	2.69798	0.00697622	0.0490049
ENSG00000137216.19	ENSG00000137216	TMEM63B	Q5T3F8	transmembrane protein 63B [Source:HGNC Symbol;Acc:HGNC:17735]	287.049	1.47688	0.537297	2.74872	0.00598278	0.0432406
ENSG00000085511.20	ENSG00000085511	MAP3K4	Q9Y6R4	mitogen-activated protein kinase kinase kinase 4 [Source:HGNC Symbol;Acc:HGNC:6856]	148.166	1.47513	0.270827	5.44677	5.12915e-08	1.27184e-06
ENSG00000254560.6	ENSG00000254560			BBOX1 antisense RNA 1 [Source:HGNC Symbol;Acc:HGNC:50700]	17.2738	1.47287	0.389641	3.78008	0.000156779	0.00187146
ENSG00000115216.14	ENSG00000115216	NRBP1	Q9UHY1	nuclear receptor binding protein 1 [Source:HGNC Symbol;Acc:HGNC:7993]	2017.64	1.46991	0.398768	3.68611	0.000227706	0.00258573
ENSG00000272686.1	ENSG00000272686			WASL divergent transcript [Source:HGNC Symbol;Acc:HGNC:54820]	25.8872	1.4698	0.488989	3.0058	0.0026488	0.0217046
ENSG00000160753.16	ENSG00000160753	RUSC1	Q9BVN2	RUN and SH3 domain containing 1 [Source:HGNC Symbol;Acc:HGNC:17153]	138.515	1.46887	0.368885	3.98191	6.8363e-05	0.00089818
ENSG00000232295.7	ENSG00000232295			novel transcriptantisense OGFRL1	9.75787	1.46879	0.492824	2.98034	0.00287924	0.0233133
ENSG00000180233.11	ENSG00000180233	ZNRF2	Q8NHG8	zinc and ring finger 2 [Source:HGNC Symbol;Acc:HGNC:22316]	187.447	1.46785	0.218241	6.72581	1.74619e-11	7.35758e-10
ENSG00000198785.7	ENSG00000198785	GRIN3A	Q8TCU5	glutamate ionotropic receptor NMDA type subunit 3A [Source:HGNC Symbol;Acc:HGNC:16767]	92.576	1.46691	0.273096	5.3714	7.81268e-08	1.88202e-06
ENSG00000131779.11	ENSG00000131779	PEX11B	O96011	peroxisomal biogenesis factor 11 beta [Source:HGNC Symbol;Acc:HGNC:8853]	207.894	1.46522	0.299895	4.88578	1.03021e-06	2.05162e-05
ENSG00000159882.13	ENSG00000159882	ZNF230	Q9UIE0	zinc finger protein 230 [Source:HGNC Symbol;Acc:HGNC:13024]	26.3973	1.46491	0.405924	3.60884	0.000307574	0.00336691
ENSG00000110851.12	ENSG00000110851	PRDM4	Q9UKN5	PR/SET domain 4 [Source:HGNC Symbol;Acc:HGNC:9348]	107.433	1.46312	0.379334	3.85709	0.000114747	0.00142129
ENSG00000125731.13	ENSG00000125731	SH2D3A	Q9BRG2	SH2 domain containing 3A [Source:HGNC Symbol;Acc:HGNC:16885]	12.0412	1.45879	0.525317	2.77697	0.00548682	0.0402004
ENSG00000197077.14	ENSG00000197077	KIAA1671	Q9BY89	KIAA1671 [Source:HGNC Symbol;Acc:HGNC:29345]	225.293	1.45501	0.196717	7.39647	1.39855e-13	7.72161e-12
ENSG00000131871.15	ENSG00000131871	SELENOS	Q9BQE4	selenoprotein S [Source:HGNC Symbol;Acc:HGNC:30396]	941.802	1.45407	0.275761	5.27293	1.34264e-07	3.13679e-06
ENSG00000234511.10	ENSG00000234511	C5orf58	A0A1B0GVU6	chromosome 5 open reading frame 58 [Source:HGNC Symbol;Acc:HGNC:37272]	14.3308	1.45262	0.518024	2.80415	0.00504497	0.0375124
ENSG00000257599.3	ENSG00000257599			OVCH1 antisense RNA 1 [Source:HGNC Symbol;Acc:HGNC:44484]	19.5402	1.45046	0.370933	3.91031	9.21769e-05	0.00117444
ENSG00000187116.14	ENSG00000187116	LILRA5	A6NI73	leukocyte immunoglobulin like receptor A5 [Source:HGNC Symbol;Acc:HGNC:16309]	41.9013	1.44952	0.374053	3.87516	0.000106553	0.00133494
ENSG00000110031.13	ENSG00000110031	LPXN	O60711	leupaxin [Source:HGNC Symbol;Acc:HGNC:14061]	322.764	1.44849	0.293719	4.93155	8.15793e-07	1.6437e-05
ENSG00000189221.10	ENSG00000189221	MAOA	P21397	monoamine oxidase A [Source:HGNC Symbol;Acc:HGNC:6833]	92.603	1.44845	0.346015	4.18609	2.83807e-05	0.000409873
ENSG00000267519.6	ENSG00000267519			miR-23a/27a/24-2 cluster host gene [Source:HGNC Symbol;Acc:HGNC:27620]	110.773	1.44505	0.413384	3.49567	0.000472873	0.00490488
ENSG00000204287.14	ENSG00000204287	HLA-DRA	P01903	major histocompatibility complexclass IIDR alpha [Source:HGNC Symbol;Acc:HGNC:4947]	3062.38	1.44345	0.333362	4.32997	1.4913e-05	0.000227841
ENSG00000165731.21	ENSG00000165731	RET	P07949	ret proto-oncogene [Source:HGNC Symbol;Acc:HGNC:9967]	74.2266	1.44341	0.477067	3.02559	0.00248151	0.0205792
ENSG00000149231.16	ENSG00000149231	CCDC82	Q8N4S0	coiled-coil domain containing 82 [Source:HGNC Symbol;Acc:HGNC:26282]	167.396	1.44315	0.248156	5.8155	6.04535e-09	1.76631e-07
ENSG00000197622.13	ENSG00000197622	CDC42SE1	Q9NRR8	CDC42 small effector 1 [Source:HGNC Symbol;Acc:HGNC:17719]	426.779	1.4424	0.430611	3.34965	0.000809125	0.00783895
ENSG00000102096.9	ENSG00000102096	PIM2	A0A024QYW7	Pim-2 proto-oncogeneserine/threonine kinase [Source:HGNC Symbol;Acc:HGNC:8987]	107.243	1.44168	0.359463	4.01065	6.05507e-05	0.00080657
ENSG00000076108.12	ENSG00000076108	BAZ2A	Q9UIF9	bromodomain adjacent to zinc finger domain 2A [Source:HGNC Symbol;Acc:HGNC:962]	366.471	1.44116	0.25786	5.58894	2.28456e-08	5.98999e-07
ENSG00000177054.14	ENSG00000177054	ZDHHC13	Q8IUH4	zinc finger DHHC-type palmitoyltransferase 13 [Source:HGNC Symbol;Acc:HGNC:18413]	46.0444	1.4411	0.244429	5.89578	3.72926e-09	1.12945e-07
ENSG00000156966.7	ENSG00000156966	B3GNT7	Q8NFL0	UDP-GlcNAc:betaGal beta-13-N-acetylglucosaminyltransferase 7 [Source:HGNC Symbol;Acc:HGNC:18811]	150.463	1.43999	0.433671	3.32045	0.000898713	0.00856183
ENSG00000181004.10	ENSG00000181004	BBS12	Q6ZW61	Bardet-Biedl syndrome 12 [Source:HGNC Symbol;Acc:HGNC:26648]	17.1545	1.43987	0.48209	2.98672	0.00281992	0.0229016
ENSG00000128590.5	ENSG00000128590	DNAJB9	Q9UBS3	DnaJ heat shock protein family (Hsp40) member B9 [Source:HGNC Symbol;Acc:HGNC:6968]	211.911	1.43974	0.324897	4.43138	9.36306e-06	0.000150555
ENSG00000284633.1	ENSG00000284633			novel transcriptantisense to PDGFB	33.242	1.43749	0.316014	4.54881	5.39504e-06	9.16356e-05
ENSG00000272419.6	ENSG00000272419			long intergenic non-protein coding RNA 1145 [Source:HGNC Symbol;Acc:HGNC:49462]	272.482	1.43727	0.185084	7.76552	8.13132e-15	5.08567e-13
ENSG00000103005.12	ENSG00000103005	USB1	Q9BQ65	U6 snRNA biogenesis phosphodiesterase 1 [Source:HGNC Symbol;Acc:HGNC:25792]	349.226	1.43668	0.395368	3.63379	0.000279292	0.00309541
ENSG00000162783.11	ENSG00000162783	IER5	Q5VY09	immediate early response 5 [Source:HGNC Symbol;Acc:HGNC:5393]	925.461	1.43644	0.307218	4.67563	2.93059e-06	5.296e-05
ENSG00000092607.15	ENSG00000092607	TBX15	Q96SF7	T-box transcription factor 15 [Source:HGNC Symbol;Acc:HGNC:11594]	24.6171	1.43568	0.516454	2.77988	0.00543795	0.0399276
ENSG00000196072.12	ENSG00000196072	BLOC1S2	Q6QNY1	biogenesis of lysosomal organelles complex 1 subunit 2 [Source:HGNC Symbol;Acc:HGNC:20984]	1253.77	1.43482	0.284528	5.04281	4.58737e-07	9.69849e-06
ENSG00000076928.18	ENSG00000076928	ARHGEF1	Q92888	Rho guanine nucleotide exchange factor 1 [Source:HGNC Symbol;Acc:HGNC:681]	162.999	1.43199	0.530567	2.69899	0.00695502	0.0488846
ENSG00000198682.13	ENSG00000198682	PAPSS2	O95340	3'-phosphoadenosine 5'-phosphosulfate synthase 2 [Source:HGNC Symbol;Acc:HGNC:8604]	73.2665	1.43169	0.278609	5.13871	2.76631e-07	6.09527e-06
ENSG00000170248.15	ENSG00000170248	PDCD6IP	Q8WUM4	programmed cell death 6 interacting protein [Source:HGNC Symbol;Acc:HGNC:8766]	575.751	1.43071	0.332799	4.29903	1.71546e-05	0.000257824
ENSG00000169188.5	ENSG00000169188	APEX2	Q9UBZ4	apurinic/apyrimidinic endodeoxyribonuclease 2 [Source:HGNC Symbol;Acc:HGNC:17889]	189.276	1.43047	0.443779	3.22339	0.00126683	0.0116083
ENSG00000088298.13	ENSG00000088298	EDEM2	Q9BV94	ER degradation enhancing alpha-mannosidase like protein 2 [Source:HGNC Symbol;Acc:HGNC:15877]	380.416	1.43027	0.332893	4.2965	1.73513e-05	0.000260291
ENSG00000105967.16	ENSG00000105967	TFEC	O14948	transcription factor EC [Source:HGNC Symbol;Acc:HGNC:11754]	981.639	1.42761	0.27342	5.2213	1.77668e-07	4.06773e-06
ENSG00000167632.18	ENSG00000167632	TRAPPC9	Q96Q05	trafficking protein particle complex 9 [Source:HGNC Symbol;Acc:HGNC:30832]	692.227	1.42744	0.399138	3.5763	0.000348495	0.00376171
ENSG00000287733.1	ENSG00000287733			novel transcript	76.1973	1.42454	0.257153	5.53964	3.03097e-08	7.81061e-07
ENSG00000136279.21	ENSG00000136279	DBNL	Q9UJU6	drebrin like [Source:HGNC Symbol;Acc:HGNC:2696]	922.833	1.42453	0.493865	2.88444	0.00392109	0.0302709
ENSG00000168209.6	ENSG00000168209	DDIT4	Q9NX09	DNA damage inducible transcript 4 [Source:HGNC Symbol;Acc:HGNC:24944]	113.402	1.42291	0.40544	3.50955	0.000448867	0.00469735
ENSG00000108424.11	ENSG00000108424	KPNB1	Q14974	karyopherin subunit beta 1 [Source:HGNC Symbol;Acc:HGNC:6400]	2707.61	1.42219	0.333584	4.26335	2.01381e-05	0.000298369
ENSG00000043462.13	ENSG00000043462	LCP2	Q13094	lymphocyte cytosolic protein 2 [Source:HGNC Symbol;Acc:HGNC:6529]	274.941	1.4212	0.246831	5.75778	8.52276e-09	2.41952e-07
ENSG00000233896.2	ENSG00000233896			PDYN antisense RNA 1 [Source:HGNC Symbol;Acc:HGNC:53462]	43.7939	1.42086	0.363814	3.90547	9.40414e-05	0.00119629
ENSG00000225964.6	ENSG00000225964			negative regulator of interferon response [Source:HGNC Symbol;Acc:HGNC:51269]	192.811	1.42076	0.32214	4.41038	1.03191e-05	0.000163911
ENSG00000184371.14	ENSG00000184371	CSF1	P09603	colony stimulating factor 1 [Source:HGNC Symbol;Acc:HGNC:2432]	387.607	1.42062	0.437323	3.24846	0.00116033	0.0107597
ENSG00000120533.13	ENSG00000120533	ENY2	Q9NPA8	ENY2 transcription and export complex 2 subunit [Source:HGNC Symbol;Acc:HGNC:24449]	1572.12	1.41834	0.316568	4.48036	7.4518e-06	0.000123173
ENSG00000179299.17	ENSG00000179299	NSUN7	Q8NE18	NOP2/Sun RNA methyltransferase family member 7 [Source:HGNC Symbol;Acc:HGNC:25857]	71.4782	1.41761	0.261791	5.41505	6.12702e-08	1.49394e-06
ENSG00000112394.17	ENSG00000112394	SLC16A10	Q8TF71	solute carrier family 16 member 10 [Source:HGNC Symbol;Acc:HGNC:17027]	95.3578	1.41743	0.280661	5.05032	4.4108e-07	9.33812e-06
ENSG00000157693.15	ENSG00000157693	TMEM268	Q5VZI3	transmembrane protein 268 [Source:HGNC Symbol;Acc:HGNC:24513]	399.071	1.41697	0.245381	5.77456	7.71534e-09	2.20594e-07
ENSG00000162298.19	ENSG00000162298	SYVN1	Q86TM6	synoviolin 1 [Source:HGNC Symbol;Acc:HGNC:20738]	101.02	1.41688	0.485858	2.91625	0.00354264	0.0277416
ENSG00000170175.11	ENSG00000170175	CHRNB1	P11230	cholinergic receptor nicotinic beta 1 subunit [Source:HGNC Symbol;Acc:HGNC:1961]	53.0485	1.41686	0.382834	3.70098	0.000214768	0.00245623
ENSG00000164543.7	ENSG00000164543	STK17A	Q9UEE5	serine/threonine kinase 17a [Source:HGNC Symbol;Acc:HGNC:11395]	47.9772	1.41653	0.299074	4.73639	2.17562e-06	4.03178e-05
ENSG00000271643.2	ENSG00000271643			PDCD6IP divergent transcript [Source:HGNC Symbol;Acc:HGNC:55244]	27.9863	1.41548	0.449297	3.15044	0.00163026	0.0143685
ENSG00000136754.18	ENSG00000136754	ABI1	Q8IZP0	abl interactor 1 [Source:HGNC Symbol;Acc:HGNC:11320]	1196.28	1.41452	0.228687	6.1854	6.1945e-10	2.13679e-08
ENSG00000179331.3	ENSG00000179331	RAB39A	Q14964	RAB39Amember RAS oncogene family [Source:HGNC Symbol;Acc:HGNC:16521]	145.774	1.41424	0.238115	5.93932	2.86206e-09	8.84659e-08
ENSG00000131459.13	ENSG00000131459	GFPT2	O94808	glutamine-fructose-6-phosphate transaminase 2 [Source:HGNC Symbol;Acc:HGNC:4242]	35.4851	1.4138	0.443652	3.18673	0.00143891	0.012919
ENSG00000132109.10	ENSG00000132109	TRIM21	P19474	tripartite motif containing 21 [Source:HGNC Symbol;Acc:HGNC:11312]	365.272	1.41336	0.384885	3.67216	0.000240513	0.00271703
ENSG00000129219.14	ENSG00000129219	PLD2	O14939	phospholipase D2 [Source:HGNC Symbol;Acc:HGNC:9068]	36.584	1.41163	0.455155	3.10142	0.00192593	0.0165611
ENSG00000168256.18	ENSG00000168256	NKIRAS2	Q9NYR9	NFKB inhibitor interacting Ras like 2 [Source:HGNC Symbol;Acc:HGNC:17898]	138.46	1.41114	0.379431	3.71908	0.000199948	0.00231206
ENSG00000088356.6	ENSG00000088356	PDRG1	Q9NUG6	p53 and DNA damage regulated 1 [Source:HGNC Symbol;Acc:HGNC:16119]	144.794	1.41082	0.444502	3.17392	0.00150393	0.0134037
ENSG00000172530.21	ENSG00000172530	BANP	Q8N9N5	BTG3 associated nuclear protein [Source:HGNC Symbol;Acc:HGNC:13450]	314.17	1.40904	0.245594	5.73728	9.62117e-09	2.70893e-07
ENSG00000120210.8	ENSG00000120210	INSL6	Q9Y581	insulin like 6 [Source:HGNC Symbol;Acc:HGNC:6089]	80.4345	1.40841	0.296982	4.74239	2.11215e-06	3.92905e-05
ENSG00000181381.15	ENSG00000181381	DDX60L	H0Y8H0	DExD/H-box 60 like [Source:HGNC Symbol;Acc:HGNC:26429]	969.642	1.40728	0.225349	6.24487	4.24164e-10	1.49372e-08
ENSG00000108639.8	ENSG00000108639	SYNGR2	A0A024R8T9	synaptogyrin 2 [Source:HGNC Symbol;Acc:HGNC:11499]	2349.8	1.40485	0.464563	3.02403	0.00249433	0.0206573
ENSG00000115271.11	ENSG00000115271	GCA	P28676	grancalcin [Source:HGNC Symbol;Acc:HGNC:15990]	408.354	1.40418	0.290966	4.82592	1.3936e-06	2.69702e-05
ENSG00000088387.20	ENSG00000088387	DOCK9	Q9BZ29	dedicator of cytokinesis 9 [Source:HGNC Symbol;Acc:HGNC:14132]	438.655	1.40356	0.338207	4.14999	3.32495e-05	0.000469462
ENSG00000137714.3	ENSG00000137714	FDX1	P10109	ferredoxin 1 [Source:HGNC Symbol;Acc:HGNC:3638]	915.292	1.4017	0.34005	4.12205	3.75513e-05	0.000522644
ENSG00000141582.15	ENSG00000141582	CBX4	O00257	chromobox 4 [Source:HGNC Symbol;Acc:HGNC:1554]	345.107	1.39977	0.356127	3.93054	8.4756e-05	0.00108913
ENSG00000123595.8	ENSG00000123595	RAB9A	P51151	RAB9Amember RAS oncogene family [Source:HGNC Symbol;Acc:HGNC:9792]	220.95	1.39914	0.346635	4.03633	5.42932e-05	0.000730101
ENSG00000057252.13	ENSG00000057252	SOAT1	P35610	sterol O-acyltransferase 1 [Source:HGNC Symbol;Acc:HGNC:11177]	674.638	1.3983	0.253256	5.52132	3.36465e-08	8.56932e-07
ENSG00000104689.10	ENSG00000104689	TNFRSF10A	O00220	TNF receptor superfamily member 10a [Source:HGNC Symbol;Acc:HGNC:11904]	28.5068	1.39827	0.34818	4.01594	5.92084e-05	0.000789566
ENSG00000221968.9	ENSG00000221968	FADS3	Q9Y5Q0	fatty acid desaturase 3 [Source:HGNC Symbol;Acc:HGNC:3576]	75.3077	1.39825	0.477991	2.92526	0.00344168	0.0270437
ENSG00000109971.14	ENSG00000109971	HSPA8	P11142	heat shock protein family A (Hsp70) member 8 [Source:HGNC Symbol;Acc:HGNC:5241]	3019.14	1.39787	0.415864	3.36137	0.000775558	0.00754418
ENSG00000088876.13	ENSG00000088876	ZNF343	Q6P1L6	zinc finger protein 343 [Source:HGNC Symbol;Acc:HGNC:16017]	26.2239	1.39564	0.512307	2.72422	0.0064454	0.0458936
ENSG00000038210.14	ENSG00000038210	PI4K2B	Q8TCG2	phosphatidylinositol 4-kinase type 2 beta [Source:HGNC Symbol;Acc:HGNC:18215]	272.134	1.39502	0.235525	5.92302	3.16077e-09	9.63352e-08
ENSG00000151012.13	ENSG00000151012	SLC7A11	Q9UPY5	solute carrier family 7 member 11 [Source:HGNC Symbol;Acc:HGNC:11059]	30.6565	1.39383	0.399584	3.48819	0.000486294	0.00503343
ENSG00000183486.14	ENSG00000183486	MX2	P20592	MX dynamin like GTPase 2 [Source:HGNC Symbol;Acc:HGNC:7533]	4530.26	1.39329	0.321714	4.33084	1.48542e-05	0.000227424
ENSG00000003056.8	ENSG00000003056	M6PR	P20645	mannose-6-phosphate receptorcation dependent [Source:HGNC Symbol;Acc:HGNC:6752]	342.259	1.3922	0.290282	4.79601	1.6186e-06	3.10495e-05
ENSG00000141664.10	ENSG00000141664	ZCCHC2	Q9C0B9	zinc finger CCHC-type containing 2 [Source:HGNC Symbol;Acc:HGNC:22916]	1063.72	1.39183	0.311406	4.46952	7.83962e-06	0.000128697
ENSG00000167565.13	ENSG00000167565	SERTAD3	Q9UJW9	SERTA domain containing 3 [Source:HGNC Symbol;Acc:HGNC:17931]	82.2276	1.39177	0.459746	3.02727	0.00246776	0.0204868
ENSG00000163872.16	ENSG00000163872	YEATS2	Q9ULM3	YEATS domain containing 2 [Source:HGNC Symbol;Acc:HGNC:25489]	392.525	1.39049	0.206974	6.71819	1.84001e-11	7.69887e-10
ENSG00000090530.10	ENSG00000090530	P3H2	Q8IVL5	prolyl 3-hydroxylase 2 [Source:HGNC Symbol;Acc:HGNC:19317]	94.7035	1.39042	0.303326	4.5839	4.56378e-06	7.8685e-05
ENSG00000198736.12	ENSG00000198736	MSRB1	Q9NZV6	methionine sulfoxide reductase B1 [Source:HGNC Symbol;Acc:HGNC:14133]	199.604	1.38836	0.490153	2.8325	0.00461856	0.0347397
ENSG00000198814.13	ENSG00000198814	GK	P32189	glycerol kinase [Source:HGNC Symbol;Acc:HGNC:4289]	278.925	1.38595	0.273361	5.07003	3.97749e-07	8.49132e-06
ENSG00000185664.15	ENSG00000185664	PMEL	P40967	premelanosome protein [Source:HGNC Symbol;Acc:HGNC:10880]	106.339	1.38494	0.269011	5.14826	2.62914e-07	5.81972e-06
ENSG00000149257.16	ENSG00000149257	SERPINH1	P50454	serpin family H member 1 [Source:HGNC Symbol;Acc:HGNC:1546]	370.488	1.38465	0.303313	4.56508	4.99308e-06	8.54731e-05
ENSG00000125841.13	ENSG00000125841	NRSN2	Q9GZP1	neurensin 2 [Source:HGNC Symbol;Acc:HGNC:16229]	16.7352	1.38268	0.499478	2.76824	0.00563595	0.041105
ENSG00000107485.18	ENSG00000107485	GATA3	P23771	GATA binding protein 3 [Source:HGNC Symbol;Acc:HGNC:4172]	122.927	1.38222	0.296959	4.65459	3.24621e-06	5.80091e-05
ENSG00000138134.12	ENSG00000138134	STAMBPL1	Q96FJ0	STAM binding protein like 1 [Source:HGNC Symbol;Acc:HGNC:24105]	17.6306	1.37786	0.452809	3.04292	0.00234292	0.0195936
ENSG00000103642.12	ENSG00000103642	LACTB	P83111	lactamase beta [Source:HGNC Symbol;Acc:HGNC:16468]	29.7098	1.37465	0.468597	2.93355	0.00335113	0.0264837
ENSG00000275700.6	ENSG00000275700	AATF	Q9NY61	apoptosis antagonizing transcription factor [Source:HGNC Symbol;Acc:HGNC:19235]	241.152	1.37425	0.319473	4.30161	1.69564e-05	0.000255644
ENSG00000177885.15	ENSG00000177885	GRB2	P62993	growth factor receptor bound protein 2 [Source:HGNC Symbol;Acc:HGNC:4566]	2704.45	1.37246	0.395958	3.46616	0.000527943	0.00539558
ENSG00000165006.14	ENSG00000165006	UBAP1	A0A6G6AA68	ubiquitin associated protein 1 [Source:HGNC Symbol;Acc:HGNC:12461]	200.882	1.37233	0.236593	5.8004	6.61561e-09	1.9143e-07
ENSG00000234571.2	ENSG00000234571			H2B histone pseudogene 2 [Source:HGNC Symbol;Acc:HGNC:20654]	35.3622	1.37191	0.391365	3.50543	0.000455864	0.00476643
ENSG00000133731.10	ENSG00000133731	IMPA1	P29218	inositol monophosphatase 1 [Source:HGNC Symbol;Acc:HGNC:6050]	228.147	1.36884	0.278815	4.90948	9.13162e-07	1.82762e-05
ENSG00000198121.14	ENSG00000198121	LPAR1	Q92633	lysophosphatidic acid receptor 1 [Source:HGNC Symbol;Acc:HGNC:3166]	133.823	1.36807	0.241107	5.67413	1.39397e-08	3.78992e-07
ENSG00000085117.12	ENSG00000085117	CD82	P27701	CD82 molecule [Source:HGNC Symbol;Acc:HGNC:6210]	1736.13	1.36799	0.41181	3.3219	0.000894054	0.00852421
ENSG00000157654.19	ENSG00000157654	AKAP2	Q9Y2D5	PALM2 and AKAP2 fusion [Source:HGNC Symbol;Acc:HGNC:33529]	427.24	1.36649	0.208034	6.56859	5.07936e-11	2.01638e-09
ENSG00000178028.14	ENSG00000178028	DMAP1	Q9NPF5	DNA methyltransferase 1 associated protein 1 [Source:HGNC Symbol;Acc:HGNC:18291]	69.7569	1.36579	0.459934	2.96954	0.00298248	0.0240289
ENSG00000188706.13	ENSG00000188706	ZDHHC9	Q9Y397	zinc finger DHHC-type palmitoyltransferase 9 [Source:HGNC Symbol;Acc:HGNC:18475]	85.8459	1.3651	0.324784	4.20311	2.63274e-05	0.000382982
ENSG00000162772.17	ENSG00000162772	ATF3	P18847	activating transcription factor 3 [Source:HGNC Symbol;Acc:HGNC:785]	2062.87	1.36505	0.365301	3.73676	0.000186403	0.00217957
ENSG00000077238.14	ENSG00000077238	IL4R	P24394	interleukin 4 receptor [Source:HGNC Symbol;Acc:HGNC:6015]	681.327	1.36444	0.29007	4.70383	2.5533e-06	4.65623e-05
ENSG00000118242.16	ENSG00000118242	MREG	Q8N565	melanoregulin [Source:HGNC Symbol;Acc:HGNC:25478]	354.457	1.36438	0.351738	3.87896	0.000104902	0.00131839
ENSG00000074660.16	ENSG00000074660	SCARF1	I3L4R9	scavenger receptor class F member 1 [Source:HGNC Symbol;Acc:HGNC:16820]	135.779	1.36188	0.269668	5.05022	4.41302e-07	9.33812e-06
ENSG00000100227.18	ENSG00000100227	POLDIP3	Q9BY77	DNA polymerase delta interacting protein 3 [Source:HGNC Symbol;Acc:HGNC:23782]	403.981	1.36119	0.462989	2.93999	0.00328219	0.0260418
ENSG00000067082.15	ENSG00000067082	KLF6	Q99612	Kruppel like factor 6 [Source:HGNC Symbol;Acc:HGNC:2235]	4208.13	1.36105	0.229407	5.93294	2.97565e-09	9.14646e-08
ENSG00000166579.16	ENSG00000166579	NDEL1	Q9GZM8	nudE neurodevelopment protein 1 like 1 [Source:HGNC Symbol;Acc:HGNC:17620]	229.217	1.36059	0.402244	3.38249	0.000718309	0.00707614
ENSG00000113845.10	ENSG00000113845	TIMMDC1	Q9NPL8	translocase of inner mitochondrial membrane domain containing 1 [Source:HGNC Symbol;Acc:HGNC:1321]	706.397	1.36025	0.239716	5.67443	1.39151e-08	3.7891e-07
ENSG00000162614.19	ENSG00000162614	NEXN	Q0ZGT2	nexilin F-actin binding protein [Source:HGNC Symbol;Acc:HGNC:29557]	122.275	1.35979	0.345658	3.93391	8.35754e-05	0.00107511
ENSG00000173846.13	ENSG00000173846	PLK3	Q9H4B4	polo like kinase 3 [Source:HGNC Symbol;Acc:HGNC:2154]	140.398	1.35892	0.345144	3.93726	8.24176e-05	0.00106192
ENSG00000197265.9	ENSG00000197265	GTF2E2	P29084	general transcription factor IIE subunit 2 [Source:HGNC Symbol;Acc:HGNC:4651]	462.856	1.35776	0.203941	6.65764	2.78256e-11	1.14237e-09
ENSG00000068366.21	ENSG00000068366	ACSL4	O60488	acyl-CoA synthetase long chain family member 4 [Source:HGNC Symbol;Acc:HGNC:3571]	813.114	1.35508	0.235901	5.74428	9.23122e-09	2.60524e-07
ENSG00000101363.13	ENSG00000101363	MANBAL	Q9NQG1	mannosidase beta like [Source:HGNC Symbol;Acc:HGNC:15799]	269.191	1.35502	0.411202	3.29526	0.000983315	0.00927948
ENSG00000148841.17	ENSG00000148841	ITPRIP	Q8IWB1	inositol 145-trisphosphate receptor interacting protein [Source:HGNC Symbol;Acc:HGNC:29370]	64.5847	1.35361	0.337632	4.00914	6.09408e-05	0.000810868
ENSG00000188295.15	ENSG00000188295	ZNF669	Q96BR6	zinc finger protein 669 [Source:HGNC Symbol;Acc:HGNC:25736]	21.4342	1.35324	0.46364	2.91872	0.00351473	0.02755
ENSG00000092820.18	ENSG00000092820	EZR	P15311	ezrin [Source:HGNC Symbol;Acc:HGNC:12691]	598.039	1.35259	0.353363	3.82776	0.000129316	0.00157734
ENSG00000100991.12	ENSG00000100991	TRPC4AP	Q8TEL6	transient receptor potential cation channel subfamily C member 4 associated protein [Source:HGNC Symbol;Acc:HGNC:16181]	478.778	1.35143	0.349393	3.86793	0.000109763	0.00136944
ENSG00000170581.14	ENSG00000170581	STAT2	R9QE65	signal transducer and activator of transcription 2 [Source:HGNC Symbol;Acc:HGNC:11363]	1763.73	1.35047	0.349993	3.85856	0.000114057	0.0014142
ENSG00000188313.13	ENSG00000188313	PLSCR1	O15162	phospholipid scramblase 1 [Source:HGNC Symbol;Acc:HGNC:9092]	2126.96	1.34983	0.291466	4.63117	3.63597e-06	6.40684e-05
ENSG00000174405.14	ENSG00000174405	LIG4	P49917	DNA ligase 4 [Source:HGNC Symbol;Acc:HGNC:6601]	67.2828	1.34917	0.420529	3.20827	0.00133538	0.0121324
ENSG00000117602.13	ENSG00000117602	RCAN3	Q9UKA8	RCAN family member 3 [Source:HGNC Symbol;Acc:HGNC:3042]	33.33	1.34882	0.41532	3.24765	0.00116361	0.0107852
ENSG00000158457.6	ENSG00000158457	TSPAN33	Q86UF1	tetraspanin 33 [Source:HGNC Symbol;Acc:HGNC:28743]	85.1783	1.34763	0.393907	3.42119	0.000623487	0.0062471
ENSG00000196449.4	ENSG00000196449	YRDC	Q86U90	yrdC N6-threonylcarbamoyltransferase domain containing [Source:HGNC Symbol;Acc:HGNC:28905]	131.956	1.347	0.379142	3.55275	0.000381221	0.00406022
ENSG00000105617.4	ENSG00000105617	LENG1	Q96BZ8	leukocyte receptor cluster member 1 [Source:HGNC Symbol;Acc:HGNC:15502]	30.0095	1.34695	0.478286	2.8162	0.00485954	0.036298
ENSG00000084733.11	ENSG00000084733	RAB10	P61026	RAB10member RAS oncogene family [Source:HGNC Symbol;Acc:HGNC:9759]	1537.96	1.34674	0.197257	6.82733	8.65118e-12	3.82389e-10
ENSG00000106591.4	ENSG00000106591	MRPL32	A4D1V4	mitochondrial ribosomal protein L32 [Source:HGNC Symbol;Acc:HGNC:14035]	202.347	1.34348	0.282634	4.75344	1.99982e-06	3.73191e-05
ENSG00000185404.17	ENSG00000185404	SP140L	H7BYP4	SP140 nuclear body protein like [Source:HGNC Symbol;Acc:HGNC:25105]	378.989	1.34097	0.351258	3.81762	0.000134744	0.00163524
ENSG00000180061.10	ENSG00000180061	TMEM150B	A6NC51	transmembrane protein 150B [Source:HGNC Symbol;Acc:HGNC:34415]	47.094	1.33964	0.368492	3.63547	0.00027748	0.00307899
ENSG00000060642.11	ENSG00000060642	PIGV	Q9NUD9	phosphatidylinositol glycan anchor biosynthesis class V [Source:HGNC Symbol;Acc:HGNC:26031]	55.2884	1.33902	0.396512	3.377	0.000732812	0.00719458
ENSG00000180773.15	ENSG00000180773	SLC36A4	Q6YBV0	solute carrier family 36 member 4 [Source:HGNC Symbol;Acc:HGNC:19660]	92.9717	1.3385	0.333117	4.0181	5.86702e-05	0.00078413
ENSG00000121297.8	ENSG00000121297	TSHZ3	Q63HK5	teashirt zinc finger homeobox 3 [Source:HGNC Symbol;Acc:HGNC:30700]	38.561	1.33762	0.483511	2.76647	0.00566666	0.0412913
ENSG00000164188.9	ENSG00000164188	RANBP3L	Q86VV4	RAN binding protein 3 like [Source:HGNC Symbol;Acc:HGNC:26353]	55.4637	1.33669	0.340394	3.9269	8.60483e-05	0.00110455
ENSG00000106733.21	ENSG00000106733	NMRK1	Q9NWW6	nicotinamide riboside kinase 1 [Source:HGNC Symbol;Acc:HGNC:26057]	186.288	1.33615	0.418652	3.19157	0.00141504	0.012738
ENSG00000166710.21	ENSG00000166710	B2M	P61769	beta-2-microglobulin [Source:HGNC Symbol;Acc:HGNC:914]	73085.5	1.3361	0.282638	4.72726	2.27566e-06	4.20419e-05
ENSG00000162231.14	ENSG00000162231	NXF1	Q9UBU9	nuclear RNA export factor 1 [Source:HGNC Symbol;Acc:HGNC:8071]	339.11	1.33281	0.399167	3.33897	0.000840888	0.00811069
ENSG00000266602.2	ENSG00000266602			novel transcript	67.246	1.3314	0.297638	4.47322	7.70501e-06	0.000126747
ENSG00000115520.8	ENSG00000115520	COQ10B	Q9H8M1	coenzyme Q10B [Source:HGNC Symbol;Acc:HGNC:25819]	343.702	1.33107	0.212387	6.26722	3.67544e-10	1.30775e-08
ENSG00000266412.6	ENSG00000266412	NCOA4	Q13772	nuclear receptor coactivator 4 [Source:HGNC Symbol;Acc:HGNC:7671]	2160.67	1.33098	0.348302	3.82132	0.000132737	0.00161333
ENSG00000132823.11	ENSG00000132823	OSER1	Q9NX31	oxidative stress responsive serine rich 1 [Source:HGNC Symbol;Acc:HGNC:16105]	197.863	1.33077	0.364529	3.65064	0.000261583	0.00292478
ENSG00000105642.16	ENSG00000105642	KCNN1	Q92952	potassium calcium-activated channel subfamily N member 1 [Source:HGNC Symbol;Acc:HGNC:6290]	84.4616	1.33073	0.339182	3.92335	8.73279e-05	0.00111919
ENSG00000186088.16	ENSG00000186088	GSAP	A4D1B5	gamma-secretase activating protein [Source:HGNC Symbol;Acc:HGNC:28042]	227.359	1.33062	0.275471	4.83034	1.36303e-06	2.64639e-05
ENSG00000108669.16	ENSG00000108669	CYTH1	Q15438	cytohesin 1 [Source:HGNC Symbol;Acc:HGNC:9501]	1264.84	1.3272	0.381441	3.47944	0.000502456	0.00517252
ENSG00000138642.15	ENSG00000138642	HERC6	Q8IVU3	HECT and RLD domain containing E3 ubiquitin protein ligase family member 6 [Source:HGNC Symbol;Acc:HGNC:26072]	443.829	1.32713	0.247969	5.35198	8.69988e-08	2.08113e-06
ENSG00000170852.11	ENSG00000170852	KBTBD2	Q8IY47	kelch repeat and BTB domain containing 2 [Source:HGNC Symbol;Acc:HGNC:21751]	422.746	1.32701	0.291579	4.55111	5.3363e-06	9.07662e-05
ENSG00000125505.17	ENSG00000125505	MBOAT7	Q96N66	membrane bound O-acyltransferase domain containing 7 [Source:HGNC Symbol;Acc:HGNC:15505]	615.075	1.32646	0.471021	2.81614	0.00486049	0.036298
ENSG00000143226.15	ENSG00000143226	FCGR2A	P12318	Fc fragment of IgG receptor IIa [Source:HGNC Symbol;Acc:HGNC:3616]	13.3932	1.3264	0.480746	2.75904	0.00579706	0.042049
ENSG00000283648.1	ENSG00000283648			novel transcript	28.5404	1.32628	0.419391	3.1624	0.00156472	0.0138876
ENSG00000138496.17	ENSG00000138496	PARP9	Q8IXQ6	poly(ADP-ribose) polymerase family member 9 [Source:HGNC Symbol;Acc:HGNC:24118]	1935.17	1.32464	0.356631	3.71432	0.000203748	0.00235034
ENSG00000158985.14	ENSG00000158985	CDC42SE2	Q9NRR3	CDC42 small effector 2 [Source:HGNC Symbol;Acc:HGNC:18547]	495.93	1.32102	0.275675	4.79196	1.65159e-06	3.15814e-05
ENSG00000113583.8	ENSG00000113583	KCT2	Q8NC54	chromosome 5 open reading frame 15 [Source:HGNC Symbol;Acc:HGNC:20656]	717.209	1.32047	0.305751	4.31876	1.56909e-05	0.000238569
ENSG00000168246.6	ENSG00000168246	UBTD2	Q8WUN7	ubiquitin domain containing 2 [Source:HGNC Symbol;Acc:HGNC:24463]	190.34	1.32033	0.189112	6.98175	2.91533e-12	1.37786e-10
ENSG00000107438.9	ENSG00000107438	HEL-S-112	V9HW92	PDZ and LIM domain 1 [Source:HGNC Symbol;Acc:HGNC:2067]	23.22	1.3195	0.476783	2.7675	0.00564887	0.0411742
ENSG00000234232.7	ENSG00000234232			PDE4DIP pseudogene 7 [Source:HGNC Symbol;Acc:HGNC:55098]	44.2218	1.3187	0.425569	3.09867	0.00194391	0.0166799
ENSG00000081760.17	ENSG00000081760	AACS	Q86V21	acetoacetyl-CoA synthetase [Source:HGNC Symbol;Acc:HGNC:21298]	115.492	1.31845	0.309876	4.25476	2.09273e-05	0.00030968
ENSG00000075420.13	ENSG00000075420	FNDC3B	Q53EP0	fibronectin type III domain containing 3B [Source:HGNC Symbol;Acc:HGNC:24670]	1112.7	1.31626	0.194625	6.76306	1.35112e-11	5.80497e-10
ENSG00000171302.17	ENSG00000171302	CANT1	Q8WVQ1	calcium activated nucleotidase 1 [Source:HGNC Symbol;Acc:HGNC:19721]	296.983	1.31622	0.479032	2.74767	0.00600201	0.0433404
ENSG00000139318.8	ENSG00000139318	DUSP6	Q16828	dual specificity phosphatase 6 [Source:HGNC Symbol;Acc:HGNC:3072]	203.983	1.31615	0.264042	4.98464	6.20757e-07	1.27753e-05
ENSG00000178607.17	ENSG00000178607	ERN1	O75460	endoplasmic reticulum to nucleus signaling 1 [Source:HGNC Symbol;Acc:HGNC:3449]	271.949	1.31525	0.23407	5.61903	1.92031e-08	5.09053e-07
ENSG00000100401.20	ENSG00000100401	RANGAP1	P46060	Ran GTPase activating protein 1 [Source:HGNC Symbol;Acc:HGNC:9854]	361.914	1.31404	0.381935	3.44049	0.00058067	0.00587198
ENSG00000122085.17	ENSG00000122085	MTERF4	Q7Z6M4	mitochondrial transcription termination factor 4 [Source:HGNC Symbol;Acc:HGNC:28785]	21.9725	1.3136	0.444827	2.95305	0.00314646	0.0251309
ENSG00000287265.1	ENSG00000287265			novel transcriptantisense to DUSP22	19.2397	1.31354	0.45857	2.86443	0.00417761	0.0319534
ENSG00000100225.18	ENSG00000100225	FBXO7	Q9Y3I1	F-box protein 7 [Source:HGNC Symbol;Acc:HGNC:13586]	1018.39	1.31225	0.290234	4.52136	6.14444e-06	0.00010298
ENSG00000281131.1	ENSG00000281131			SWI/SNF complex antagonist associated with prostate cancer 1 [Source:HGNC Symbol;Acc:HGNC:48603]	41198	1.31174	0.37731	3.47656	0.000507897	0.00522629
ENSG00000165259.14	ENSG00000165259	HDX	Q7Z353	highly divergent homeobox [Source:HGNC Symbol;Acc:HGNC:26411]	44.0113	1.31116	0.288683	4.54186	5.57594e-06	9.42417e-05
ENSG00000275585.2	ENSG00000275585			PDE4DIP pseudogene 4 [Source:HGNC Symbol;Acc:HGNC:55083]	51.979	1.31074	0.317776	4.12473	3.71168e-05	0.000517373
ENSG00000132906.18	ENSG00000132906	CASP9	P55211	caspase 9 [Source:HGNC Symbol;Acc:HGNC:1511]	156.151	1.31002	0.387134	3.38388	0.00071468	0.00704617
ENSG00000168003.18	ENSG00000168003	SLC3A2	P08195	solute carrier family 3 member 2 [Source:HGNC Symbol;Acc:HGNC:11026]	1362.07	1.30973	0.43851	2.98678	0.00281929	0.0229016
ENSG00000107551.21	ENSG00000107551	RASSF4	Q9H2L5	Ras association domain family member 4 [Source:HGNC Symbol;Acc:HGNC:20793]	1205.6	1.30959	0.395156	3.31411	0.00091935	0.00873074
ENSG00000033178.13	ENSG00000033178	UBE1L2	A1LT96	ubiquitin like modifier activating enzyme 6 [Source:HGNC Symbol;Acc:HGNC:25581]	324.092	1.30946	0.225742	5.80068	6.60447e-09	1.91338e-07
ENSG00000153790.12	ENSG00000153790	C7orf31	Q8N865	chromosome 7 open reading frame 31 [Source:HGNC Symbol;Acc:HGNC:21722]	37.0645	1.30875	0.390338	3.35286	0.00079982	0.00776133
ENSG00000163644.15	ENSG00000163644	PPM1K	Q8N3J5	protein phosphataseMg2+/Mn2+ dependent 1K [Source:HGNC Symbol;Acc:HGNC:25415]	739.658	1.30789	0.344865	3.79247	0.000149157	0.0017917
ENSG00000214872.8	ENSG00000214872	SMTNL1	A8MU46	smoothelin like 1 [Source:HGNC Symbol;Acc:HGNC:32394]	51.0912	1.3067	0.420907	3.1045	0.00190604	0.0164136
ENSG00000113812.14	ENSG00000113812	ACTR8	Q9H981	actin related protein 8 [Source:HGNC Symbol;Acc:HGNC:14672]	102.489	1.30615	0.322607	4.04874	5.1495e-05	0.000696764
ENSG00000186806.6	ENSG00000186806	VSIG10L	Q86VR7	V-set and immunoglobulin domain containing 10 like [Source:HGNC Symbol;Acc:HGNC:27111]	134.638	1.30479	0.313687	4.15951	3.18925e-05	0.000452964
ENSG00000089639.11	ENSG00000089639	GMIP	Q9P107	GEM interacting protein [Source:HGNC Symbol;Acc:HGNC:24852]	770.157	1.30206	0.454804	2.8629	0.0041978	0.0320884
ENSG00000174227.16	ENSG00000174227	PIGG	Q5H8A4	phosphatidylinositol glycan anchor biosynthesis class G [Source:HGNC Symbol;Acc:HGNC:25985]	238.772	1.29994	0.367621	3.53609	0.000406102	0.00430611
ENSG00000196428.12	ENSG00000196428	TSC22D2	O75157	TSC22 domain family member 2 [Source:HGNC Symbol;Acc:HGNC:29095]	298.872	1.29864	0.331021	3.92312	8.74097e-05	0.00111964
ENSG00000233975.2	ENSG00000233975			long intergenic non-protein coding RNA 2574 [Source:HGNC Symbol;Acc:HGNC:53746]	29.7433	1.29816	0.329672	3.93773	8.22566e-05	0.00106079
ENSG00000158286.13	ENSG00000158286	RNF207	Q6ZRF8	ring finger protein 207 [Source:HGNC Symbol;Acc:HGNC:32947]	19.4671	1.29667	0.402378	3.22253	0.00127063	0.0116343
ENSG00000096968.14	ENSG00000096968	JAK2	O60674	Janus kinase 2 [Source:HGNC Symbol;Acc:HGNC:6192]	286.326	1.29649	0.339155	3.8227	0.000131997	0.00160515
ENSG00000134755.18	ENSG00000134755	DSC2	Q02487	desmocollin 2 [Source:HGNC Symbol;Acc:HGNC:3036]	245.929	1.29633	0.277011	4.67972	2.87268e-06	5.19918e-05
ENSG00000107937.19	ENSG00000107937	GTPBP4	Q9BZE4	GTP binding protein 4 [Source:HGNC Symbol;Acc:HGNC:21535]	187.761	1.29609	0.298751	4.33836	1.43551e-05	0.000220863
ENSG00000077721.16	ENSG00000077721	UBE2A	P49459	ubiquitin conjugating enzyme E2 A [Source:HGNC Symbol;Acc:HGNC:12472]	503.963	1.29569	0.31543	4.10771	3.99608e-05	0.000551574
ENSG00000151790.9	ENSG00000151790	TDO2	P48775	tryptophan 23-dioxygenase [Source:HGNC Symbol;Acc:HGNC:11708]	23.7145	1.29493	0.471545	2.74615	0.00602992	0.0434766
ENSG00000178078.12	ENSG00000178078	STAP2	Q9UGK3	signal transducing adaptor family member 2 [Source:HGNC Symbol;Acc:HGNC:30430]	13.3953	1.29399	0.427926	3.02385	0.00249577	0.0206621
ENSG00000197045.13	ENSG00000197045	GMFB	P60983	glia maturation factor beta [Source:HGNC Symbol;Acc:HGNC:4373]	273.375	1.2925	0.335117	3.85687	0.000114848	0.00142181
ENSG00000142867.14	ENSG00000142867	BCL10	O95999	BCL10 immune signaling adaptor [Source:HGNC Symbol;Acc:HGNC:989]	190.918	1.29219	0.350404	3.6877	0.000226289	0.00257207
ENSG00000100441.10	ENSG00000100441	KHNYN	O15037	KH and NYN domain containing [Source:HGNC Symbol;Acc:HGNC:20166]	120.752	1.2915	0.408101	3.16465	0.00155271	0.0137963
ENSG00000136560.14	ENSG00000136560	TANK	Q92844	TRAF family member associated NFKB activator [Source:HGNC Symbol;Acc:HGNC:11562]	203.447	1.29125	0.262886	4.91183	9.02308e-07	1.8074e-05
ENSG00000196141.14	ENSG00000196141	DNAPTP6	A0A024R3V0	spermatogenesis associated serine rich 2 like [Source:HGNC Symbol;Acc:HGNC:24574]	398.494	1.28975	0.296094	4.35587	1.32538e-05	0.000205233
ENSG00000105321.14	ENSG00000105321	CCDC9	Q9Y3X0	coiled-coil domain containing 9 [Source:HGNC Symbol;Acc:HGNC:24560]	61.4688	1.2896	0.407369	3.16567	0.00154727	0.0137531
ENSG00000169155.10	ENSG00000169155	ZBTB43	O43298	zinc finger and BTB domain containing 43 [Source:HGNC Symbol;Acc:HGNC:17908]	340.205	1.28954	0.175011	7.36833	1.72782e-13	9.47423e-12
ENSG00000149294.17	ENSG00000149294	NCAM1	P13591	neural cell adhesion molecule 1 [Source:HGNC Symbol;Acc:HGNC:7656]	159.684	1.28642	0.298715	4.30653	1.65833e-05	0.000250649
ENSG00000182310.15	ENSG00000182310	SPACA6	W5XKT8	sperm acrosome associated 6 [Source:HGNC Symbol;Acc:HGNC:27113]	102.415	1.28577	0.33767	3.80778	0.000140221	0.00169657
ENSG00000126458.4	ENSG00000126458	RRAS	P10301	RAS related [Source:HGNC Symbol;Acc:HGNC:10447]	356.868	1.28494	0.45226	2.84116	0.00449499	0.0340112
ENSG00000274750.3	ENSG00000274750	H3C1	P68431	H3 clustered histone 6 [Source:HGNC Symbol;Acc:HGNC:4769]	29.7426	1.28487	0.417501	3.07753	0.00208723	0.0177385
ENSG00000010818.10	ENSG00000010818	HIVEP2	P31629	HIVEP zinc finger 2 [Source:HGNC Symbol;Acc:HGNC:4921]	90.6674	1.28444	0.29871	4.29993	1.70849e-05	0.000257421
ENSG00000161944.16	ENSG00000161944	ASGR2	P07307	asialoglycoprotein receptor 2 [Source:HGNC Symbol;Acc:HGNC:743]	66.6891	1.28438	0.401059	3.20248	0.00136251	0.0123344
ENSG00000159314.11	ENSG00000159314	ARHGAP27	E9PNT2	Rho GTPase activating protein 27 [Source:HGNC Symbol;Acc:HGNC:31813]	397.844	1.28086	0.400129	3.20111	0.00136899	0.0123838
ENSG00000125971.17	ENSG00000125971	DYNLRB1	Q9NP97	dynein light chain roadblock-type 1 [Source:HGNC Symbol;Acc:HGNC:15468]	688.089	1.27994	0.437088	2.92834	0.00340774	0.0268164
ENSG00000180611.7	ENSG00000180611	MB21D2	Q8IYB1	Mab-21 domain containing 2 [Source:HGNC Symbol;Acc:HGNC:30438]	120.115	1.27965	0.226342	5.65358	1.57136e-08	4.23087e-07
ENSG00000103316.12	ENSG00000103316	CRYM	Q14894	crystallin mu [Source:HGNC Symbol;Acc:HGNC:2418]	63.9578	1.27962	0.371878	3.44098	0.000579616	0.00586379
ENSG00000126561.18	ENSG00000126561	STAT5A	A0A384N5W4	signal transducer and activator of transcription 5A [Source:HGNC Symbol;Acc:HGNC:11366]	662.882	1.27962	0.369521	3.46291	0.000534368	0.0054566
ENSG00000136877.15	ENSG00000136877	FPGS	Q05932	folylpolyglutamate synthase [Source:HGNC Symbol;Acc:HGNC:3824]	313.743	1.27646	0.428525	2.97872	0.00289453	0.0234146
ENSG00000166289.6	ENSG00000166289	PLEKHF1	Q96S99	pleckstrin homology and FYVE domain containing 1 [Source:HGNC Symbol;Acc:HGNC:20764]	95.4917	1.27581	0.372783	3.4224	0.000620715	0.00622192
ENSG00000143344.16	ENSG00000143344	RGL1	Q9NZL6	ral guanine nucleotide dissociation stimulator like 1 [Source:HGNC Symbol;Acc:HGNC:30281]	1224.51	1.27497	0.270956	4.70546	2.53296e-06	4.62265e-05
ENSG00000160447.7	ENSG00000160447	PKN3	Q6P5Z2	protein kinase N3 [Source:HGNC Symbol;Acc:HGNC:17999]	36.0291	1.27424	0.442241	2.88133	0.00396002	0.0305322
ENSG00000124688.14	ENSG00000124688	MAD2L1BP	Q15013	MAD2L1 binding protein [Source:HGNC Symbol;Acc:HGNC:21059]	214.284	1.27392	0.351463	3.62462	0.000289388	0.00319551
ENSG00000115540.15	ENSG00000115540	MOB4	Q9Y3A3	MOB family member 4phocein [Source:HGNC Symbol;Acc:HGNC:17261]	327.437	1.2737	0.251912	5.05612	4.2788e-07	9.08611e-06
ENSG00000100243.21	ENSG00000100243	CYB5R3	P00387	cytochrome b5 reductase 3 [Source:HGNC Symbol;Acc:HGNC:2873]	799.615	1.27214	0.403394	3.1536	0.00161269	0.0142188
ENSG00000250519.7	ENSG00000250519			novel transcript	41.4809	1.27176	0.316533	4.01776	5.87539e-05	0.000784812
ENSG00000175592.9	ENSG00000175592	FOSL1	P15407	FOS like 1AP-1 transcription factor subunit [Source:HGNC Symbol;Acc:HGNC:13718]	75.4118	1.27168	0.303621	4.18836	2.80971e-05	0.000406511
ENSG00000110400.11	ENSG00000110400	NECTIN1	Q15223	nectin cell adhesion molecule 1 [Source:HGNC Symbol;Acc:HGNC:9706]	35.6934	1.26989	0.431763	2.94117	0.00326972	0.0259686
ENSG00000062716.13	ENSG00000062716	VMP1	Q96GC9	vacuole membrane protein 1 [Source:HGNC Symbol;Acc:HGNC:29559]	780.406	1.26971	0.217291	5.84334	5.11653e-09	1.5124e-07
ENSG00000133884.10	ENSG00000133884	DPF2	Q92785	double PHD fingers 2 [Source:HGNC Symbol;Acc:HGNC:9964]	397.305	1.2686	0.358282	3.54078	0.000398947	0.00424336
ENSG00000180573.10	ENSG00000180573	H2AC6	Q93077	H2A clustered histone 6 [Source:HGNC Symbol;Acc:HGNC:4733]	209.373	1.26859	0.365174	3.47394	0.000512873	0.00527072
ENSG00000233154.6	ENSG00000233154			long intergenic non-protein coding RNA 1762 [Source:HGNC Symbol;Acc:HGNC:52552]	21.3087	1.26858	0.378437	3.35216	0.000801827	0.00777765
ENSG00000167380.17	ENSG00000167380	ZNF226	A0A024R0P4	zinc finger protein 226 [Source:HGNC Symbol;Acc:HGNC:13019]	76.5925	1.2661	0.343257	3.68849	0.000225585	0.00256529
ENSG00000169221.14	ENSG00000169221	TBC1D10B	Q4KMP7	TBC1 domain family member 10B [Source:HGNC Symbol;Acc:HGNC:24510]	94.1486	1.26603	0.431854	2.93163	0.00337193	0.0266131
ENSG00000146192.15	ENSG00000146192	FGD2	Q7Z6J4	FYVERhoGEF and PH domain containing 2 [Source:HGNC Symbol;Acc:HGNC:3664]	441.433	1.26333	0.235905	5.35526	8.54336e-08	2.04981e-06
ENSG00000137959.17	ENSG00000137959	IFI44L	Q53G44	interferon induced protein 44 like [Source:HGNC Symbol;Acc:HGNC:17817]	1682.23	1.26315	0.258698	4.88272	1.04633e-06	2.07855e-05
ENSG00000114354.15	ENSG00000114354	TFG	A0A6Q8PG04	trafficking from ER to golgi regulator [Source:HGNC Symbol;Acc:HGNC:11758]	518.562	1.26296	0.354895	3.55867	0.000372736	0.00397513
ENSG00000172058.16	ENSG00000172058	SERF1A	O75920	small EDRK-rich factor 1A [Source:HGNC Symbol;Acc:HGNC:10755]	113.324	1.26151	0.272071	4.6367	3.54018e-06	6.26563e-05
ENSG00000134108.14	ENSG00000134108	ARL8B	Q9NVJ2	ADP ribosylation factor like GTPase 8B [Source:HGNC Symbol;Acc:HGNC:25564]	62.8308	1.26139	0.357407	3.5293	0.000416668	0.00439487
ENSG00000287264.1	ENSG00000287264			novel transcript	18.0352	1.25984	0.459972	2.73894	0.00616379	0.0442294
ENSG00000205572.10	ENSG00000205572	SERF1A	O75920	small EDRK-rich factor 1B [Source:HGNC Symbol;Acc:HGNC:10756]	115.507	1.25975	0.264329	4.76584	1.88071e-06	3.54545e-05
ENSG00000066583.12	ENSG00000066583	ISOC1	Q96CN7	isochorismatase domain containing 1 [Source:HGNC Symbol;Acc:HGNC:24254]	173.586	1.25934	0.341881	3.68356	0.000229997	0.00260927
ENSG00000119431.10	ENSG00000119431	HDHD3	Q9BSH5	haloacid dehalogenase like hydrolase domain containing 3 [Source:HGNC Symbol;Acc:HGNC:28171]	84.6521	1.25881	0.387262	3.25055	0.00115183	0.010685
ENSG00000132792.19	ENSG00000132792	CTNNBL1	Q8WYA6	catenin beta like 1 [Source:HGNC Symbol;Acc:HGNC:15879]	798.141	1.2588	0.187565	6.71127	1.9294e-11	8.03094e-10
ENSG00000178977.3	ENSG00000178977			long intergenic non-protein coding RNA 324 [Source:HGNC Symbol;Acc:HGNC:26628]	137.189	1.25866	0.402847	3.12441	0.00178159	0.0155538
ENSG00000043143.22	ENSG00000043143	JADE2	G3XAA4	jade family PHD finger 2 [Source:HGNC Symbol;Acc:HGNC:22984]	242.551	1.25723	0.403556	3.11537	0.00183712	0.0159171
ENSG00000105953.15	ENSG00000105953	OGDH	Q02218	oxoglutarate dehydrogenase [Source:HGNC Symbol;Acc:HGNC:8124]	788.364	1.25579	0.355793	3.52954	0.000416283	0.00439274
ENSG00000133313.15	ENSG00000133313	CNDP2	Q96KP4	carnosine dipeptidase 2 [Source:HGNC Symbol;Acc:HGNC:24437]	1038.9	1.25491	0.404295	3.10394	0.0019096	0.0164383
ENSG00000153037.15	ENSG00000153037	SRP19	P09132	signal recognition particle 19 [Source:HGNC Symbol;Acc:HGNC:11300]	176.778	1.25277	0.271169	4.61987	3.83982e-06	6.73146e-05
ENSG00000109511.12	ENSG00000109511	ANXA10	Q9UJ72	annexin A10 [Source:HGNC Symbol;Acc:HGNC:534]	15.3662	1.25253	0.439998	2.84668	0.00441781	0.0335343
ENSG00000126709.16	ENSG00000126709	IFI6	P09912	interferon alpha inducible protein 6 [Source:HGNC Symbol;Acc:HGNC:4054]	824.608	1.25159	0.322807	3.8772	0.000105667	0.00132591
ENSG00000145050.19	ENSG00000145050	MANF	P55145	mesencephalic astrocyte derived neurotrophic factor [Source:HGNC Symbol;Acc:HGNC:15461]	693.266	1.25078	0.439012	2.84908	0.00438465	0.0333458
ENSG00000166881.10	ENSG00000166881	NEMP1	O14524	nuclear envelope integral membrane protein 1 [Source:HGNC Symbol;Acc:HGNC:29001]	162.337	1.24964	0.358954	3.48135	0.000498892	0.00514096
ENSG00000177556.12	ENSG00000177556	ATOX1	O00244	antioxidant 1 copper chaperone [Source:HGNC Symbol;Acc:HGNC:798]	2539.78	1.24932	0.301398	4.14507	3.39709e-05	0.000477681
ENSG00000112511.18	ENSG00000112511	PHF1	A2AB23	PHD finger protein 1 [Source:HGNC Symbol;Acc:HGNC:8919]	111.522	1.24918	0.399914	3.12363	0.00178635	0.0155897
ENSG00000197872.11	ENSG00000197872	CYRIA	Q9H0Q0	CYFIP related Rac1 interactor A [Source:HGNC Symbol;Acc:HGNC:25373]	71.8093	1.24887	0.303948	4.10882	3.97689e-05	0.000549241
ENSG00000163840.10	ENSG00000163840	DTX3L	Q8TDB6	deltex E3 ubiquitin ligase 3L [Source:HGNC Symbol;Acc:HGNC:30323]	1662.78	1.24872	0.32352	3.85979	0.000113485	0.00140856
ENSG00000145832.15	ENSG00000145832	SLC25A48	Q6ZT89	solute carrier family 25 member 48 [Source:HGNC Symbol;Acc:HGNC:30451]	31.1103	1.24848	0.409483	3.04891	0.00229671	0.0192598
ENSG00000223804.5	ENSG00000223804			Poly [ADP-ribose] polymerase 8 (PARP8) pseudogene	121.683	1.24768	0.248177	5.02738	4.97214e-07	1.04138e-05
ENSG00000124795.17	ENSG00000124795	DEK	P35659	DEK proto-oncogene [Source:HGNC Symbol;Acc:HGNC:2768]	895.237	1.24657	0.234933	5.30606	1.12017e-07	2.65056e-06
ENSG00000160410.15	ENSG00000160410	SHKBP1	Q8TBC3	SH3KBP1 binding protein 1 [Source:HGNC Symbol;Acc:HGNC:19214]	397.218	1.24595	0.437142	2.85022	0.0043689	0.0332471
ENSG00000160932.11	ENSG00000160932	LY6E	E5RGI6	lymphocyte antigen 6 family member E [Source:HGNC Symbol;Acc:HGNC:6727]	3403.83	1.24462	0.400356	3.10879	0.00187855	0.0162175
ENSG00000105325.15	ENSG00000105325	FZR1	Q9UM11	fizzy and cell division cycle 20 related 1 [Source:HGNC Symbol;Acc:HGNC:24824]	112.529	1.24414	0.409912	3.03515	0.0024042	0.0200075
ENSG00000136827.12	ENSG00000136827	TOR1A	O14656	torsin family 1 member A [Source:HGNC Symbol;Acc:HGNC:3098]	370.764	1.24353	0.290692	4.27782	1.88731e-05	0.000281362
ENSG00000163659.13	ENSG00000163659	TIPARP	Q7Z3E1	TCDD inducible poly(ADP-ribose) polymerase [Source:HGNC Symbol;Acc:HGNC:23696]	176.061	1.24121	0.286374	4.33422	1.46278e-05	0.000224339
ENSG00000144843.11	ENSG00000144843	ADPRH	P54922	ADP-ribosylarginine hydrolase [Source:HGNC Symbol;Acc:HGNC:269]	209.046	1.24023	0.317932	3.90094	9.58218e-05	0.001217
ENSG00000068400.13	ENSG00000068400	GRIPAP1	Q4V328	GRIP1 associated protein 1 [Source:HGNC Symbol;Acc:HGNC:18706]	349.895	1.23996	0.333591	3.71702	0.000201588	0.00232766
ENSG00000134851.13	ENSG00000134851	TMEM165	Q9HC07	transmembrane protein 165 [Source:HGNC Symbol;Acc:HGNC:30760]	599.256	1.23993	0.224753	5.51686	3.45108e-08	8.77086e-07
ENSG00000182944.18	ENSG00000182944	EWSR1	Q01844	EWS RNA binding protein 1 [Source:HGNC Symbol;Acc:HGNC:3508]	1347.32	1.23967	0.318668	3.89015	0.000100182	0.00126702
ENSG00000132589.16	ENSG00000132589	FLOT2	Q14254	flotillin 2 [Source:HGNC Symbol;Acc:HGNC:3758]	478.016	1.23908	0.358924	3.45221	0.000556019	0.00565365
ENSG00000160216.21	ENSG00000160216	AGPAT3	Q9NRZ7	1-acylglycerol-3-phosphate O-acyltransferase 3 [Source:HGNC Symbol;Acc:HGNC:326]	550.797	1.23837	0.293293	4.2223	2.41824e-05	0.000354356
ENSG00000173369.17	ENSG00000173369	C1QB	D6RGJ1	complement C1q B chain [Source:HGNC Symbol;Acc:HGNC:1242]	1196.94	1.23797	0.407182	3.04034	0.00236312	0.0197066
ENSG00000070729.14	ENSG00000070729	CNGB1	Q14028	cyclic nucleotide gated channel subunit beta 1 [Source:HGNC Symbol;Acc:HGNC:2151]	38.4961	1.23778	0.417453	2.96507	0.00302618	0.024332
ENSG00000115415.20	ENSG00000115415	STAT1	A0A669KB68	signal transducer and activator of transcription 1 [Source:HGNC Symbol;Acc:HGNC:11362]	4749.49	1.23741	0.29264	4.22844	2.35319e-05	0.000345456
ENSG00000286548.1	ENSG00000286548			novel transcriptantisense to LRRC8B	25.8872	1.23702	0.348303	3.55155	0.000382972	0.00407705
ENSG00000183155.5	ENSG00000183155	RABIF	P47224	RAB interacting factor [Source:HGNC Symbol;Acc:HGNC:9797]	196.135	1.23623	0.25992	4.7562	1.9727e-06	3.69854e-05
ENSG00000136425.14	ENSG00000136425	CIB2	O75838	calcium and integrin binding family member 2 [Source:HGNC Symbol;Acc:HGNC:24579]	25.2799	1.236	0.455941	2.71088	0.00671045	0.0474154
ENSG00000160271.16	ENSG00000160271	RALGDS	Q12967	ral guanine nucleotide dissociation stimulator [Source:HGNC Symbol;Acc:HGNC:9842]	318.54	1.23578	0.318929	3.8748	0.000106714	0.00133626
ENSG00000136867.11	ENSG00000136867	SLC31A2	O15432	solute carrier family 31 member 2 [Source:HGNC Symbol;Acc:HGNC:11017]	71.0705	1.23519	0.295185	4.18447	2.85827e-05	0.0004118
ENSG00000091986.16	ENSG00000091986	CCDC80	Q76M96	coiled-coil domain containing 80 [Source:HGNC Symbol;Acc:HGNC:30649]	66.3813	1.23417	0.294352	4.19283	2.75494e-05	0.00039955
ENSG00000104432.14	ENSG00000104432	IL7	P13232	interleukin 7 [Source:HGNC Symbol;Acc:HGNC:6023]	32.1397	1.23285	0.409282	3.01223	0.00259333	0.0213668
ENSG00000184922.14	ENSG00000184922	FMNL1	O95466	formin like 1 [Source:HGNC Symbol;Acc:HGNC:1212]	99.6962	1.23148	0.272566	4.5181	6.23982e-06	0.000104433
ENSG00000154305.18	ENSG00000154305	MIA3	Q5JRA6	MIA SH3 domain ER export factor 3 [Source:HGNC Symbol;Acc:HGNC:24008]	226.201	1.22958	0.317875	3.86812	0.000109679	0.0013691
ENSG00000154370.16	ENSG00000154370	TRIM11	Q96F44	tripartite motif containing 11 [Source:HGNC Symbol;Acc:HGNC:16281]	444.255	1.22778	0.410428	2.99145	0.00277653	0.0226201
ENSG00000161692.18	ENSG00000161692	DBF4B	Q8NFT6	DBF4 zinc finger B [Source:HGNC Symbol;Acc:HGNC:17883]	108.287	1.22433	0.231852	5.28067	1.28714e-07	3.02477e-06
ENSG00000054965.11	ENSG00000054965	FAM168A	Q92567	family with sequence similarity 168 member A [Source:HGNC Symbol;Acc:HGNC:28999]	339.236	1.2225	0.135454	9.02523	1.79311e-19	1.74352e-17
ENSG00000175073.8	ENSG00000175073	VCPIP1	Q96JH7	valosin containing protein interacting protein 1 [Source:HGNC Symbol;Acc:HGNC:30897]	223.853	1.22241	0.246979	4.94946	7.44213e-07	1.51344e-05
ENSG00000184584.13	ENSG00000184584	STING1	Q86WV6	stimulator of interferon response cGAMP interactor 1 [Source:HGNC Symbol;Acc:HGNC:27962]	57.4502	1.22178	0.373504	3.27114	0.00107115	0.0100151
ENSG00000120063.10	ENSG00000120063	GNA13	Q14344	G protein subunit alpha 13 [Source:HGNC Symbol;Acc:HGNC:4381]	1018.53	1.22173	0.321007	3.80592	0.000141278	0.0017085
ENSG00000105705.16	ENSG00000105705	SUGP1	Q8IWZ8	SURP and G-patch domain containing 1 [Source:HGNC Symbol;Acc:HGNC:18643]	209.943	1.22034	0.426389	2.86203	0.00420936	0.0321655
ENSG00000148143.13	ENSG00000148143	ZNF462	Q96JM2	zinc finger protein 462 [Source:HGNC Symbol;Acc:HGNC:21684]	150.624	1.21986	0.332838	3.66502	0.000247322	0.00278347
ENSG00000138495.7	ENSG00000138495	COX17	Q14061	cytochrome c oxidase copper chaperone COX17 [Source:HGNC Symbol;Acc:HGNC:2264]	1079.69	1.21921	0.366373	3.32779	0.000875377	0.0083861
ENSG00000126214.21	ENSG00000126214	KLC1	Q07866	kinesin light chain 1 [Source:HGNC Symbol;Acc:HGNC:6387]	87.9209	1.21743	0.380763	3.19733	0.00138704	0.0125235
ENSG00000155629.15	ENSG00000155629	PIK3AP1	Q6ZUJ8	phosphoinositide-3-kinase adaptor protein 1 [Source:HGNC Symbol;Acc:HGNC:30034]	1400.65	1.21604	0.315779	3.85093	0.000117669	0.0014515
ENSG00000108510.10	ENSG00000108510	MED13	Q9UHV7	mediator complex subunit 13 [Source:HGNC Symbol;Acc:HGNC:22474]	389.913	1.21598	0.203765	5.96753	2.40877e-09	7.59205e-08
ENSG00000125826.21	ENSG00000125826	RBCK1	A6PVK0	RANBP2-type and C3HC4-type zinc finger containing 1 [Source:HGNC Symbol;Acc:HGNC:15864]	467.143	1.21337	0.232546	5.21775	1.81111e-07	4.1426e-06
ENSG00000245571.7	ENSG00000245571			FAM111A divergent transcript [Source:HGNC Symbol;Acc:HGNC:53752]	33.5833	1.21317	0.450642	2.6921	0.00710027	0.0497744
ENSG00000171791.14	ENSG00000171791	BCL2	P10415	BCL2 apoptosis regulator [Source:HGNC Symbol;Acc:HGNC:990]	312.62	1.21291	0.209044	5.80218	6.54577e-09	1.89867e-07
ENSG00000163545.11	ENSG00000163545	NUAK2	Q9H093	NUAK family kinase 2 [Source:HGNC Symbol;Acc:HGNC:29558]	63.2718	1.21255	0.392555	3.08886	0.00200928	0.0171794
ENSG00000106392.11	ENSG00000106392	C1GALT1	Q9NS00	core 1 synthaseglycoprotein-N-acetylgalactosamine 3-beta-galactosyltransferase 1 [Source:HGNC Symbol;Acc:HGNC:24337]	229.235	1.21206	0.263123	4.60643	4.09641e-06	7.13959e-05
ENSG00000128833.13	ENSG00000128833	MYO5C	Q9NQX4	myosin VC [Source:HGNC Symbol;Acc:HGNC:7604]	38.1466	1.21172	0.293249	4.13205	3.59534e-05	0.000503789
ENSG00000073350.14	ENSG00000073350	LLGL2	Q6P1M3	LLGL scribble cell polarity complex component 2 [Source:HGNC Symbol;Acc:HGNC:6629]	102.24	1.21056	0.284944	4.24841	2.1529e-05	0.000317996
ENSG00000110079.19	ENSG00000110079	MS4A4A	Q96JQ5	membrane spanning 4-domains A4A [Source:HGNC Symbol;Acc:HGNC:13371]	501.634	1.20967	0.33005	3.66511	0.000247232	0.00278347
ENSG00000097033.14	ENSG00000097033	SH3GLB1	A0A140VJU5	SH3 domain containing GRB2 likeendophilin B1 [Source:HGNC Symbol;Acc:HGNC:10833]	921.272	1.2091	0.289879	4.17105	3.03194e-05	0.000433958
ENSG00000153976.3	ENSG00000153976	HS3ST3A1	Q9Y663	heparan sulfate-glucosamine 3-sulfotransferase 3A1 [Source:HGNC Symbol;Acc:HGNC:5196]	221.811	1.20878	0.20283	5.95956	2.52918e-09	7.94029e-08
ENSG00000013523.11	ENSG00000013523	ANGEL1	Q9UNK9	angel homolog 1 [Source:HGNC Symbol;Acc:HGNC:19961]	337.098	1.20837	0.445074	2.71498	0.00662799	0.0469709
ENSG00000143178.13	ENSG00000143178	TBX19	O60806	T-box transcription factor 19 [Source:HGNC Symbol;Acc:HGNC:11596]	35.3311	1.20717	0.376749	3.20417	0.0013545	0.0122852
ENSG00000196839.13	ENSG00000196839	ADA	P00813	adenosine deaminase [Source:HGNC Symbol;Acc:HGNC:186]	21.6074	1.20653	0.3821	3.15764	0.00159051	0.0140813
ENSG00000108518.8	ENSG00000108518	PFN1	P07737	profilin 1 [Source:HGNC Symbol;Acc:HGNC:8881]	2458.39	1.20395	0.429549	2.80282	0.00506587	0.0376561
ENSG00000181817.6	ENSG00000181817	LSM10	Q969L4	LSM10U7 small nuclear RNA associated [Source:HGNC Symbol;Acc:HGNC:17562]	212.67	1.20312	0.429773	2.79943	0.00511933	0.0379821
ENSG00000185339.9	ENSG00000185339	TCN2	P20062	transcobalamin 2 [Source:HGNC Symbol;Acc:HGNC:11653]	192.101	1.2031	0.405962	2.96357	0.00304095	0.0244344
ENSG00000075292.19	ENSG00000075292	ZNF638	Q14966	zinc finger protein 638 [Source:HGNC Symbol;Acc:HGNC:17894]	1109.42	1.20208	0.258837	4.64414	3.41493e-06	6.07528e-05
ENSG00000106100.11	ENSG00000106100	NOD1	Q9Y239	nucleotide binding oligomerization domain containing 1 [Source:HGNC Symbol;Acc:HGNC:16390]	177.567	1.20185	0.296256	4.05679	4.97525e-05	0.000676138
ENSG00000164733.22	ENSG00000164733	CTSB	P07858	cathepsin B [Source:HGNC Symbol;Acc:HGNC:2527]	30609.6	1.2015	0.413507	2.90564	0.00366498	0.0285785
ENSG00000287632.1	ENSG00000287632			novel transcript	58.4556	1.20103	0.397033	3.025	0.0024863	0.020598
ENSG00000214174.8	ENSG00000214174			archaelysin family metallopeptidase 2 pseudogene 1 [Source:HGNC Symbol;Acc:HGNC:26491]	60.3216	1.20096	0.402524	2.98357	0.00284904	0.0231089
ENSG00000242802.9	ENSG00000242802	AP5Z1	O43299	adaptor related protein complex 5 subunit zeta 1 [Source:HGNC Symbol;Acc:HGNC:22197]	398.954	1.20076	0.413001	2.90741	0.00364431	0.0284358
ENSG00000198223.17	ENSG00000198223	CSF2RA	P15509	colony stimulating factor 2 receptor subunit alpha [Source:HGNC Symbol;Acc:HGNC:2435]	221.355	1.19875	0.198465	6.04012	1.53996e-09	5.01835e-08
ENSG00000107968.10	ENSG00000107968	MAP3K8	P41279	mitogen-activated protein kinase kinase kinase 8 [Source:HGNC Symbol;Acc:HGNC:6860]	283.506	1.19556	0.200264	5.96995	2.37333e-09	7.50005e-08
ENSG00000162222.14	ENSG00000162222	TTC9C	Q8N5M4	tetratricopeptide repeat domain 9C [Source:HGNC Symbol;Acc:HGNC:28432]	265.964	1.19492	0.346799	3.44556	0.000569884	0.00577994
ENSG00000243742.5	ENSG00000243742			ribosomal protein lateral stalk subunit P0 pseudogene 2 [Source:HGNC Symbol;Acc:HGNC:17960]	51.2797	1.19488	0.301948	3.95725	7.58182e-05	0.000988559
ENSG00000251136.9	ENSG00000251136			novel transcript	108.262	1.19454	0.27177	4.3954	1.10571e-05	0.000174137
ENSG00000115350.12	ENSG00000115350	POLE4	Q9NR33	DNA polymerase epsilon 4accessory subunit [Source:HGNC Symbol;Acc:HGNC:18755]	264.111	1.19279	0.246136	4.84608	1.25928e-06	2.46455e-05
ENSG00000132463.14	ENSG00000132463	GRSF1	Q12849	G-rich RNA sequence binding factor 1 [Source:HGNC Symbol;Acc:HGNC:4610]	542.968	1.19275	0.250847	4.75489	1.98559e-06	3.71691e-05
ENSG00000113273.17	ENSG00000113273	ARSB	P15848	arylsulfatase B [Source:HGNC Symbol;Acc:HGNC:714]	564.316	1.19068	0.283063	4.20641	2.59461e-05	0.000377894
ENSG00000138035.15	ENSG00000138035	PNPT1	F8WBI3	polyribonucleotide nucleotidyltransferase 1 [Source:HGNC Symbol;Acc:HGNC:23166]	369.825	1.19003	0.218546	5.4452	5.17468e-08	1.28124e-06
ENSG00000204256.14	ENSG00000204256	BRD2	P25440	bromodomain containing 2 [Source:HGNC Symbol;Acc:HGNC:1103]	1788.24	1.18906	0.395138	3.00922	0.00261921	0.0215356
ENSG00000125651.14	ENSG00000125651	GTF2F1	P35269	general transcription factor IIF subunit 1 [Source:HGNC Symbol;Acc:HGNC:4652]	257.53	1.18809	0.356868	3.32921	0.000870938	0.00835356
ENSG00000122417.15	ENSG00000122417	ODF2L	Q9ULJ1	outer dense fiber of sperm tails 2 like [Source:HGNC Symbol;Acc:HGNC:29225]	92.2508	1.18406	0.246785	4.79794	1.60303e-06	3.08e-05
ENSG00000213047.13	ENSG00000213047	DENND1B	Q6P3S1	DENN domain containing 1B [Source:HGNC Symbol;Acc:HGNC:28404]	210.83	1.18287	0.20155	5.86888	4.38754e-09	1.31064e-07
ENSG00000065491.8	ENSG00000065491	TBC1D22B	Q9NU19	TBC1 domain family member 22B [Source:HGNC Symbol;Acc:HGNC:21602]	192.768	1.18182	0.320382	3.68878	0.000225329	0.00256359
ENSG00000196396.10	ENSG00000196396	PTPN1	A8K3M3	protein tyrosine phosphatase non-receptor type 1 [Source:HGNC Symbol;Acc:HGNC:9642]	2368.84	1.18175	0.428565	2.75745	0.0058254	0.0422302
ENSG00000236383.8	ENSG00000236383	CCDC200	A0A1B0GVQ3	coiled-coil domain containing 200 [Source:HGNC Symbol;Acc:HGNC:43658]	308.974	1.17815	0.240431	4.90016	9.57582e-07	1.91174e-05
ENSG00000185215.11	ENSG00000185215	TNFAIP2	Q03169	TNF alpha induced protein 2 [Source:HGNC Symbol;Acc:HGNC:11895]	1780.17	1.17778	0.434914	2.70808	0.00676732	0.047761
ENSG00000168610.16	ENSG00000168610	STAT3	P40763	signal transducer and activator of transcription 3 [Source:HGNC Symbol;Acc:HGNC:11364]	1004.75	1.17763	0.236527	4.97884	6.39681e-07	1.31085e-05
ENSG00000095951.17	ENSG00000095951	HIVEP1	A0A0D9SFF3	HIVEP zinc finger 1 [Source:HGNC Symbol;Acc:HGNC:4920]	222.432	1.17745	0.222583	5.28994	1.22355e-07	2.88949e-06
ENSG00000120675.6	ENSG00000120675	DNAJC15	Q9Y5T4	DnaJ heat shock protein family (Hsp40) member C15 [Source:HGNC Symbol;Acc:HGNC:20325]	319.198	1.17717	0.303304	3.88116	0.000103961	0.00130792
ENSG00000237499.7	ENSG00000237499			wound and keratinocyte migration associated lncRNA 2 [Source:HGNC Symbol;Acc:HGNC:53754]	29.7242	1.17694	0.338074	3.48131	0.000498962	0.00514096
ENSG00000162924.15	ENSG00000162924	REL	Q04864	REL proto-oncogeneNF-kB subunit [Source:HGNC Symbol;Acc:HGNC:9954]	266.162	1.17637	0.20128	5.84445	5.08234e-09	1.50509e-07
ENSG00000171109.19	ENSG00000171109	MFN1	Q8IWA4	mitofusin 1 [Source:HGNC Symbol;Acc:HGNC:18262]	223.691	1.17539	0.250892	4.68484	2.80182e-06	5.08243e-05
ENSG00000082397.18	ENSG00000082397	EPB41L3	Q9Y2J2	erythrocyte membrane protein band 4.1 like 3 [Source:HGNC Symbol;Acc:HGNC:3380]	439.176	1.1747	0.278353	4.22017	2.44113e-05	0.000357056
ENSG00000103671.10	ENSG00000103671	TRIP4	Q15650	thyroid hormone receptor interactor 4 [Source:HGNC Symbol;Acc:HGNC:12310]	420.885	1.17425	0.200968	5.843	5.12692e-09	1.51269e-07
ENSG00000126067.12	ENSG00000126067	PSMB2	P49721	proteasome 20S subunit beta 2 [Source:HGNC Symbol;Acc:HGNC:9539]	1000.12	1.17261	0.352096	3.33037	0.000867321	0.00833218
ENSG00000102471.14	ENSG00000102471	NDFIP2	Q9NV92	Nedd4 family interacting protein 2 [Source:HGNC Symbol;Acc:HGNC:18537]	60.5875	1.17257	0.345263	3.39616	0.000683372	0.00676248
ENSG00000099968.18	ENSG00000099968	BCL2L13	Q9BXK5	BCL2 like 13 [Source:HGNC Symbol;Acc:HGNC:17164]	669.972	1.17198	0.237589	4.93283	8.10462e-07	1.63748e-05
ENSG00000162512.16	ENSG00000162512	SDC3	O75056	syndecan 3 [Source:HGNC Symbol;Acc:HGNC:10660]	183.402	1.17179	0.352346	3.32569	0.000882007	0.00843704
ENSG00000166750.10	ENSG00000166750	SLFN5	Q08AF3	schlafen family member 5 [Source:HGNC Symbol;Acc:HGNC:28286]	1223.59	1.17176	0.196893	5.95123	2.66129e-09	8.3008e-08
ENSG00000163319.11	ENSG00000163319	MRPS18C	Q9Y3D5	mitochondrial ribosomal protein S18C [Source:HGNC Symbol;Acc:HGNC:16633]	593.236	1.17066	0.404477	2.89425	0.00380064	0.0294262
ENSG00000164111.15	ENSG00000164111	ANXA5	P08758	annexin A5 [Source:HGNC Symbol;Acc:HGNC:543]	2505.1	1.16919	0.322953	3.62029	0.00029427	0.00324048
ENSG00000118292.9	ENSG00000118292	C1orf54	Q8WWF1	chromosome 1 open reading frame 54 [Source:HGNC Symbol;Acc:HGNC:26258]	234.171	1.16858	0.315926	3.6989	0.000216535	0.00247173
ENSG00000113532.13	ENSG00000113532	ST8SIA4	Q92187	ST8 alpha-N-acetyl-neuraminide alpha-28-sialyltransferase 4 [Source:HGNC Symbol;Acc:HGNC:10871]	215.217	1.16852	0.223789	5.22154	1.77446e-07	4.06652e-06
ENSG00000146776.15	ENSG00000146776	ATXN7L1	Q9ULK2	ataxin 7 like 1 [Source:HGNC Symbol;Acc:HGNC:22210]	559.974	1.16846	0.14199	8.22917	1.88514e-16	1.39739e-14
ENSG00000083720.13	ENSG00000083720	OXCT1	P55809	3-oxoacid CoA-transferase 1 [Source:HGNC Symbol;Acc:HGNC:8527]	50.2862	1.16751	0.263436	4.43185	9.34285e-06	0.000150394
ENSG00000275202.1	ENSG00000275202			novel transcriptantisense to FNDC3A	59.9984	1.16691	0.330127	3.53474	0.000408184	0.00432437
ENSG00000114126.18	ENSG00000114126	TFDP2	Q14188	transcription factor Dp-2 [Source:HGNC Symbol;Acc:HGNC:11751]	333.942	1.16394	0.269957	4.31157	1.621e-05	0.000245316
ENSG00000123342.16	ENSG00000123342	MMP19	Q99542	matrix metallopeptidase 19 [Source:HGNC Symbol;Acc:HGNC:7165]	445.401	1.16265	0.400976	2.89954	0.00373712	0.0290374
ENSG00000132478.10	ENSG00000132478	UNK	Q9C0B0	unk zinc finger [Source:HGNC Symbol;Acc:HGNC:29369]	444.983	1.16189	0.422211	2.75192	0.00592469	0.0428595
ENSG00000196083.10	ENSG00000196083	IL1RAP	Q9NPH3	interleukin 1 receptor accessory protein [Source:HGNC Symbol;Acc:HGNC:5995]	51.2088	1.16112	0.303193	3.82964	0.000128332	0.00156773
ENSG00000096070.19	ENSG00000096070	BRPF3	Q9ULD4	bromodomain and PHD finger containing 3 [Source:HGNC Symbol;Acc:HGNC:14256]	86.1102	1.16025	0.384705	3.01595	0.00256178	0.021143
ENSG00000099284.15	ENSG00000099284	H2AFY2	A0A024QZP6	macroH2A.2 histone [Source:HGNC Symbol;Acc:HGNC:14453]	57.9783	1.16021	0.24092	4.81574	1.46658e-06	2.82461e-05
ENSG00000137101.13	ENSG00000137101	CD72	P21854	CD72 molecule [Source:HGNC Symbol;Acc:HGNC:1696]	57.7647	1.15992	0.367709	3.15445	0.001608	0.0141948
ENSG00000287093.1	ENSG00000287093			novel transcript	41.0238	1.15974	0.337642	3.43481	0.000592979	0.00597033
ENSG00000156127.8	ENSG00000156127	BATF	Q16520	basic leucine zipper ATF-like transcription factor [Source:HGNC Symbol;Acc:HGNC:958]	122.436	1.1584	0.333556	3.47286	0.000514936	0.00528513
ENSG00000125952.20	ENSG00000125952	MAX	P61244	MYC associated factor X [Source:HGNC Symbol;Acc:HGNC:6913]	2024.3	1.15621	0.309556	3.73506	0.000187667	0.00219116
ENSG00000144233.11	ENSG00000144233	AMMECR1L	Q6DCA0	AMMECR1 like [Source:HGNC Symbol;Acc:HGNC:28658]	123.757	1.15609	0.33673	3.43327	0.000596344	0.00600016
ENSG00000026950.17	ENSG00000026950	BTN3A1	O00481	butyrophilin subfamily 3 member A1 [Source:HGNC Symbol;Acc:HGNC:1138]	146.4	1.15573	0.36604	3.1574	0.00159182	0.0140813
ENSG00000090376.11	ENSG00000090376	IRAK3	Q9Y616	interleukin 1 receptor associated kinase 3 [Source:HGNC Symbol;Acc:HGNC:17020]	105.115	1.15566	0.25932	4.45649	8.33108e-06	0.000135929
ENSG00000155313.16	ENSG00000155313	USP25	Q96B65	ubiquitin specific peptidase 25 [Source:HGNC Symbol;Acc:HGNC:12624]	385.072	1.15554	0.257087	4.49474	6.96536e-06	0.00011569
ENSG00000019582.16	ENSG00000019582	CD74	P04233	CD74 molecule [Source:HGNC Symbol;Acc:HGNC:1697]	3054.15	1.15542	0.412588	2.80043	0.00510341	0.0378883
ENSG00000155158.20	ENSG00000155158	TTC39B	Q5VTQ0	tetratricopeptide repeat domain 39B [Source:HGNC Symbol;Acc:HGNC:23704]	220.769	1.15335	0.177275	6.50599	7.71833e-11	2.99953e-09
ENSG00000181019.13	ENSG00000181019	NQO1	P15559	NAD(P)H quinone dehydrogenase 1 [Source:HGNC Symbol;Acc:HGNC:2874]	116.202	1.15303	0.31934	3.61066	0.000305417	0.0033494
ENSG00000147457.14	ENSG00000147457	CHMP7	Q8WUX9	charged multivesicular body protein 7 [Source:HGNC Symbol;Acc:HGNC:28439]	123.73	1.15223	0.412511	2.79321	0.00521873	0.0385893
ENSG00000181027.11	ENSG00000181027	FKRP	Q9H9S5	fukutin related protein [Source:HGNC Symbol;Acc:HGNC:17997]	140.045	1.15173	0.387316	2.97362	0.00294307	0.0237472
ENSG00000106605.11	ENSG00000106605	BLVRA	P53004	biliverdin reductase A [Source:HGNC Symbol;Acc:HGNC:1062]	208	1.1502	0.298864	3.84857	0.000118809	0.00146406
ENSG00000088833.18	ENSG00000088833	NSFL1C	Q9UNZ2	NSFL1 cofactor [Source:HGNC Symbol;Acc:HGNC:15912]	458.363	1.1499	0.421075	2.73087	0.0063168	0.0451251
ENSG00000163512.14	ENSG00000163512	AZI2	Q9H6S1	5-azacytidine induced 2 [Source:HGNC Symbol;Acc:HGNC:24002]	112.36	1.14931	0.257374	4.46553	7.98713e-06	0.000130851
ENSG00000240857.2	ENSG00000240857	RDH14	Q9HBH5	retinol dehydrogenase 14 [Source:HGNC Symbol;Acc:HGNC:19979]	127.426	1.1487	0.332385	3.45594	0.000548385	0.00558785
ENSG00000196247.12	ENSG00000196247	ZNF107	A0A087WYK5	zinc finger protein 107 [Source:HGNC Symbol;Acc:HGNC:12887]	127.873	1.14841	0.1962	5.85325	4.82069e-09	1.43113e-07
ENSG00000001460.18	ENSG00000001460	STPG1	Q5TH74	sperm tail PG-rich repeat containing 1 [Source:HGNC Symbol;Acc:HGNC:28070]	19.4441	1.14818	0.384434	2.98667	0.00282034	0.0229016
ENSG00000225889.9	ENSG00000225889			novel transcriptantisense to PELI1	55.8297	1.14491	0.28813	3.97359	7.07969e-05	0.000926682
ENSG00000106366.9	ENSG00000106366	SERPINE1	P05121	serpin family E member 1 [Source:HGNC Symbol;Acc:HGNC:8583]	26.2198	1.14472	0.381401	3.00136	0.00268777	0.0219789
ENSG00000169764.16	ENSG00000169764	UGP2	F8WC70	UDP-glucose pyrophosphorylase 2 [Source:HGNC Symbol;Acc:HGNC:12527]	365.714	1.14458	0.266882	4.28871	1.79716e-05	0.000269092
ENSG00000059804.16	ENSG00000059804	SLC2A3	P11169	solute carrier family 2 member 3 [Source:HGNC Symbol;Acc:HGNC:11007]	108.196	1.14446	0.245032	4.67065	3.0025e-06	5.40563e-05
ENSG00000100147.14	ENSG00000100147	CCDC134	Q9H6E4	coiled-coil domain containing 134 [Source:HGNC Symbol;Acc:HGNC:26185]	71.6503	1.14426	0.358409	3.19261	0.00140993	0.0127016
ENSG00000175354.20	ENSG00000175354	PTPN2	A8K3N4	protein tyrosine phosphatase non-receptor type 2 [Source:HGNC Symbol;Acc:HGNC:9650]	391.271	1.14327	0.185989	6.147	7.89623e-10	2.68998e-08
ENSG00000130813.18	ENSG00000130813	SHFL	Q9NUL5	shiftless antiviral inhibitor of ribosomal frameshifting [Source:HGNC Symbol;Acc:HGNC:25649]	107.124	1.14311	0.258456	4.42285	9.74055e-06	0.000155855
ENSG00000139597.18	ENSG00000139597	N4BP2L1	Q9Y273	NEDD4 binding protein 2 like 1 [Source:HGNC Symbol;Acc:HGNC:25037]	140.101	1.14284	0.277274	4.1217	3.76082e-05	0.000523009
ENSG00000280433.1	ENSG00000280433			novel proteinsimilar to trafficking protein particle complex 10 TRAPPC10	170.508	1.14277	0.420721	2.71622	0.0066032	0.0468229
ENSG00000093167.18	ENSG00000093167	LRRFIP2	Q9Y608	LRR binding FLII interacting protein 2 [Source:HGNC Symbol;Acc:HGNC:6703]	372.702	1.14152	0.166215	6.86772	6.52372e-12	2.97306e-10
ENSG00000186470.14	ENSG00000186470	BTN3A2	P78410	butyrophilin subfamily 3 member A2 [Source:HGNC Symbol;Acc:HGNC:1139]	153.218	1.14102	0.300979	3.79101	0.000150035	0.00180079
ENSG00000019485.14	ENSG00000019485	PRDM11	Q9NQV5	PR/SET domain 11 [Source:HGNC Symbol;Acc:HGNC:13996]	40.1032	1.13766	0.417213	2.72682	0.00639476	0.0455871
ENSG00000108950.12	ENSG00000108950	FAM20A	Q96MK3	FAM20A golgi associated secretory pathway pseudokinase [Source:HGNC Symbol;Acc:HGNC:23015]	120.71	1.13734	0.220763	5.15188	2.57893e-07	5.71914e-06
ENSG00000104093.14	ENSG00000104093	DMXL2	Q8TDJ6	Dmx like 2 [Source:HGNC Symbol;Acc:HGNC:2938]	239.825	1.13713	0.267317	4.25388	2.101e-05	0.000310712
ENSG00000057704.13	ENSG00000057704	TMCC3	G3V207	transmembrane and coiled-coil domain family 3 [Source:HGNC Symbol;Acc:HGNC:29199]	140.545	1.13445	0.271634	4.17638	2.96188e-05	0.000424775
ENSG00000142192.21	ENSG00000142192	APP	P05067	amyloid beta precursor protein [Source:HGNC Symbol;Acc:HGNC:620]	895.638	1.13318	0.32826	3.45209	0.00055627	0.00565376
ENSG00000257242.8	ENSG00000257242			long intergenic non-protein coding RNA 1619 [Source:HGNC Symbol;Acc:HGNC:27409]	84.3397	1.13208	0.292295	3.87308	0.00010747	0.00134503
ENSG00000183735.11	ENSG00000183735	TBK1	Q9UHD2	TANK binding kinase 1 [Source:HGNC Symbol;Acc:HGNC:11584]	155.124	1.13187	0.270284	4.1877	2.81794e-05	0.000407457
ENSG00000166128.13	ENSG00000166128	RAB8B	Q92930	RAB8Bmember RAS oncogene family [Source:HGNC Symbol;Acc:HGNC:30273]	850.383	1.1298	0.261938	4.31323	1.60889e-05	0.00024379
ENSG00000111817.19	ENSG00000111817	DSE	Q9UL01	dermatan sulfate epimerase [Source:HGNC Symbol;Acc:HGNC:21144]	89.098	1.12949	0.332014	3.40192	0.000669135	0.00663801
ENSG00000110092.4	ENSG00000110092	CCND1	P24385	cyclin D1 [Source:HGNC Symbol;Acc:HGNC:1582]	91.0737	1.12756	0.279343	4.03648	5.42582e-05	0.000730101
ENSG00000168067.12	ENSG00000168067	MAP4K2	Q12851	mitogen-activated protein kinase kinase kinase kinase 2 [Source:HGNC Symbol;Acc:HGNC:6864]	99.9398	1.12695	0.391642	2.87749	0.00400847	0.0308252
ENSG00000249936.3	ENSG00000249936			Rac family small GTPase 1 pseudogene 2 [Source:HGNC Symbol;Acc:HGNC:31414]	84.8166	1.12689	0.31222	3.60928	0.000307044	0.00336418
ENSG00000136932.14	ENSG00000136932	TRMO	Q6Y2L2	tRNA methyltransferase O [Source:HGNC Symbol;Acc:HGNC:30967]	135.608	1.12672	0.315088	3.57588	0.000349052	0.00376403
ENSG00000177426.22	ENSG00000177426	TGIF1	F8W1J9	TGFB induced factor homeobox 1 [Source:HGNC Symbol;Acc:HGNC:11776]	285.032	1.12657	0.238696	4.71969	2.36206e-06	4.35377e-05
ENSG00000213793.5	ENSG00000213793	ZNF888	P0CJ79	zinc finger protein 888 [Source:HGNC Symbol;Acc:HGNC:38695]	34.5112	1.12577	0.366144	3.07466	0.00210746	0.0178725
ENSG00000169495.5	ENSG00000169495	HTRA4	P83105	HtrA serine peptidase 4 [Source:HGNC Symbol;Acc:HGNC:26909]	172.649	1.12494	0.324081	3.47117	0.000518186	0.00530942
ENSG00000174837.15	ENSG00000174837	ADGRE1	Q14246	adhesion G protein-coupled receptor E1 [Source:HGNC Symbol;Acc:HGNC:3336]	36.7474	1.12279	0.326811	3.4356	0.000591245	0.00595807
ENSG00000118985.16	ENSG00000118985	ELL2	O00472	elongation factor for RNA polymerase II 2 [Source:HGNC Symbol;Acc:HGNC:17064]	414.593	1.12274	0.232677	4.82532	1.39781e-06	2.70299e-05
ENSG00000065427.15	ENSG00000065427	KARS1	Q15046	lysyl-tRNA synthetase 1 [Source:HGNC Symbol;Acc:HGNC:6215]	539.69	1.12269	0.370172	3.03289	0.00242221	0.0201364
ENSG00000165030.4	ENSG00000165030	NFIL3	Q16649	nuclear factorinterleukin 3 regulated [Source:HGNC Symbol;Acc:HGNC:7787]	225.893	1.12211	0.327595	3.42531	0.000614109	0.00616342
ENSG00000134153.10	ENSG00000134153	EMC7	Q9NPA0	ER membrane protein complex subunit 7 [Source:HGNC Symbol;Acc:HGNC:24301]	591.385	1.12193	0.286375	3.9177	8.93973e-05	0.00114205
ENSG00000160991.17	ENSG00000160991	ORAI2	Q96SN7	ORAI calcium release-activated calcium modulator 2 [Source:HGNC Symbol;Acc:HGNC:21667]	184.868	1.12185	0.379047	2.95965	0.00307987	0.0246893
ENSG00000138614.15	ENSG00000138614	INTS14	Q96SY0	integrator complex subunit 14 [Source:HGNC Symbol;Acc:HGNC:25372]	116.934	1.12116	0.331087	3.38632	0.000708377	0.0069869
ENSG00000185344.15	ENSG00000185344	ATP6V0A2	Q8TBM3	ATPase H+ transporting V0 subunit a2 [Source:HGNC Symbol;Acc:HGNC:18481]	207.051	1.12094	0.3448	3.251	0.00114999	0.0106762
ENSG00000176386.9	ENSG00000176386	CDC26	Q8NHZ8	cell division cycle 26 [Source:HGNC Symbol;Acc:HGNC:17839]	231.481	1.12048	0.324423	3.45377	0.000552816	0.00562584
ENSG00000005059.16	ENSG00000005059	MCUB	Q9NWR8	mitochondrial calcium uniporter dominant negative subunit beta [Source:HGNC Symbol;Acc:HGNC:26076]	368.583	1.11951	0.213843	5.23519	1.64819e-07	3.8062e-06
ENSG00000111725.11	ENSG00000111725	PRKAB1	Q9Y478	protein kinase AMP-activated non-catalytic subunit beta 1 [Source:HGNC Symbol;Acc:HGNC:9378]	116.27	1.11928	0.388778	2.87898	0.0039897	0.0307314
ENSG00000160714.10	ENSG00000160714	UBE2Q1	Q7Z7E8	ubiquitin conjugating enzyme E2 Q1 [Source:HGNC Symbol;Acc:HGNC:15698]	518.112	1.11917	0.328566	3.40623	0.000658677	0.0065505
ENSG00000187994.14	ENSG00000187994	RINL	Q6ZS11	Ras and Rab interactor like [Source:HGNC Symbol;Acc:HGNC:24795]	64.1572	1.11797	0.275347	4.06022	4.90275e-05	0.000668903
ENSG00000132356.11	ENSG00000132356	PRKAA1	Q13131	protein kinase AMP-activated catalytic subunit alpha 1 [Source:HGNC Symbol;Acc:HGNC:9376]	149.739	1.11731	0.250632	4.45796	8.2742e-06	0.000135185
ENSG00000160803.8	ENSG00000160803	UBQLN4	Q9NRR5	ubiquilin 4 [Source:HGNC Symbol;Acc:HGNC:1237]	168.948	1.11694	0.313311	3.56494	0.000363939	0.00389515
ENSG00000108671.11	ENSG00000108671	PSMD11	O00231	proteasome 26S subunitnon-ATPase 11 [Source:HGNC Symbol;Acc:HGNC:9556]	1138.12	1.11693	0.302197	3.69603	0.000218999	0.00249748
ENSG00000120688.9	ENSG00000120688	WBP4	O75554	WW domain binding protein 4 [Source:HGNC Symbol;Acc:HGNC:12739]	281.517	1.11383	0.268556	4.14749	3.36147e-05	0.000473781
ENSG00000105928.16	ENSG00000105928	GSDME	O60443	gasdermin E [Source:HGNC Symbol;Acc:HGNC:2810]	584.531	1.11239	0.361605	3.07626	0.00209616	0.0177892
ENSG00000178202.13	ENSG00000178202	KDELC2	A0A024R3C4	protein O-glucosyltransferase 3 [Source:HGNC Symbol;Acc:HGNC:28496]	28.702	1.1119	0.376586	2.95257	0.0031514	0.025162
ENSG00000104228.13	ENSG00000104228	TRIM35	Q9UPQ4	tripartite motif containing 35 [Source:HGNC Symbol;Acc:HGNC:16285]	94.2762	1.10853	0.274918	4.03222	5.52527e-05	0.000741344
ENSG00000188612.12	ENSG00000188612	SUMO2	P61956	small ubiquitin like modifier 2 [Source:HGNC Symbol;Acc:HGNC:11125]	168.261	1.1083	0.288912	3.83612	0.000124995	0.00153086
ENSG00000125733.18	ENSG00000125733	TRIP10	Q15642	thyroid hormone receptor interactor 10 [Source:HGNC Symbol;Acc:HGNC:12304]	44.7762	1.10726	0.342618	3.23175	0.00123034	0.0113042
ENSG00000137947.12	ENSG00000137947	GTF2B	Q00403	general transcription factor IIB [Source:HGNC Symbol;Acc:HGNC:4648]	368.143	1.10653	0.254297	4.35131	1.35327e-05	0.000209147
ENSG00000234807.7	ENSG00000234807			long intergenic non-protein coding RNA 1135 [Source:HGNC Symbol;Acc:HGNC:49450]	20.2109	1.10624	0.389204	2.84231	0.00447882	0.033933
ENSG00000118507.18	ENSG00000118507	AKAP7	O43687	A-kinase anchoring protein 7 [Source:HGNC Symbol;Acc:HGNC:377]	113.019	1.10517	0.265826	4.15751	3.21741e-05	0.000456154
ENSG00000111358.14	ENSG00000111358	GTF2H3	Q13889	general transcription factor IIH subunit 3 [Source:HGNC Symbol;Acc:HGNC:4657]	262.851	1.10397	0.267577	4.12579	3.69469e-05	0.000515604
ENSG00000117280.13	ENSG00000117280	RAB29	O14966	RAB29member RAS oncogene family [Source:HGNC Symbol;Acc:HGNC:9789]	400.385	1.10334	0.285786	3.8607	0.000113062	0.00140476
ENSG00000070950.10	ENSG00000070950	RAD18	Q9NS91	RAD18 E3 ubiquitin protein ligase [Source:HGNC Symbol;Acc:HGNC:18278]	110.893	1.10225	0.209682	5.25676	1.46615e-07	3.41206e-06
ENSG00000136003.16	ENSG00000136003	ISCU	Q9H1K1	iron-sulfur cluster assembly enzyme [Source:HGNC Symbol;Acc:HGNC:29882]	406.747	1.10161	0.368363	2.99055	0.00278475	0.0226717
ENSG00000143674.11	ENSG00000143674	MAP3K21	Q5TCX8	mitogen-activated protein kinase kinase kinase 21 [Source:HGNC Symbol;Acc:HGNC:29798]	19.8172	1.09964	0.40552	2.71169	0.0066941	0.047329
ENSG00000131100.13	ENSG00000131100	ATP6V1E1	Q53Y06	ATPase H+ transporting V1 subunit E1 [Source:HGNC Symbol;Acc:HGNC:857]	1215.18	1.09933	0.361772	3.03874	0.00237568	0.0197976
ENSG00000214113.11	ENSG00000214113	LYRM4	Q9HD34	LYR motif containing 4 [Source:HGNC Symbol;Acc:HGNC:21365]	209.521	1.09903	0.195883	5.61067	2.01549e-08	5.31934e-07
ENSG00000204344.15	ENSG00000204344	STK19	P49842	serine/threonine kinase 19 [Source:HGNC Symbol;Acc:HGNC:11398]	99.4598	1.09857	0.247591	4.43703	9.12078e-06	0.000147214
ENSG00000030304.14	ENSG00000030304	MUSK	O15146	muscle associated receptor tyrosine kinase [Source:HGNC Symbol;Acc:HGNC:7525]	26.1977	1.0972	0.388877	2.82145	0.00478073	0.0357914
ENSG00000254416.6	ENSG00000254416			long intergenic non-protein coding RNA 2732 [Source:HGNC Symbol;Acc:HGNC:54249]	49.8599	1.09593	0.318894	3.43667	0.000588909	0.00594028
ENSG00000179361.18	ENSG00000179361	ARID3B	Q8IVW6	AT-rich interaction domain 3B [Source:HGNC Symbol;Acc:HGNC:14350]	154.923	1.0956	0.230778	4.74743	2.06015e-06	3.83554e-05
ENSG00000144635.9	ENSG00000144635	DYNC1LI1	Q9Y6G9	dynein cytoplasmic 1 light intermediate chain 1 [Source:HGNC Symbol;Acc:HGNC:18745]	333.608	1.09551	0.225383	4.86067	1.16986e-06	2.30686e-05
ENSG00000156500.16	ENSG00000156500	FAM122C	Q6P4D5	PABIR family member 3 [Source:HGNC Symbol;Acc:HGNC:25202]	91.331	1.09308	0.249989	4.37251	1.22823e-05	0.000191673
ENSG00000092010.15	ENSG00000092010	PSME1	Q06323	proteasome activator subunit 1 [Source:HGNC Symbol;Acc:HGNC:9568]	827.021	1.0924	0.344183	3.1739	0.00150406	0.0134037
ENSG00000151694.14	ENSG00000151694	ADAM17	P78536	ADAM metallopeptidase domain 17 [Source:HGNC Symbol;Acc:HGNC:195]	159.774	1.09056	0.173188	6.29698	3.03493e-10	1.09444e-08
ENSG00000147894.17	ENSG00000147894	C9orf72	Q96LT7	C9orf72-SMCR8 complex subunit [Source:HGNC Symbol;Acc:HGNC:28337]	221.426	1.08977	0.243357	4.47807	7.5321e-06	0.000124243
ENSG00000153975.10	ENSG00000153975	ZUP1	Q96AP4	zinc finger containing ubiquitin peptidase 1 [Source:HGNC Symbol;Acc:HGNC:21224]	74.2723	1.08938	0.233629	4.66286	3.11839e-06	5.59446e-05
ENSG00000127311.10	ENSG00000127311	HELB	Q8NG08	DNA helicase B [Source:HGNC Symbol;Acc:HGNC:17196]	35.9076	1.08781	0.318864	3.41152	0.000646025	0.00644335
ENSG00000105443.15	ENSG00000105443	CYTH2	Q99418	cytohesin 2 [Source:HGNC Symbol;Acc:HGNC:9502]	191.739	1.0876	0.396736	2.74136	0.00611846	0.0439698
ENSG00000267248.3	ENSG00000267248			novel transcript	23.8732	1.08746	0.381293	2.85203	0.00434414	0.0331006
ENSG00000167772.12	ENSG00000167772	ANGPTL4	Q9BY76	angiopoietin like 4 [Source:HGNC Symbol;Acc:HGNC:16039]	28.8322	1.08628	0.378079	2.87317	0.00406381	0.0311922
ENSG00000135093.13	ENSG00000135093	USP30	B3KUS5	ubiquitin specific peptidase 30 [Source:HGNC Symbol;Acc:HGNC:20065]	144.89	1.08569	0.262631	4.1339	3.56662e-05	0.000500347
ENSG00000213995.12	ENSG00000213995	NAXD	Q8IW45	NAD(P)HX dehydratase [Source:HGNC Symbol;Acc:HGNC:25576]	136.45	1.08566	0.370605	2.92941	0.00339604	0.0267331
ENSG00000178209.16	ENSG00000178209	PLEC	Q15149	plectin [Source:HGNC Symbol;Acc:HGNC:9069]	178.811	1.0855	0.369706	2.93612	0.00332346	0.0262997
ENSG00000177311.12	ENSG00000177311	ZBTB38	Q8NAP3	zinc finger and BTB domain containing 38 [Source:HGNC Symbol;Acc:HGNC:26636]	225.062	1.08497	0.248372	4.36834	1.25194e-05	0.000194739
ENSG00000269713.7	ENSG00000269713	NBPF9	P0DPF3	NBPF member 9 [Source:HGNC Symbol;Acc:HGNC:31991]	565.86	1.08494	0.35291	3.07426	0.00211024	0.0178834
ENSG00000158122.12	ENSG00000158122	PRXL2C	Q7RTV5	peroxiredoxin like 2C [Source:HGNC Symbol;Acc:HGNC:16881]	135.87	1.0846	0.287894	3.76737	0.000164979	0.00196031
ENSG00000106346.11	ENSG00000106346	USP42	B4DP25	ubiquitin specific peptidase 42 [Source:HGNC Symbol;Acc:HGNC:20068]	262.295	1.08403	0.233507	4.6424	3.44389e-06	6.12026e-05
ENSG00000174238.15	ENSG00000174238	PITPNA	Q00169	phosphatidylinositol transfer protein alpha [Source:HGNC Symbol;Acc:HGNC:9001]	438.533	1.08316	0.238427	4.54294	5.54749e-06	9.38666e-05
ENSG00000110925.7	ENSG00000110925	CSRNP2	Q9H175	cysteine and serine rich nuclear protein 2 [Source:HGNC Symbol;Acc:HGNC:16006]	156.463	1.08292	0.240479	4.50317	6.69477e-06	0.000111658
ENSG00000139921.13	ENSG00000139921	TMX1	Q9H3N1	thioredoxin related transmembrane protein 1 [Source:HGNC Symbol;Acc:HGNC:15487]	412.549	1.0826	0.325251	3.32851	0.000873128	0.00836971
ENSG00000254838.5	ENSG00000254838			GTPasevery large interferon inducible pseudogene 1 [Source:HGNC Symbol;Acc:HGNC:25813]	31.658	1.08209	0.321759	3.36306	0.000770836	0.00750432
ENSG00000160688.19	ENSG00000160688	FLAD1	Q8NFF5	flavin adenine dinucleotide synthetase 1 [Source:HGNC Symbol;Acc:HGNC:24671]	158.286	1.08101	0.360223	3.00095	0.00269143	0.0220014
ENSG00000128272.17	ENSG00000128272	ATF4	P18848	activating transcription factor 4 [Source:HGNC Symbol;Acc:HGNC:786]	765.47	1.08092	0.387222	2.79148	0.00524669	0.0387484
ENSG00000105287.13	ENSG00000105287	PRKD2	Q9BZL6	protein kinase D2 [Source:HGNC Symbol;Acc:HGNC:17293]	161.621	1.08086	0.24846	4.35024	1.35991e-05	0.000210038
ENSG00000111540.16	ENSG00000111540	RAB5B	P61020	RAB5Bmember RAS oncogene family [Source:HGNC Symbol;Acc:HGNC:9784]	743.523	1.08044	0.365514	2.95594	0.0031172	0.024947
ENSG00000266074.10	ENSG00000266074	BAHCC1	Q9P281	BAH domain and coiled-coil containing 1 [Source:HGNC Symbol;Acc:HGNC:29279]	87.6909	1.07836	0.365024	2.95423	0.00313454	0.0250537
ENSG00000134574.12	ENSG00000134574	DDB2	Q92466	damage specific DNA binding protein 2 [Source:HGNC Symbol;Acc:HGNC:2718]	529.074	1.07725	0.268163	4.01714	5.89078e-05	0.00078643
ENSG00000003400.15	ENSG00000003400	CASP10	Q92851	caspase 10 [Source:HGNC Symbol;Acc:HGNC:1500]	120.479	1.07621	0.188701	5.70325	1.17544e-08	3.25987e-07
ENSG00000026652.15	ENSG00000026652	AGPAT4	Q9NRZ5	1-acylglycerol-3-phosphate O-acyltransferase 4 [Source:HGNC Symbol;Acc:HGNC:20885]	240.07	1.07558	0.248372	4.33052	1.48755e-05	0.000227558
ENSG00000049089.15	ENSG00000049089	COL9A2	Q14055	collagen type IX alpha 2 chain [Source:HGNC Symbol;Acc:HGNC:2218]	37.0393	1.07493	0.335185	3.20699	0.00134133	0.0121795
ENSG00000116793.16	ENSG00000116793	PHTF1	Q9UMS5	putative homeodomain transcription factor 1 [Source:HGNC Symbol;Acc:HGNC:8939]	225.942	1.07413	0.177083	6.06567	1.31403e-09	4.31724e-08
ENSG00000069482.7	ENSG00000069482	GAL	P22466	galanin and GMAP prepropeptide [Source:HGNC Symbol;Acc:HGNC:4114]	39.9088	1.07322	0.397704	2.69854	0.00696442	0.0489364
ENSG00000115159.16	ENSG00000115159	GPD2	P43304	glycerol-3-phosphate dehydrogenase 2 [Source:HGNC Symbol;Acc:HGNC:4456]	1121.3	1.07242	0.224218	4.78293	1.72754e-06	3.28508e-05
ENSG00000146476.11	ENSG00000146476	ARMT1	Q9H993	acidic residue methyltransferase 1 [Source:HGNC Symbol;Acc:HGNC:17872]	118.746	1.06805	0.362017	2.95027	0.00317501	0.0253252
ENSG00000144118.14	ENSG00000144118	RALB	P11234	RAS like proto-oncogene B [Source:HGNC Symbol;Acc:HGNC:9840]	627.598	1.06763	0.311297	3.42961	0.000604439	0.00607652
ENSG00000102038.16	ENSG00000102038	SMARCA1	P28370	SWI/SNF relatedmatrix associatedactin dependent regulator of chromatinsubfamily amember 1 [Source:HGNC Symbol;Acc:HGNC:11097]	35.575	1.06762	0.296265	3.60361	0.000313823	0.00341818
ENSG00000139832.5	ENSG00000139832	RAB20	Q9NX57	RAB20member RAS oncogene family [Source:HGNC Symbol;Acc:HGNC:18260]	1686.02	1.06579	0.340118	3.13359	0.00172684	0.0151252
ENSG00000136273.13	ENSG00000136273	HUS1	O60921	HUS1 checkpoint clamp component [Source:HGNC Symbol;Acc:HGNC:5309]	116.103	1.06566	0.262973	4.05237	5.07012e-05	0.000687572
ENSG00000162734.13	ENSG00000162734	PEA15	Q15121	proliferation and apoptosis adaptor protein 15 [Source:HGNC Symbol;Acc:HGNC:8822]	745.078	1.06552	0.248523	4.28741	1.80766e-05	0.000270496
ENSG00000162236.13	ENSG00000162236	STX5	Q13190	syntaxin 5 [Source:HGNC Symbol;Acc:HGNC:11440]	307.43	1.06419	0.317802	3.3486	0.000812205	0.00786561
ENSG00000206418.5	ENSG00000206418	RAB12	A0A3B3ITT1	RAB12member RAS oncogene family [Source:HGNC Symbol;Acc:HGNC:31332]	806.303	1.06135	0.289239	3.66945	0.000243077	0.00274341
ENSG00000075651.16	ENSG00000075651	PLD1	Q13393	phospholipase D1 [Source:HGNC Symbol;Acc:HGNC:9067]	461.222	1.05893	0.225537	4.69515	2.66414e-06	4.83998e-05
ENSG00000012660.14	ENSG00000012660	ELOVL5	Q9NYP7	ELOVL fatty acid elongase 5 [Source:HGNC Symbol;Acc:HGNC:21308]	344.197	1.05836	0.302175	3.50246	0.000460979	0.00481153
ENSG00000136147.18	ENSG00000136147	PHF11	Q9UIL8	PHD finger protein 11 [Source:HGNC Symbol;Acc:HGNC:17024]	391.177	1.05725	0.21437	4.93192	8.14265e-07	1.642e-05
ENSG00000258867.6	ENSG00000258867			long intergenic non-protein coding RNA 1146 [Source:HGNC Symbol;Acc:HGNC:49467]	49.0937	1.0543	0.374635	2.81422	0.00488963	0.0364929
ENSG00000082213.18	ENSG00000082213	C5orf22	Q49AR2	chromosome 5 open reading frame 22 [Source:HGNC Symbol;Acc:HGNC:25639]	142.843	1.05356	0.300887	3.50152	0.000462615	0.00482232
ENSG00000159128.15	ENSG00000159128	IFNGR2	P38484	interferon gamma receptor 2 [Source:HGNC Symbol;Acc:HGNC:5440]	133.297	1.05321	0.258597	4.07279	4.64532e-05	0.000634983
ENSG00000067057.18	ENSG00000067057	PFKP	Q01813	phosphofructokinaseplatelet [Source:HGNC Symbol;Acc:HGNC:8878]	66.6267	1.05309	0.281503	3.74096	0.000183319	0.00215084
ENSG00000136738.15	ENSG00000136738	STAM	Q92783	signal transducing adaptor molecule [Source:HGNC Symbol;Acc:HGNC:11357]	152.574	1.053	0.259883	4.05181	5.08219e-05	0.00068882
ENSG00000099246.18	ENSG00000099246	RAB18	Q9NP72	RAB18member RAS oncogene family [Source:HGNC Symbol;Acc:HGNC:14244]	576.556	1.05295	0.276061	3.81418	0.000136635	0.00165651
ENSG00000226479.4	ENSG00000226479	TMEM185B	Q9H7F4	transmembrane protein 185B [Source:HGNC Symbol;Acc:HGNC:18896]	114.746	1.05153	0.344431	3.05295	0.002266	0.0190156
ENSG00000028116.18	ENSG00000028116	VRK2	Q86Y07	VRK serine/threonine kinase 2 [Source:HGNC Symbol;Acc:HGNC:12719]	226.227	1.04988	0.308981	3.39788	0.000679114	0.00672589
ENSG00000137200.13	ENSG00000137200	CMTR1	Q8N1G2	cap methyltransferase 1 [Source:HGNC Symbol;Acc:HGNC:21077]	478.916	1.04735	0.370543	2.82653	0.0047056	0.035295
ENSG00000100883.13	ENSG00000100883	SRP54	P61011	signal recognition particle 54 [Source:HGNC Symbol;Acc:HGNC:11301]	343.255	1.04698	0.221829	4.71978	2.36094e-06	4.35377e-05
ENSG00000116668.13	ENSG00000116668	SWT1	Q5T5J6	SWT1 RNA endoribonuclease homolog [Source:HGNC Symbol;Acc:HGNC:16785]	222.142	1.04599	0.201913	5.1804	2.21406e-07	4.98361e-06
ENSG00000271216.2	ENSG00000271216			long intergenic non-protein coding RNA 1050 [Source:HGNC Symbol;Acc:HGNC:49044]	111.632	1.0439	0.36739	2.84139	0.0044917	0.0339995
ENSG00000124588.22	ENSG00000124588	NQO2	P16083	N-ribosyldihydronicotinamide:quinone reductase 2 [Source:HGNC Symbol;Acc:HGNC:7856]	198.794	1.0436	0.37743	2.76502	0.00569185	0.0414497
ENSG00000102024.18	ENSG00000102024	PLS3	P13797	plastin 3 [Source:HGNC Symbol;Acc:HGNC:9091]	34.3726	1.04143	0.362882	2.86988	0.00410632	0.0314783
ENSG00000165029.17	ENSG00000165029	ABCA1	O95477	ATP binding cassette subfamily A member 1 [Source:HGNC Symbol;Acc:HGNC:29]	882.533	1.04142	0.252494	4.12454	3.71483e-05	0.000517512
ENSG00000167077.13	ENSG00000167077	MEI1	Q5TIA1	meiotic double-stranded break formation protein 1 [Source:HGNC Symbol;Acc:HGNC:28613]	108.564	1.04103	0.234778	4.43409	9.24614e-06	0.000149037
ENSG00000228794.10	ENSG00000228794			long intergenic non-protein coding RNA 1128 [Source:HGNC Symbol;Acc:HGNC:49377]	65.1638	1.04101	0.376827	2.76256	0.00573501	0.0417134
ENSG00000198959.12	ENSG00000198959	TGM2	P21980	transglutaminase 2 [Source:HGNC Symbol;Acc:HGNC:11778]	534.638	1.04079	0.357833	2.90858	0.00363073	0.0283575
ENSG00000163082.10	ENSG00000163082	SGPP2	Q8IWX5	sphingosine-1-phosphate phosphatase 2 [Source:HGNC Symbol;Acc:HGNC:19953]	63.8029	1.03975	0.220551	4.71434	2.42498e-06	4.44925e-05
ENSG00000101333.18	ENSG00000101333	PLCB4	Q15147	phospholipase C beta 4 [Source:HGNC Symbol;Acc:HGNC:9059]	95.6178	1.03948	0.365837	2.84138	0.00449183	0.0339995
ENSG00000135655.16	ENSG00000135655	USP15	Q9Y4E8	ubiquitin specific peptidase 15 [Source:HGNC Symbol;Acc:HGNC:12613]	549.755	1.0389	0.23669	4.3893	1.13717e-05	0.000178507
ENSG00000132718.9	ENSG00000132718	SYT11	Q9BT88	synaptotagmin 11 [Source:HGNC Symbol;Acc:HGNC:19239]	88.0949	1.0376	0.253675	4.09026	4.30888e-05	0.00059208
ENSG00000111802.14	ENSG00000111802	TDP2	O95551	tyrosyl-DNA phosphodiesterase 2 [Source:HGNC Symbol;Acc:HGNC:17768]	237.03	1.03725	0.339514	3.05511	0.00224977	0.018919
ENSG00000158458.21	ENSG00000158458	NRG2	O14511	neuregulin 2 [Source:HGNC Symbol;Acc:HGNC:7998]	60.2361	1.03555	0.381786	2.71239	0.00668007	0.0472564
ENSG00000115649.16	ENSG00000115649	CNPPD1	Q9BV87	cyclin Pas1/PHO80 domain containing 1 [Source:HGNC Symbol;Acc:HGNC:25220]	657.331	1.03522	0.377691	2.7409	0.00612707	0.0440185
ENSG00000136758.19	ENSG00000136758	YME1L1	Q96I63	YME1 like 1 ATPase [Source:HGNC Symbol;Acc:HGNC:12843]	396.707	1.03474	0.27035	3.82741	0.000129499	0.00157877
ENSG00000165959.12	ENSG00000165959	CLMN	Q96JQ2	calmin [Source:HGNC Symbol;Acc:HGNC:19972]	190.414	1.03358	0.286446	3.60828	0.000308238	0.00337111
ENSG00000168036.18	ENSG00000168036	CTNNB1	P35222	catenin beta 1 [Source:HGNC Symbol;Acc:HGNC:2514]	1310.13	1.03271	0.292282	3.53326	0.000410464	0.00434087
ENSG00000198692.10	ENSG00000198692	EIF1AY	O14602	eukaryotic translation initiation factor 1A Y-linked [Source:HGNC Symbol;Acc:HGNC:3252]	197.115	1.03257	0.234507	4.40317	1.06679e-05	0.000168893
ENSG00000158163.15	ENSG00000158163	DZIP1L	Q8IYY4	DAZ interacting zinc finger protein 1 like [Source:HGNC Symbol;Acc:HGNC:26551]	26.499	1.02972	0.375536	2.74199	0.00610675	0.0439119
ENSG00000196550.11	ENSG00000196550	FAM72A	Q5TYM5	family with sequence similarity 72 member A [Source:HGNC Symbol;Acc:HGNC:24044]	180.185	1.02914	0.271851	3.78567	0.000153296	0.00183626
ENSG00000143622.11	ENSG00000143622	RIT1	Q92963	Ras like without CAAX 1 [Source:HGNC Symbol;Acc:HGNC:10023]	429.951	1.02896	0.253843	4.05354	5.04474e-05	0.000684517
ENSG00000197982.14	ENSG00000197982	C1orf122	Q6ZSJ8	chromosome 1 open reading frame 122 [Source:HGNC Symbol;Acc:HGNC:24789]	757.864	1.02888	0.315699	3.25904	0.00111792	0.0104147
ENSG00000135677.11	ENSG00000135677	GNS	P15586	glucosamine (N-acetyl)-6-sulfatase [Source:HGNC Symbol;Acc:HGNC:4422]	2609.34	1.02876	0.293564	3.50439	0.000457659	0.00478103
ENSG00000143322.21	ENSG00000143322	ABL2	P42684	ABL proto-oncogene 2non-receptor tyrosine kinase [Source:HGNC Symbol;Acc:HGNC:77]	540.893	1.02867	0.201237	5.11173	3.19222e-07	6.94452e-06
ENSG00000118680.14	ENSG00000118680	MYL12B	O14950	myosin light chain 12B [Source:HGNC Symbol;Acc:HGNC:29827]	1519.65	1.02787	0.340893	3.01523	0.00256784	0.0211785
ENSG00000265808.4	ENSG00000265808	SEC22B	A0A087X1A9	SEC22 homolog Bvesicle trafficking protein [Source:HGNC Symbol;Acc:HGNC:10700]	509.972	1.02728	0.264304	3.88672	0.000101607	0.0012837
ENSG00000169071.15	ENSG00000169071	ROR2	Q01974	receptor tyrosine kinase like orphan receptor 2 [Source:HGNC Symbol;Acc:HGNC:10257]	190.939	1.02717	0.222793	4.61043	4.01844e-06	7.02409e-05
ENSG00000188811.14	ENSG00000188811	NHLRC3	Q5JS37	NHL repeat containing 3 [Source:HGNC Symbol;Acc:HGNC:33751]	309.127	1.02679	0.293404	3.49957	0.000466014	0.00485143
ENSG00000177575.13	ENSG00000177575	CD163	Q86VB7	CD163 molecule [Source:HGNC Symbol;Acc:HGNC:1631]	141.099	1.02664	0.311704	3.29363	0.000989042	0.00932254
ENSG00000112297.18	ENSG00000112297	CRYBG1	A0A0J9YWL0	crystallin beta-gamma domain containing 1 [Source:HGNC Symbol;Acc:HGNC:356]	332.773	1.02567	0.183687	5.58379	2.35334e-08	6.1435e-07
ENSG00000149177.13	ENSG00000149177	PTPRJ	Q12913	protein tyrosine phosphatase receptor type J [Source:HGNC Symbol;Acc:HGNC:9673]	758.93	1.02319	0.205074	4.98939	6.05701e-07	1.24975e-05
ENSG00000094841.14	ENSG00000094841	RP11-311P8.3	A8KAF9	uracil phosphoribosyltransferase homolog [Source:HGNC Symbol;Acc:HGNC:28334]	117.397	1.02258	0.328475	3.11313	0.00185116	0.0160271
ENSG00000111110.12	ENSG00000111110	PPM1H	Q9ULR3	protein phosphataseMg2+/Mn2+ dependent 1H [Source:HGNC Symbol;Acc:HGNC:18583]	183.435	1.02251	0.315013	3.24592	0.00117071	0.0108183
ENSG00000177707.11	ENSG00000177707	NECTIN3	Q9NQS3	nectin cell adhesion molecule 3 [Source:HGNC Symbol;Acc:HGNC:17664]	102.696	1.02091	0.234139	4.3603	1.29885e-05	0.000201907
ENSG00000173821.19	ENSG00000173821	RNF213	A0A0A0MTC1	ring finger protein 213 [Source:HGNC Symbol;Acc:HGNC:14539]	2252.04	1.02065	0.222484	4.58751	4.48574e-06	7.74508e-05
ENSG00000048392.12	ENSG00000048392	RRM2B	Q7LG56	ribonucleotide reductase regulatory TP53 inducible subunit M2B [Source:HGNC Symbol;Acc:HGNC:17296]	223.86	1.02002	0.210539	4.84482	1.26725e-06	2.47645e-05
ENSG00000115956.10	ENSG00000115956	PLEK	P08567	pleckstrin [Source:HGNC Symbol;Acc:HGNC:9070]	2026.31	1.01943	0.303241	3.36178	0.000774429	0.00753625
ENSG00000143368.10	ENSG00000143368	SF3B4	Q15427	splicing factor 3b subunit 4 [Source:HGNC Symbol;Acc:HGNC:10771]	478.634	1.01857	0.378527	2.69087	0.00712655	0.0499149
ENSG00000168259.17	ENSG00000168259	DNAJC7	Q99615	DnaJ heat shock protein family (Hsp40) member C7 [Source:HGNC Symbol;Acc:HGNC:12392]	123.455	1.01853	0.232907	4.37314	1.22474e-05	0.000191252
ENSG00000026025.16	ENSG00000026025	VIM	P08670	vimentin [Source:HGNC Symbol;Acc:HGNC:12692]	10851.3	1.01734	0.337771	3.01192	0.00259599	0.0213813
ENSG00000116670.15	ENSG00000116670	MAD2L2	Q9UI95	mitotic arrest deficient 2 like 2 [Source:HGNC Symbol;Acc:HGNC:6764]	126.8	1.01683	0.360185	2.82307	0.0047566	0.0356329
ENSG00000128512.23	ENSG00000128512	DOCK4	Q8N1I0	dedicator of cytokinesis 4 [Source:HGNC Symbol;Acc:HGNC:19192]	1334.59	1.01656	0.184104	5.52165	3.35829e-08	8.56222e-07
ENSG00000111711.10	ENSG00000111711	GOLT1B	Q9Y3E0	golgi transport 1B [Source:HGNC Symbol;Acc:HGNC:20175]	194.017	1.01564	0.284454	3.57048	0.000356333	0.00382739
ENSG00000235568.7	ENSG00000235568	NFAM1	Q8NET5	NFAT activating protein with ITAM motif 1 [Source:HGNC Symbol;Acc:HGNC:29872]	317.621	1.01532	0.347948	2.91804	0.00352243	0.0276013
ENSG00000130529.16	ENSG00000130529	TRPM4	Q8TD43	transient receptor potential cation channel subfamily M member 4 [Source:HGNC Symbol;Acc:HGNC:17993]	118.659	1.01492	0.254559	3.98698	6.6921e-05	0.000882131
ENSG00000160710.18	ENSG00000160710	ADAR	P55265	adenosine deaminase RNA specific [Source:HGNC Symbol;Acc:HGNC:225]	1736.9	1.01475	0.277295	3.65944	0.000252766	0.00283545
ENSG00000167291.16	ENSG00000167291	TBC1D16	Q8TBP0	TBC1 domain family member 16 [Source:HGNC Symbol;Acc:HGNC:28356]	92.6332	1.01405	0.220604	4.59671	4.29211e-06	7.44286e-05
ENSG00000111737.12	ENSG00000111737	RAB35	Q15286	RAB35member RAS oncogene family [Source:HGNC Symbol;Acc:HGNC:9774]	1344.61	1.01283	0.301676	3.35735	0.00078694	0.00764561
ENSG00000172939.9	ENSG00000172939	OXSR1	O95747	oxidative stress responsive kinase 1 [Source:HGNC Symbol;Acc:HGNC:8508]	393.661	1.01239	0.259998	3.89385	9.86639e-05	0.0012498
ENSG00000080824.19	ENSG00000080824	HSP90AA1	P07900	heat shock protein 90 alpha family class A member 1 [Source:HGNC Symbol;Acc:HGNC:5253]	5879.5	1.01234	0.321615	3.14769	0.00164568	0.0144937
ENSG00000138279.16	ENSG00000138279	ANXA7	P20073	annexin A7 [Source:HGNC Symbol;Acc:HGNC:545]	364.076	1.01194	0.31054	3.25864	0.00111947	0.0104251
ENSG00000174574.16	ENSG00000174574	AKIRIN1	Q9H9L7	akirin 1 [Source:HGNC Symbol;Acc:HGNC:25744]	337.771	1.01188	0.355979	2.84253	0.00447573	0.0339311
ENSG00000283360.1	ENSG00000283360			novel transcript	49.9144	1.01094	0.344127	2.93769	0.00330664	0.0261925
ENSG00000168404.13	ENSG00000168404	MLKL	Q8NB16	mixed lineage kinase domain like pseudokinase [Source:HGNC Symbol;Acc:HGNC:26617]	218.423	1.01008	0.261475	3.863	0.000112004	0.00139522
ENSG00000010244.19	ENSG00000010244	ZNF207	O43670	zinc finger protein 207 [Source:HGNC Symbol;Acc:HGNC:12998]	672.149	1.00828	0.367208	2.74579	0.00603657	0.0434984
ENSG00000170340.11	ENSG00000170340	B3GNT2	Q9NY97	UDP-GlcNAc:betaGal beta-13-N-acetylglucosaminyltransferase 2 [Source:HGNC Symbol;Acc:HGNC:15629]	768.131	1.00739	0.188516	5.34379	9.10252e-08	2.17311e-06
ENSG00000105127.10	ENSG00000105127	AKAP8	O43823	A-kinase anchoring protein 8 [Source:HGNC Symbol;Acc:HGNC:378]	207.43	1.00731	0.255279	3.94589	7.95027e-05	0.00102934
ENSG00000103966.11	ENSG00000103966	EHD4	Q9H223	EH domain containing 4 [Source:HGNC Symbol;Acc:HGNC:3245]	207.084	1.00613	0.262426	3.83397	0.00012609	0.0015427
ENSG00000181804.15	ENSG00000181804	SLC9A9	Q8IVB4	solute carrier family 9 member A9 [Source:HGNC Symbol;Acc:HGNC:20653]	779.589	1.00612	0.172545	5.83106	5.50777e-09	1.61712e-07
ENSG00000148154.10	ENSG00000148154	UGCG	Q16739	UDP-glucose ceramide glucosyltransferase [Source:HGNC Symbol;Acc:HGNC:12524]	1104.97	1.00608	0.211547	4.7558	1.97658e-06	3.70293e-05
ENSG00000132661.4	ENSG00000132661	NXT1	Q9UKK6	nuclear transport factor 2 like export factor 1 [Source:HGNC Symbol;Acc:HGNC:15913]	93.1112	1.00601	0.302247	3.32845	0.000873319	0.00836971
ENSG00000263766.5	ENSG00000263766			KPNB1 divergent transcript [Source:HGNC Symbol;Acc:HGNC:55336]	53.4624	1.006	0.293696	3.42533	0.000614061	0.00616342
ENSG00000111846.19	ENSG00000111846	GCNT2	Q8N0V5	glucosaminyl (N-acetyl) transferase 2 (I blood group) [Source:HGNC Symbol;Acc:HGNC:4204]	205.162	1.0048	0.169454	5.92965	3.03584e-09	9.31186e-08
ENSG00000240230.6	ENSG00000240230	COX19	Q49B96	cytochrome c oxidase assembly factor COX19 [Source:HGNC Symbol;Acc:HGNC:28074]	215.877	1.00459	0.308206	3.25948	0.00111617	0.0104024
ENSG00000124214.21	ENSG00000124214	STAU1	O95793	staufen double-stranded RNA binding protein 1 [Source:HGNC Symbol;Acc:HGNC:11370]	559.285	1.00395	0.227142	4.41994	9.87286e-06	0.000157553
ENSG00000134046.12	ENSG00000134046	MBD2	Q9UBB5	methyl-CpG binding domain protein 2 [Source:HGNC Symbol;Acc:HGNC:6917]	430.241	1.00322	0.321871	3.11685	0.00182795	0.0158491
ENSG00000156858.12	ENSG00000156858	PRR14	Q9BWN1	proline rich 14 [Source:HGNC Symbol;Acc:HGNC:28458]	202.523	1.00261	0.360423	2.78175	0.00540664	0.0397585
ENSG00000161011.20	ENSG00000161011	SQSTM1	Q13501	sequestosome 1 [Source:HGNC Symbol;Acc:HGNC:11280]	429.046	1.0019	0.295261	3.39327	0.00069064	0.00682316
ENSG00000187498.16	ENSG00000187498	COL4A1	P02462	collagen type IV alpha 1 chain [Source:HGNC Symbol;Acc:HGNC:2202]	44.2032	1.00153	0.323629	3.09469	0.00197021	0.0168694
ENSG00000132780.17	ENSG00000132780	NASP	P49321	nuclear autoantigenic sperm protein [Source:HGNC Symbol;Acc:HGNC:7644]	324.175	1.00112	0.26573	3.76741	0.000164949	0.00196031
ENSG00000162434.13	ENSG00000162434	JAK1	P23458	Janus kinase 1 [Source:HGNC Symbol;Acc:HGNC:6190]	833.254	1.00053	0.215905	4.63411	3.58475e-06	6.32712e-05
ENSG00000117748.10	ENSG00000117748	RPA2	P15927	replication protein A2 [Source:HGNC Symbol;Acc:HGNC:10290]	328.8	0.998581	0.273422	3.65216	0.000260048	0.00290952
ENSG00000070495.15	ENSG00000070495	JMJD6	B2WTI4	jumonji domain containing 6arginine demethylase and lysine hydroxylase [Source:HGNC Symbol;Acc:HGNC:19355]	126.112	0.998236	0.325166	3.06993	0.00214112	0.0181004
ENSG00000128283.7	ENSG00000128283	CDC42EP1	Q00587	CDC42 effector protein 1 [Source:HGNC Symbol;Acc:HGNC:17014]	55.237	0.997214	0.320957	3.107	0.00188997	0.0162927
ENSG00000214491.8	ENSG00000214491	SEC14L6	B5MCN3	SEC14 like lipid binding 6 [Source:HGNC Symbol;Acc:HGNC:40047]	70.829	0.997177	0.30843	3.23307	0.00122466	0.0112562
ENSG00000100664.11	ENSG00000100664	EIF5	P55010	eukaryotic translation initiation factor 5 [Source:HGNC Symbol;Acc:HGNC:3299]	843.815	0.99683	0.338227	2.94722	0.0032064	0.0255417
ENSG00000214900.11	ENSG00000214900			long intergenic non-protein coding RNA 1588 [Source:HGNC Symbol;Acc:HGNC:27503]	162.367	0.996649	0.234687	4.24672	2.16926e-05	0.000320019
ENSG00000147050.17	ENSG00000147050	KDM6A	O15550	lysine demethylase 6A [Source:HGNC Symbol;Acc:HGNC:12637]	185.451	0.996589	0.192746	5.17049	2.33487e-07	5.22614e-06
ENSG00000080815.19	ENSG00000080815	PSEN1	A0A0S2Z4D2	presenilin 1 [Source:HGNC Symbol;Acc:HGNC:9508]	768.703	0.99562	0.265833	3.74528	0.000180191	0.00211932
ENSG00000106299.8	ENSG00000106299	WASL	O00401	WASP like actin nucleation promoting factor [Source:HGNC Symbol;Acc:HGNC:12735]	150.993	0.995537	0.263107	3.78378	0.000154466	0.00184751
ENSG00000143751.10	ENSG00000143751	SDE2	Q6IQ49	SDE2 telomere maintenance homolog [Source:HGNC Symbol;Acc:HGNC:26643]	85.9694	0.994518	0.313472	3.17258	0.00151089	0.0134596
ENSG00000139233.7	ENSG00000139233	LLPH	Q9BRT6	LLP homologlong-term synaptic facilitation factor [Source:HGNC Symbol;Acc:HGNC:28229]	161.389	0.994229	0.360078	2.76115	0.00575988	0.041869
ENSG00000166347.19	ENSG00000166347	CYB5A	P00167	cytochrome b5 type A [Source:HGNC Symbol;Acc:HGNC:2570]	159.339	0.992651	0.244667	4.05715	4.96755e-05	0.00067557
ENSG00000203879.12	ENSG00000203879	GDI1	P31150	GDP dissociation inhibitor 1 [Source:HGNC Symbol;Acc:HGNC:4226]	199.009	0.992239	0.33948	2.92282	0.00346875	0.0272251
ENSG00000109917.11	ENSG00000109917	ZPR1	O75312	ZPR1 zinc finger [Source:HGNC Symbol;Acc:HGNC:13051]	111.08	0.990139	0.360488	2.74666	0.00602055	0.0434351
ENSG00000214511.3	ENSG00000214511	HIGD1C	A8MV81	HIG1 hypoxia inducible domain family member 1C [Source:HGNC Symbol;Acc:HGNC:28044]	44.3598	0.987954	0.337128	2.9305	0.00338417	0.0266746
ENSG00000108039.18	ENSG00000108039	XPNPEP1	Q5T6H7	X-prolyl aminopeptidase 1 [Source:HGNC Symbol;Acc:HGNC:12822]	358.06	0.986706	0.328727	3.0016	0.00268567	0.021973
ENSG00000099290.17	ENSG00000099290	WASHC2A	Q641Q2	WASH complex subunit 2A [Source:HGNC Symbol;Acc:HGNC:23416]	621.463	0.986392	0.238108	4.14263	3.43341e-05	0.000482224
ENSG00000114013.16	ENSG00000114013	CD86	P42081	CD86 molecule [Source:HGNC Symbol;Acc:HGNC:1705]	974.108	0.985405	0.340247	2.89615	0.00377778	0.0292964
ENSG00000198001.14	ENSG00000198001	IRAK4	Q69FE3	interleukin 1 receptor associated kinase 4 [Source:HGNC Symbol;Acc:HGNC:17967]	259.74	0.985323	0.265713	3.70822	0.000208721	0.00239964
ENSG00000169857.9	ENSG00000169857	AVEN	Q9NQS1	apoptosis and caspase activation inhibitor [Source:HGNC Symbol;Acc:HGNC:13509]	105.349	0.984763	0.216707	4.54422	5.51384e-06	9.34551e-05
ENSG00000135535.17	ENSG00000135535	CD164	Q04900	CD164 molecule [Source:HGNC Symbol;Acc:HGNC:1632]	3074.42	0.984431	0.355692	2.76765	0.00564622	0.0411673
ENSG00000173530.6	ENSG00000173530			TNF receptor superfamily member 10d [Source:HGNC Symbol;Acc:HGNC:11907]	59.294	0.983578	0.258804	3.80047	0.000144424	0.00174303
ENSG00000122729.19	ENSG00000122729	ACO1	P21399	aconitase 1 [Source:HGNC Symbol;Acc:HGNC:117]	230.239	0.98141	0.20127	4.87608	1.08214e-06	2.14437e-05
ENSG00000140367.12	ENSG00000140367	UBE2Q2	Q8WVN8	ubiquitin conjugating enzyme E2 Q2 [Source:HGNC Symbol;Acc:HGNC:19248]	132.783	0.980559	0.212835	4.60714	4.08245e-06	7.1221e-05
ENSG00000143398.20	ENSG00000143398	PIP5K1A	Q99755	phosphatidylinositol-4-phosphate 5-kinase type 1 alpha [Source:HGNC Symbol;Acc:HGNC:8994]	1963.85	0.980487	0.330736	2.96456	0.00303118	0.024364
ENSG00000163660.12	ENSG00000163660	CCNL1	Q9UK58	cyclin L1 [Source:HGNC Symbol;Acc:HGNC:20569]	623.008	0.979709	0.232612	4.21177	2.53378e-05	0.000369259
ENSG00000215717.7	ENSG00000215717	TMEM167B	Q9NRX6	transmembrane protein 167B [Source:HGNC Symbol;Acc:HGNC:30187]	268.505	0.979052	0.291347	3.36044	0.000778194	0.00756369
ENSG00000136193.17	ENSG00000136193	SCRN1	Q12765	secernin 1 [Source:HGNC Symbol;Acc:HGNC:22192]	160.241	0.978005	0.21583	4.53136	5.86051e-06	9.83591e-05
ENSG00000165185.15	ENSG00000165185	KIAA1958	Q8N8K9	KIAA1958 [Source:HGNC Symbol;Acc:HGNC:23427]	236.837	0.977506	0.186223	5.24912	1.52832e-07	3.54643e-06
ENSG00000281593.1	ENSG00000281593			novel proteinZNRF2-LINC01176 readthrough	223.63	0.977324	0.247478	3.94914	7.84333e-05	0.00101659
ENSG00000197170.10	ENSG00000197170	PSMD12	A0A0S2Z489	proteasome 26S subunitnon-ATPase 12 [Source:HGNC Symbol;Acc:HGNC:9557]	211.491	0.977063	0.224194	4.35811	1.31188e-05	0.000203537
ENSG00000225190.11	ENSG00000225190	PLEKHM1	Q9Y4G2	pleckstrin homology and RUN domain containing M1 [Source:HGNC Symbol;Acc:HGNC:29017]	214.737	0.975265	0.319924	3.04843	0.00230043	0.0192842
ENSG00000161526.15	ENSG00000161526	SAP30BP	Q9UHR5	SAP30 binding protein [Source:HGNC Symbol;Acc:HGNC:30785]	264.547	0.975083	0.340594	2.86289	0.00419793	0.0320884
ENSG00000196975.16	ENSG00000196975	ANXA4	Q6LES2	annexin A4 [Source:HGNC Symbol;Acc:HGNC:542]	914.792	0.973719	0.249654	3.90027	9.60858e-05	0.00121971
ENSG00000143952.20	ENSG00000143952	VPS54	Q9P1Q0	VPS54 subunit of GARP complex [Source:HGNC Symbol;Acc:HGNC:18652]	232.383	0.971829	0.272344	3.56839	0.00035918	0.00385108
ENSG00000197965.12	ENSG00000197965	MPZL1	O95297	myelin protein zero like 1 [Source:HGNC Symbol;Acc:HGNC:7226]	358.519	0.971613	0.280109	3.4687	0.000522979	0.00535168
ENSG00000047579.20	ENSG00000047579	DTNBP1	Q96EV8	dystrobrevin binding protein 1 [Source:HGNC Symbol;Acc:HGNC:17328]	531.859	0.971484	0.267606	3.63028	0.000283112	0.00313341
ENSG00000159256.13	ENSG00000159256	MORC3	Q14149	MORC family CW-type zinc finger 3 [Source:HGNC Symbol;Acc:HGNC:23572]	340.421	0.97119	0.173414	5.60042	2.13836e-08	5.63126e-07
ENSG00000188938.17	ENSG00000188938	FAM120AOS	Q5T036	family with sequence similarity 120A opposite strand [Source:HGNC Symbol;Acc:HGNC:23389]	219.601	0.970486	0.290448	3.34134	0.000833751	0.00805155
ENSG00000124313.18	ENSG00000124313	IQSEC2	Q5JU85	IQ motif and Sec7 domain ArfGEF 2 [Source:HGNC Symbol;Acc:HGNC:29059]	217.378	0.96909	0.312876	3.09736	0.00195254	0.0167479
ENSG00000100591.8	ENSG00000100591	AHSA1	O95433	activator of HSP90 ATPase activity 1 [Source:HGNC Symbol;Acc:HGNC:1189]	511.204	0.966642	0.348759	2.77166	0.00557717	0.0407216
ENSG00000122694.16	ENSG00000122694	GLIPR2	Q9H4G4	GLI pathogenesis related 2 [Source:HGNC Symbol;Acc:HGNC:18007]	808.607	0.966497	0.354242	2.72835	0.00636514	0.0454164
ENSG00000110330.9	ENSG00000110330	BIRC2	Q13490	baculoviral IAP repeat containing 2 [Source:HGNC Symbol;Acc:HGNC:590]	651.39	0.966015	0.303962	3.17808	0.00148256	0.0132367
ENSG00000123091.5	ENSG00000123091	RNF11	Q9Y3C5	ring finger protein 11 [Source:HGNC Symbol;Acc:HGNC:10056]	176.005	0.965922	0.290704	3.32271	0.00089149	0.0085108
ENSG00000172331.12	ENSG00000172331	BPGM	A0A024R782	bisphosphoglycerate mutase [Source:HGNC Symbol;Acc:HGNC:1093]	42.3813	0.96418	0.344904	2.7955	0.00518191	0.0383814
ENSG00000162664.17	ENSG00000162664	ZNF326	Q5BKZ1	zinc finger protein 326 [Source:HGNC Symbol;Acc:HGNC:14104]	224.515	0.961829	0.228221	4.21446	2.50373e-05	0.000365544
ENSG00000163249.13	ENSG00000163249	CCNYL1	Q8N7R7	cyclin Y like 1 [Source:HGNC Symbol;Acc:HGNC:26868]	231.679	0.961152	0.182299	5.27241	1.34647e-07	3.14269e-06
ENSG00000135211.6	ENSG00000135211	TMEM60	Q9H2L4	transmembrane protein 60 [Source:HGNC Symbol;Acc:HGNC:21754]	223.331	0.960842	0.311504	3.08452	0.00203878	0.0173945
ENSG00000263563.6	ENSG00000263563			ubiquitin B pseudogene 4 [Source:HGNC Symbol;Acc:HGNC:12467]	44.5198	0.959679	0.355086	2.70267	0.00687853	0.0484179
ENSG00000227359.1	ENSG00000227359			novel transcript	29.8486	0.959285	0.341188	2.8116	0.00492951	0.0367563
ENSG00000148110.16	ENSG00000148110	MFSD14B	Q5SR56	major facilitator superfamily domain containing 14B [Source:HGNC Symbol;Acc:HGNC:23376]	293.569	0.957924	0.160962	5.95125	2.66101e-09	8.3008e-08
ENSG00000198039.11	ENSG00000198039	ZNF273	Q14593	zinc finger protein 273 [Source:HGNC Symbol;Acc:HGNC:13067]	52.1871	0.957481	0.290293	3.29832	0.00097265	0.00918967
ENSG00000100918.13	ENSG00000100918	REC8	O95072	REC8 meiotic recombination protein [Source:HGNC Symbol;Acc:HGNC:16879]	128.958	0.956938	0.333767	2.86708	0.00414273	0.0317169
ENSG00000102445.20	ENSG00000102445	RUBCNL	Q9H714	rubicon like autophagy enhancer [Source:HGNC Symbol;Acc:HGNC:20420]	213.578	0.956869	0.204779	4.6727	2.97266e-06	5.36397e-05
ENSG00000138376.11	ENSG00000138376	BARD1	Q99728	BRCA1 associated RING domain 1 [Source:HGNC Symbol;Acc:HGNC:952]	144.583	0.956528	0.294599	3.24688	0.00116677	0.0108027
ENSG00000122068.13	ENSG00000122068	FYTTD1	Q96QD9	forty-two-three domain containing 1 [Source:HGNC Symbol;Acc:HGNC:25407]	412.48	0.956384	0.25889	3.69417	0.000220609	0.00251465
ENSG00000095203.15	ENSG00000095203	EPB41L4B	Q9H329	erythrocyte membrane protein band 4.1 like 4B [Source:HGNC Symbol;Acc:HGNC:19818]	80.0236	0.955262	0.311742	3.06427	0.00218201	0.0184007
ENSG00000163958.14	ENSG00000163958	ZDHHC19	Q8WVZ1	zinc finger DHHC-type palmitoyltransferase 19 [Source:HGNC Symbol;Acc:HGNC:20713]	34.751	0.954099	0.325571	2.93054	0.00338374	0.0266746
ENSG00000136451.9	ENSG00000136451	VEZF1	Q14119	vascular endothelial zinc finger 1 [Source:HGNC Symbol;Acc:HGNC:12949]	295.472	0.953893	0.299505	3.1849	0.00144805	0.0129865
ENSG00000166669.13	ENSG00000166669	ATF7IP2	Q5U623	activating transcription factor 7 interacting protein 2 [Source:HGNC Symbol;Acc:HGNC:20397]	237.114	0.953681	0.187072	5.09793	3.43386e-07	7.41646e-06
ENSG00000197302.10	ENSG00000197302	ZNF720	Q7Z2F6	zinc finger protein 720 [Source:HGNC Symbol;Acc:HGNC:26987]	162.471	0.953034	0.292712	3.25588	0.00113042	0.0105027
ENSG00000168374.11	ENSG00000168374	ARF4	P18085	ADP ribosylation factor 4 [Source:HGNC Symbol;Acc:HGNC:655]	788.086	0.952749	0.349057	2.72949	0.00634318	0.0452732
ENSG00000102081.15	ENSG00000102081	FMR1	Q8IXW7	FMRP translational regulator 1 [Source:HGNC Symbol;Acc:HGNC:3775]	213.576	0.951677	0.28189	3.37606	0.000735313	0.00720946
ENSG00000022840.17	ENSG00000022840	RNF10	Q8N5U6	ring finger protein 10 [Source:HGNC Symbol;Acc:HGNC:10055]	533.147	0.950228	0.255496	3.71915	0.000199898	0.00231206
ENSG00000152503.10	ENSG00000152503	TRIM36	Q9NQ86	tripartite motif containing 36 [Source:HGNC Symbol;Acc:HGNC:16280]	65.5373	0.950006	0.336067	2.82684	0.004701	0.0352715
ENSG00000140265.13	ENSG00000140265	ZSCAN29	Q8IWY8	zinc finger and SCAN domain containing 29 [Source:HGNC Symbol;Acc:HGNC:26673]	83.8876	0.949088	0.323581	2.93308	0.00335617	0.0265061
ENSG00000128245.15	ENSG00000128245	YWHAH	Q04917	tyrosine 3-monooxygenase/tryptophan 5-monooxygenase activation protein eta [Source:HGNC Symbol;Acc:HGNC:12853]	235.773	0.948084	0.326345	2.90515	0.00367073	0.0286141
ENSG00000119048.8	ENSG00000119048	UBE2B	P63146	ubiquitin conjugating enzyme E2 B [Source:HGNC Symbol;Acc:HGNC:12473]	608.759	0.947262	0.227142	4.17035	3.04138e-05	0.000435049
ENSG00000159131.17	ENSG00000159131	GART	P22102	phosphoribosylglycinamide formyltransferasephosphoribosylglycinamide synthetasephosphoribosylaminoimidazole synthetase [Source:HGNC Symbol;Acc:HGNC:4163]	243.199	0.946861	0.236414	4.0051	6.19915e-05	0.00082348
ENSG00000105058.12	ENSG00000105058	FAM32A	Q9Y421	family with sequence similarity 32 member A [Source:HGNC Symbol;Acc:HGNC:24563]	600.345	0.945769	0.340748	2.77556	0.00551061	0.0402995
ENSG00000126804.14	ENSG00000126804	ZBTB1	Q9Y2K1	zinc finger and BTB domain containing 1 [Source:HGNC Symbol;Acc:HGNC:20259]	26.2784	0.944782	0.316316	2.98683	0.00281883	0.0229016
ENSG00000167037.19	ENSG00000167037	SGSM1	Q2NKQ1	small G protein signaling modulator 1 [Source:HGNC Symbol;Acc:HGNC:29410]	106.11	0.943846	0.284733	3.31484	0.000916957	0.0087149
ENSG00000171503.13	ENSG00000171503	ETFDH	Q16134	electron transfer flavoprotein dehydrogenase [Source:HGNC Symbol;Acc:HGNC:3483]	74.6275	0.943338	0.28219	3.34292	0.000829025	0.00801235
ENSG00000137364.5	ENSG00000137364	TPMT	A0A024QZW0	thiopurine S-methyltransferase [Source:HGNC Symbol;Acc:HGNC:12014]	145.394	0.942385	0.284333	3.31437	0.000918489	0.00872601
ENSG00000142546.14	ENSG00000142546	NOSIP	Q9Y314	nitric oxide synthase interacting protein [Source:HGNC Symbol;Acc:HGNC:17946]	224.773	0.94238	0.323789	2.91048	0.00360879	0.0282228
ENSG00000127314.18	ENSG00000127314	RAP1B	P61224	RAP1Bmember of RAS oncogene family [Source:HGNC Symbol;Acc:HGNC:9857]	1220.9	0.942338	0.310852	3.03147	0.00243369	0.0202179
ENSG00000138433.16	ENSG00000138433	CIR1	Q86X95	corepressor interacting with RBPJCIR1 [Source:HGNC Symbol;Acc:HGNC:24217]	436.442	0.942253	0.246626	3.82057	0.000133144	0.00161747
ENSG00000122557.11	ENSG00000122557	HERPUD2	Q9BSE4	HERPUD family member 2 [Source:HGNC Symbol;Acc:HGNC:21915]	176.97	0.941869	0.238802	3.94415	8.00845e-05	0.00103631
ENSG00000166888.12	ENSG00000166888	STAT6	P42226	signal transducer and activator of transcription 6 [Source:HGNC Symbol;Acc:HGNC:11368]	546.854	0.941172	0.300408	3.13298	0.0017304	0.0151441
ENSG00000121064.13	ENSG00000121064	SCPEP1	Q9HB40	serine carboxypeptidase 1 [Source:HGNC Symbol;Acc:HGNC:29507]	888.445	0.941095	0.301739	3.1189	0.00181526	0.0157846
ENSG00000151553.15	ENSG00000151553	FAM160B1	Q5W0V3	family with sequence similarity 160 member B1 [Source:HGNC Symbol;Acc:HGNC:29320]	166.883	0.940986	0.238261	3.94939	7.83508e-05	0.00101659
ENSG00000104219.13	ENSG00000104219	ZDHHC2	Q9UIJ5	zinc finger DHHC-type palmitoyltransferase 2 [Source:HGNC Symbol;Acc:HGNC:18469]	116.571	0.940804	0.234384	4.01394	5.97145e-05	0.000795873
ENSG00000101596.16	ENSG00000101596	SMCHD1	A6NHR9	structural maintenance of chromosomes flexible hinge domain containing 1 [Source:HGNC Symbol;Acc:HGNC:29090]	114.096	0.939588	0.227945	4.122	3.75602e-05	0.000522644
ENSG00000137574.11	ENSG00000137574	TGS1	Q96RS0	trimethylguanosine synthase 1 [Source:HGNC Symbol;Acc:HGNC:17843]	120.426	0.938855	0.234561	4.00261	6.26476e-05	0.000830816
ENSG00000047249.18	ENSG00000047249	ATP6V1H	Q9UI12	ATPase H+ transporting V1 subunit H [Source:HGNC Symbol;Acc:HGNC:18303]	803.137	0.937222	0.259683	3.6091	0.000307261	0.00336502
ENSG00000074266.22	ENSG00000074266	EED	O75530	embryonic ectoderm development [Source:HGNC Symbol;Acc:HGNC:3188]	326.298	0.936687	0.262079	3.57406	0.000351491	0.00378384
ENSG00000114021.12	ENSG00000114021	NIT2	Q9NQR4	nitrilase family member 2 [Source:HGNC Symbol;Acc:HGNC:29878]	207.531	0.935954	0.282451	3.31368	0.000920763	0.0087407
ENSG00000014164.7	ENSG00000014164	ZC3H3	Q8IXZ2	zinc finger CCCH-type containing 3 [Source:HGNC Symbol;Acc:HGNC:28972]	93.2844	0.934226	0.238858	3.91121	9.1834e-05	0.00117069
ENSG00000242247.11	ENSG00000242247	ARFGAP3	Q9NP61	ADP ribosylation factor GTPase activating protein 3 [Source:HGNC Symbol;Acc:HGNC:661]	183.19	0.933815	0.274851	3.39753	0.00067998	0.00673169
ENSG00000251442.6	ENSG00000251442			long intergenic non-protein coding RNA 1094 [Source:HGNC Symbol;Acc:HGNC:49219]	53.8711	0.933789	0.266676	3.50159	0.000462492	0.00482232
ENSG00000138670.18	ENSG00000138670	RASGEF1B	Q0VAM2	RasGEF domain family member 1B [Source:HGNC Symbol;Acc:HGNC:24881]	587.367	0.933276	0.228732	4.08022	4.49928e-05	0.000617129
ENSG00000172409.7	ENSG00000172409	CLP1	Q92989	cleavage factor polyribonucleotide kinase subunit 1 [Source:HGNC Symbol;Acc:HGNC:16999]	60.6146	0.932813	0.338787	2.75339	0.00589821	0.0427064
ENSG00000266028.8	ENSG00000266028	SRGAP2	O75044	SLIT-ROBO Rho GTPase activating protein 2 [Source:HGNC Symbol;Acc:HGNC:19751]	1318.56	0.932408	0.202784	4.59803	4.26509e-06	7.40671e-05
ENSG00000189376.12	ENSG00000189376	C8orf76	Q96K31	chromosome 8 open reading frame 76 [Source:HGNC Symbol;Acc:HGNC:25924]	93.7692	0.932111	0.34525	2.69981	0.00693783	0.0487923
ENSG00000167196.14	ENSG00000167196	FBXO22	Q8NEZ5	F-box protein 22 [Source:HGNC Symbol;Acc:HGNC:13593]	89.1575	0.932009	0.276838	3.36662	0.00076095	0.00742313
ENSG00000074416.15	ENSG00000074416	MGLL	Q99685	monoglyceride lipase [Source:HGNC Symbol;Acc:HGNC:17038]	1604.33	0.930707	0.312613	2.97719	0.00290905	0.0235162
ENSG00000082212.13	ENSG00000082212	ME2	P23368	malic enzyme 2 [Source:HGNC Symbol;Acc:HGNC:6984]	293.525	0.930538	0.233015	3.99346	6.51162e-05	0.000860228
ENSG00000147119.4	ENSG00000147119	CHST7	Q9NS84	carbohydrate sulfotransferase 7 [Source:HGNC Symbol;Acc:HGNC:13817]	419.955	0.929085	0.290428	3.19902	0.00137896	0.0124583
ENSG00000080371.6	ENSG00000080371	RAB21	Q9UL25	RAB21member RAS oncogene family [Source:HGNC Symbol;Acc:HGNC:18263]	324.003	0.927699	0.274551	3.37896	0.000727601	0.00715537
ENSG00000117758.14	ENSG00000117758	STX12	Q86Y82	syntaxin 12 [Source:HGNC Symbol;Acc:HGNC:11430]	547.087	0.927057	0.260496	3.55882	0.000372528	0.00397468
ENSG00000160785.14	ENSG00000160785	SLC25A44	Q96H78	solute carrier family 25 member 44 [Source:HGNC Symbol;Acc:HGNC:29036]	204.151	0.925069	0.311214	2.97246	0.00295427	0.0238176
ENSG00000052795.13	ENSG00000052795	FNIP2	Q9P278	folliculin interacting protein 2 [Source:HGNC Symbol;Acc:HGNC:29280]	1032.55	0.924588	0.209182	4.42002	9.86918e-06	0.000157553
ENSG00000159217.10	ENSG00000159217	IGF2BP1	Q9NZI8	insulin like growth factor 2 mRNA binding protein 1 [Source:HGNC Symbol;Acc:HGNC:28866]	360.988	0.923234	0.309112	2.98674	0.00281974	0.0229016
ENSG00000132963.8	ENSG00000132963	POMP	Q9Y244	proteasome maturation protein [Source:HGNC Symbol;Acc:HGNC:20330]	3032.93	0.922776	0.336566	2.74174	0.00611153	0.0439331
ENSG00000111224.14	ENSG00000111224	PARP11	Q9NR21	poly(ADP-ribose) polymerase family member 11 [Source:HGNC Symbol;Acc:HGNC:1186]	93.2147	0.922656	0.25346	3.64024	0.000272386	0.00303146
ENSG00000120910.15	ENSG00000120910	PPP3CC	G3V111	protein phosphatase 3 catalytic subunit gamma [Source:HGNC Symbol;Acc:HGNC:9316]	76.5355	0.92265	0.264785	3.48452	0.000493015	0.00508962
ENSG00000265975.1	ENSG00000265975			novel transcript	94.4794	0.921549	0.286064	3.22148	0.0012753	0.0116678
ENSG00000180182.11	ENSG00000180182	MED14	O60244	mediator complex subunit 14 [Source:HGNC Symbol;Acc:HGNC:2370]	141.982	0.920891	0.256363	3.59214	0.000327972	0.00356337
ENSG00000146872.19	ENSG00000146872	TLK2	Q86UE8	tousled like kinase 2 [Source:HGNC Symbol;Acc:HGNC:11842]	589.581	0.920136	0.215316	4.27342	1.92496e-05	0.000286275
ENSG00000133687.16	ENSG00000133687	TMTC1	Q8IUR5	transmembrane O-mannosyltransferase targeting cadherins 1 [Source:HGNC Symbol;Acc:HGNC:24099]	163.246	0.919981	0.305214	3.01422	0.00257642	0.021242
ENSG00000128534.8	ENSG00000128534	LSM8	O95777	LSM8 homologU6 small nuclear RNA associated [Source:HGNC Symbol;Acc:HGNC:20471]	601.462	0.919858	0.33885	2.71465	0.00663467	0.0469905
ENSG00000163577.8	ENSG00000163577	EIF5A2	Q9GZV4	eukaryotic translation initiation factor 5A2 [Source:HGNC Symbol;Acc:HGNC:3301]	42.6197	0.919625	0.302627	3.03881	0.00237513	0.0197976
ENSG00000135842.17	ENSG00000135842	NIBAN1	Q9BZQ8	niban apoptosis regulator 1 [Source:HGNC Symbol;Acc:HGNC:16784]	536.163	0.918597	0.197149	4.6594	3.17125e-06	5.67963e-05
ENSG00000136051.15	ENSG00000136051	WASHC4	Q2M389	WASH complex subunit 4 [Source:HGNC Symbol;Acc:HGNC:29174]	468.552	0.917022	0.266383	3.4425	0.000576365	0.00583582
ENSG00000008294.21	ENSG00000008294	SPAG9	O60271	sperm associated antigen 9 [Source:HGNC Symbol;Acc:HGNC:14524]	523.891	0.91563	0.127622	7.17456	7.25375e-13	3.66765e-11
ENSG00000231672.8	ENSG00000231672			disrupted in renal carcinoma 3 [Source:HGNC Symbol;Acc:HGNC:17805]	108.812	0.915498	0.254593	3.59593	0.000323239	0.00351596
ENSG00000133574.10	ENSG00000133574	GIMAP4	Q9NUV9	GTPaseIMAP family member 4 [Source:HGNC Symbol;Acc:HGNC:21872]	434.939	0.914634	0.296574	3.084	0.00204239	0.0174191
ENSG00000141837.22	ENSG00000141837	CACNA1A	O00555	calcium voltage-gated channel subunit alpha1 A [Source:HGNC Symbol;Acc:HGNC:1388]	417.087	0.911732	0.219854	4.147	3.36865e-05	0.000474238
ENSG00000152061.24	ENSG00000152061	RABGAP1L	B7ZAP0	RAB GTPase activating protein 1 like [Source:HGNC Symbol;Acc:HGNC:24663]	1209.28	0.911161	0.163345	5.57815	2.43093e-08	6.33228e-07
ENSG00000181481.14	ENSG00000181481	RNF135	Q8IUD6	ring finger protein 135 [Source:HGNC Symbol;Acc:HGNC:21158]	462.89	0.911017	0.299569	3.04109	0.00235721	0.0196642
ENSG00000105464.4	ENSG00000105464	GRIN2D	O15399	glutamate ionotropic receptor NMDA type subunit 2D [Source:HGNC Symbol;Acc:HGNC:4588]	234.227	0.910654	0.260514	3.49561	0.000472985	0.00490488
ENSG00000175471.19	ENSG00000175471	MCTP1	Q6DN14	multiple C2 and transmembrane domain containing 1 [Source:HGNC Symbol;Acc:HGNC:26183]	367.986	0.910355	0.236213	3.85396	0.000116223	0.0014344
ENSG00000144048.10	ENSG00000144048	DUSP11	O75319	dual specificity phosphatase 11 [Source:HGNC Symbol;Acc:HGNC:3066]	128.617	0.909328	0.315801	2.87944	0.00398385	0.0306963
ENSG00000137817.17	ENSG00000137817	PARP6	Q2NL67	poly(ADP-ribose) polymerase family member 6 [Source:HGNC Symbol;Acc:HGNC:26921]	142.815	0.909024	0.30698	2.96118	0.00306459	0.0245915
ENSG00000111676.15	ENSG00000111676	ATN1	P54259	atrophin 1 [Source:HGNC Symbol;Acc:HGNC:3033]	37.5498	0.908664	0.301032	3.0185	0.00254032	0.0209804
ENSG00000139083.11	ENSG00000139083	ETV6	P41212	ETS variant transcription factor 6 [Source:HGNC Symbol;Acc:HGNC:3495]	810.935	0.908142	0.180836	5.0219	5.11623e-07	1.06942e-05
ENSG00000138119.17	ENSG00000138119	MYOF	Q9NZM1	myoferlin [Source:HGNC Symbol;Acc:HGNC:3656]	851.473	0.90648	0.195082	4.64665	3.3737e-06	6.00639e-05
ENSG00000184831.14	ENSG00000184831	APOO	Q9BUR5	apolipoprotein O [Source:HGNC Symbol;Acc:HGNC:28727]	258.752	0.904655	0.211854	4.27017	1.95322e-05	0.000289929
ENSG00000106635.8	ENSG00000106635	BCL7B	Q9BQE9	BAF chromatin remodeling complex subunit BCL7B [Source:HGNC Symbol;Acc:HGNC:1005]	156.531	0.90434	0.305656	2.95868	0.00308956	0.0247587
ENSG00000153147.6	ENSG00000153147	SMARCA5	O60264	SWI/SNF relatedmatrix associatedactin dependent regulator of chromatinsubfamily amember 5 [Source:HGNC Symbol;Acc:HGNC:11101]	500.198	0.901892	0.267676	3.36935	0.000753469	0.0073681
ENSG00000106868.17	ENSG00000106868	SUSD1	Q6UWL2	sushi domain containing 1 [Source:HGNC Symbol;Acc:HGNC:25413]	375.994	0.901627	0.242487	3.71825	0.000200605	0.00231743
ENSG00000286185.1	ENSG00000286185			novel proteinidentical to neuroblastoma breakpoint familymember 19 NBPF19	330.906	0.9016	0.231986	3.88645	0.000101723	0.00128448
ENSG00000137628.18	ENSG00000137628	DDX60	Q8IY21	DExD/H-box helicase 60 [Source:HGNC Symbol;Acc:HGNC:25942]	267.129	0.900634	0.159253	5.65535	1.55526e-08	4.19692e-07
ENSG00000116266.11	ENSG00000116266	STXBP3	O00186	syntaxin binding protein 3 [Source:HGNC Symbol;Acc:HGNC:11446]	99.5331	0.899642	0.214922	4.1859	2.84038e-05	0.00040996
ENSG00000133794.20	ENSG00000133794	ARNTL	O00327	aryl hydrocarbon receptor nuclear translocator like [Source:HGNC Symbol;Acc:HGNC:701]	103.939	0.899602	0.263743	3.4109	0.000647483	0.00645487
ENSG00000052723.12	ENSG00000052723	SIKE1	Q9BRV8	suppressor of IKBKE 1 [Source:HGNC Symbol;Acc:HGNC:26119]	92.9764	0.898389	0.249108	3.60642	0.000310447	0.00339372
ENSG00000096996.16	ENSG00000096996	IL12RB1	P42701	interleukin 12 receptor subunit beta 1 [Source:HGNC Symbol;Acc:HGNC:5971]	76.1303	0.89659	0.308252	2.90863	0.00363022	0.0283575
ENSG00000173542.9	ENSG00000173542	MOB1B	Q7L9L4	MOB kinase activator 1B [Source:HGNC Symbol;Acc:HGNC:29801]	194.47	0.895684	0.163253	5.48648	4.10028e-08	1.03333e-06
ENSG00000084628.10	ENSG00000084628	NKAIN1	Q4KMZ8	sodium/potassium transporting ATPase interacting 1 [Source:HGNC Symbol;Acc:HGNC:25743]	69.2041	0.895414	0.236557	3.78519	0.000153594	0.001838
ENSG00000136280.17	ENSG00000136280	CCM2	Q9BSQ5	CCM2 scaffold protein [Source:HGNC Symbol;Acc:HGNC:21708]	438.967	0.895295	0.325775	2.7482	0.00599241	0.0432841
ENSG00000173706.14	ENSG00000173706	HEG1	Q9ULI3	heart development protein with EGF like domains 1 [Source:HGNC Symbol;Acc:HGNC:29227]	191.749	0.895172	0.267424	3.34739	0.000815758	0.00789684
ENSG00000147509.14	ENSG00000147509	RGS20	H9NIM5	regulator of G protein signaling 20 [Source:HGNC Symbol;Acc:HGNC:14600]	90.8282	0.894638	0.279386	3.20216	0.001364	0.0123433
ENSG00000129472.15	ENSG00000129472	RAB2B	Q8WUD1	RAB2Bmember RAS oncogene family [Source:HGNC Symbol;Acc:HGNC:20246]	383.844	0.894494	0.219366	4.07763	4.54967e-05	0.000622973
ENSG00000117020.19	ENSG00000117020	AKT3	Q9Y243	AKT serine/threonine kinase 3 [Source:HGNC Symbol;Acc:HGNC:393]	164.503	0.893772	0.185066	4.82948	1.36888e-06	2.6556e-05
ENSG00000065320.9	ENSG00000065320	NTN1	O95631	netrin 1 [Source:HGNC Symbol;Acc:HGNC:8029]	162.801	0.893663	0.280814	3.1824	0.0014606	0.0130746
ENSG00000182952.5	ENSG00000182952	HMGN4	A0A024R046	high mobility group nucleosomal binding domain 4 [Source:HGNC Symbol;Acc:HGNC:4989]	259.14	0.893061	0.286509	3.11704	0.00182678	0.0158446
ENSG00000224597.10	ENSG00000224597			SVIL antisense RNA 1 [Source:HGNC Symbol;Acc:HGNC:51219]	146.269	0.892934	0.276316	3.23157	0.00123113	0.0113071
ENSG00000158711.14	ENSG00000158711	ELK4	P28324	ETS transcription factor ELK4 [Source:HGNC Symbol;Acc:HGNC:3326]	127.809	0.892252	0.330454	2.70008	0.0069323	0.048782
ENSG00000102531.16	ENSG00000102531	FNDC3A	Q9Y2H6	fibronectin type III domain containing 3A [Source:HGNC Symbol;Acc:HGNC:20296]	380.315	0.890488	0.216711	4.10911	3.97185e-05	0.000548861
ENSG00000126947.13	ENSG00000126947	ARMCX1	Q9P291	armadillo repeat containing X-linked 1 [Source:HGNC Symbol;Acc:HGNC:18073]	273.836	0.890348	0.326978	2.72296	0.00646997	0.0460004
ENSG00000082153.18	ENSG00000082153	BZW1	Q7L1Q6	basic leucine zipper and W2 domains 1 [Source:HGNC Symbol;Acc:HGNC:18380]	921.766	0.890051	0.320615	2.77608	0.0055019	0.040274
ENSG00000136205.17	ENSG00000136205	TNS3	Q68CZ2	tensin 3 [Source:HGNC Symbol;Acc:HGNC:21616]	2044.49	0.890009	0.242752	3.66633	0.000246056	0.00277182
ENSG00000221869.5	ENSG00000221869	CEBPD	P49716	CCAAT enhancer binding protein delta [Source:HGNC Symbol;Acc:HGNC:1835]	2085.19	0.889075	0.316932	2.80525	0.00502772	0.037413
ENSG00000028839.10	ENSG00000028839	TBPL1	P62380	TATA-box binding protein like 1 [Source:HGNC Symbol;Acc:HGNC:11589]	92.3341	0.888383	0.275826	3.22081	0.00127829	0.0116866
ENSG00000158769.18	ENSG00000158769	F11R	Q9Y624	F11 receptor [Source:HGNC Symbol;Acc:HGNC:14685]	928.341	0.885811	0.257155	3.44466	0.000571788	0.00579436
ENSG00000131323.16	ENSG00000131323	TRAF3	Q13114	TNF receptor associated factor 3 [Source:HGNC Symbol;Acc:HGNC:12033]	410.313	0.885492	0.137726	6.42936	1.2814e-10	4.85415e-09
ENSG00000171928.14	ENSG00000171928	TVP23B	J3QL63	trans-golgi network vesicle protein 23 homolog B [Source:HGNC Symbol;Acc:HGNC:20399]	182.999	0.885368	0.232963	3.80047	0.000144424	0.00174303
ENSG00000103540.16	ENSG00000103540	CCP110	O43303	centriolar coiled-coil protein 110 [Source:HGNC Symbol;Acc:HGNC:24342]	91.9124	0.884782	0.311786	2.83779	0.00454274	0.0342983
ENSG00000211455.8	ENSG00000211455	STK38L	Q9Y2H1	serine/threonine kinase 38 like [Source:HGNC Symbol;Acc:HGNC:17848]	102.856	0.884288	0.23196	3.81224	0.000137711	0.00166788
ENSG00000170113.16	ENSG00000170113	NIPA1	Q7RTP0	NIPA magnesium transporter 1 [Source:HGNC Symbol;Acc:HGNC:17043]	143.553	0.88314	0.198804	4.44226	8.90187e-06	0.000143971
ENSG00000065615.14	ENSG00000065615	CYB5R4	Q7L1T6	cytochrome b5 reductase 4 [Source:HGNC Symbol;Acc:HGNC:20147]	184.707	0.883096	0.262125	3.369	0.000754428	0.00737148
ENSG00000144746.7	ENSG00000144746	ARL6IP5	O75915	ADP ribosylation factor like GTPase 6 interacting protein 5 [Source:HGNC Symbol;Acc:HGNC:16937]	756.822	0.880957	0.243529	3.61746	0.000297507	0.00327013
ENSG00000120690.16	ENSG00000120690	ELF1	P32519	E74 like ETS transcription factor 1 [Source:HGNC Symbol;Acc:HGNC:3316]	723.308	0.880439	0.249152	3.53375	0.000409711	0.00433672
ENSG00000184384.14	ENSG00000184384	MAML2	Q8IZL2	mastermind like transcriptional coactivator 2 [Source:HGNC Symbol;Acc:HGNC:16259]	1454.47	0.879958	0.17258	5.09884	3.41748e-07	7.38773e-06
ENSG00000170802.16	ENSG00000170802	FOXN2	P32314	forkhead box N2 [Source:HGNC Symbol;Acc:HGNC:5281]	207.887	0.879604	0.254089	3.46179	0.000536591	0.00547696
ENSG00000127870.17	ENSG00000127870	RNF6	Q9Y252	ring finger protein 6 [Source:HGNC Symbol;Acc:HGNC:10069]	114.607	0.878183	0.319952	2.74474	0.00605596	0.043625
ENSG00000205765.9	ENSG00000205765	C5orf51	A6NDU8	chromosome 5 open reading frame 51 [Source:HGNC Symbol;Acc:HGNC:27750]	141.146	0.877954	0.16969	5.17386	2.29309e-07	5.14703e-06
ENSG00000184007.22	ENSG00000184007	PTP4A2	Q12974	protein tyrosine phosphatase 4A2 [Source:HGNC Symbol;Acc:HGNC:9635]	32.6352	0.877723	0.309268	2.83807	0.00453875	0.034279
ENSG00000140598.15	ENSG00000140598	EFL1	Q7Z2Z2	elongation factor like GTPase 1 [Source:HGNC Symbol;Acc:HGNC:25789]	176.244	0.876148	0.17049	5.139	2.76199e-07	6.09134e-06
ENSG00000197323.12	ENSG00000197323	TRIM33	Q9UPN9	tripartite motif containing 33 [Source:HGNC Symbol;Acc:HGNC:16290]	747.139	0.875401	0.214022	4.09024	4.30926e-05	0.00059208
ENSG00000141506.15	ENSG00000141506	PIK3R5	Q8WYR1	phosphoinositide-3-kinase regulatory subunit 5 [Source:HGNC Symbol;Acc:HGNC:30035]	788.212	0.873054	0.271593	3.21457	0.0013064	0.0118983
ENSG00000112406.5	ENSG00000112406	HECA	Q9UBI9	hdc homologcell cycle regulator [Source:HGNC Symbol;Acc:HGNC:21041]	128.326	0.871554	0.240809	3.61927	0.00029543	0.00325027
ENSG00000065809.14	ENSG00000065809	FAM107B	Q9H098	family with sequence similarity 107 member B [Source:HGNC Symbol;Acc:HGNC:23726]	324.776	0.871504	0.144878	6.01544	1.79396e-09	5.79107e-08
ENSG00000131773.14	ENSG00000131773	KHDRBS3	O75525	KH RNA binding domain containingsignal transduction associated 3 [Source:HGNC Symbol;Acc:HGNC:18117]	63.0986	0.870663	0.25343	3.43552	0.000591416	0.00595807
ENSG00000120370.13	ENSG00000120370	GORAB	R4GMT2	golginRAB6 interacting [Source:HGNC Symbol;Acc:HGNC:25676]	58.5636	0.869538	0.299626	2.90208	0.00370693	0.0288775
ENSG00000001629.10	ENSG00000001629	ANKIB1	Q9P2G1	ankyrin repeat and IBR domain containing 1 [Source:HGNC Symbol;Acc:HGNC:22215]	244.873	0.869518	0.195511	4.4474	8.6915e-06	0.000140948
ENSG00000185651.15	ENSG00000185651	UBE2L3	P68036	ubiquitin conjugating enzyme E2 L3 [Source:HGNC Symbol;Acc:HGNC:12488]	1165.66	0.869472	0.316487	2.74726	0.00600962	0.0433693
ENSG00000004897.12	ENSG00000004897	CDC27	P30260	cell division cycle 27 [Source:HGNC Symbol;Acc:HGNC:1728]	485.563	0.868804	0.279097	3.11292	0.00185249	0.0160271
ENSG00000107929.15	ENSG00000107929	LARP4B	Q92615	La ribonucleoprotein 4B [Source:HGNC Symbol;Acc:HGNC:28987]	923.323	0.866822	0.294997	2.9384	0.00329906	0.0261497
ENSG00000139668.9	ENSG00000139668	WDFY2	Q96P53	WD repeat and FYVE domain containing 2 [Source:HGNC Symbol;Acc:HGNC:20482]	190.479	0.866554	0.148476	5.83633	5.33619e-09	1.57058e-07
ENSG00000163900.11	ENSG00000163900	TMEM41A	Q96HV5	transmembrane protein 41A [Source:HGNC Symbol;Acc:HGNC:30544]	77.8575	0.866376	0.298997	2.89761	0.00376022	0.0292074
ENSG00000152484.14	ENSG00000152484	USP12	O75317	ubiquitin specific peptidase 12 [Source:HGNC Symbol;Acc:HGNC:20485]	226.668	0.864744	0.210022	4.1174	3.83175e-05	0.000530905
ENSG00000125454.12	ENSG00000125454	SLC25A19	Q9HC21	solute carrier family 25 member 19 [Source:HGNC Symbol;Acc:HGNC:14409]	127.576	0.864356	0.297246	2.90788	0.00363891	0.0284029
ENSG00000107897.20	ENSG00000107897	ACBD5	Q5T8D3	acyl-CoA binding domain containing 5 [Source:HGNC Symbol;Acc:HGNC:23338]	177.8	0.862893	0.274227	3.14664	0.00165156	0.0145295
ENSG00000164307.13	ENSG00000164307	ERAP1	Q9NZ08	endoplasmic reticulum aminopeptidase 1 [Source:HGNC Symbol;Acc:HGNC:18173]	54.9697	0.862443	0.263312	3.27537	0.00105524	0.00989217
ENSG00000136238.18	ENSG00000136238	RAC1	P63000	Rac family small GTPase 1 [Source:HGNC Symbol;Acc:HGNC:9801]	4228.33	0.861831	0.268033	3.2154	0.00130265	0.0118686
ENSG00000177410.13	ENSG00000177410			ZNFX1 antisense RNA 1 [Source:HGNC Symbol;Acc:HGNC:33101]	2208.87	0.860616	0.276629	3.11108	0.00186402	0.0161095
ENSG00000204574.14	ENSG00000204574	ABCF1	Q8NE71	ATP binding cassette subfamily F member 1 [Source:HGNC Symbol;Acc:HGNC:70]	433.01	0.859019	0.207213	4.14559	3.38945e-05	0.000476886
ENSG00000043093.15	ENSG00000043093	DCUN1D1	Q96GG9	defective in cullin neddylation 1 domain containing 1 [Source:HGNC Symbol;Acc:HGNC:18184]	278.388	0.858984	0.309854	2.77222	0.00556748	0.0406673
ENSG00000128989.11	ENSG00000128989	ARPP19	P56211	cAMP regulated phosphoprotein 19 [Source:HGNC Symbol;Acc:HGNC:16967]	467.713	0.857103	0.283526	3.02302	0.00250266	0.0207121
ENSG00000116752.6	ENSG00000116752	BCAS2	O75934	BCAS2 pre-mRNA processing factor [Source:HGNC Symbol;Acc:HGNC:975]	177.773	0.856684	0.296109	2.89314	0.00381415	0.0295117
ENSG00000152492.15	ENSG00000152492	CCDC50	Q8IVM0	coiled-coil domain containing 50 [Source:HGNC Symbol;Acc:HGNC:18111]	201.496	0.856227	0.261984	3.26825	0.00108216	0.0101012
ENSG00000110756.18	ENSG00000110756	HPS5	Q9UPZ3	HPS5 biogenesis of lysosomal organelles complex 2 subunit 2 [Source:HGNC Symbol;Acc:HGNC:17022]	182.558	0.854714	0.229676	3.72138	0.000198134	0.00229772
ENSG00000067066.17	ENSG00000067066	SP100	P23497	SP100 nuclear antigen [Source:HGNC Symbol;Acc:HGNC:11206]	706.536	0.853545	0.182727	4.67115	2.99524e-06	5.3966e-05
ENSG00000095397.16	ENSG00000095397	WHRN	Q9P202	whirlin [Source:HGNC Symbol;Acc:HGNC:16361]	55.6439	0.852325	0.254343	3.35108	0.000804969	0.00780498
ENSG00000101350.8	ENSG00000101350	KIF3B	O15066	kinesin family member 3B [Source:HGNC Symbol;Acc:HGNC:6320]	232.363	0.851706	0.300341	2.8358	0.00457109	0.0344366
ENSG00000173040.13	ENSG00000173040	EVC2	Q86UK5	EvC ciliary complex subunit 2 [Source:HGNC Symbol;Acc:HGNC:19747]	52.6293	0.851144	0.265302	3.20821	0.00133564	0.0121324
ENSG00000226328.7	ENSG00000226328			NUP50 divergent transcript [Source:HGNC Symbol;Acc:HGNC:50502]	203.22	0.850336	0.163939	5.18689	2.13831e-07	4.83121e-06
ENSG00000156515.24	ENSG00000156515	HK1	P19367	hexokinase 1 [Source:HGNC Symbol;Acc:HGNC:4922]	440.083	0.848627	0.307939	2.75583	0.00585435	0.0424144
ENSG00000127947.16	ENSG00000127947	PTPN12	Q05209	protein tyrosine phosphatase non-receptor type 12 [Source:HGNC Symbol;Acc:HGNC:9645]	450.171	0.847422	0.227132	3.73096	0.000190748	0.00222388
ENSG00000139826.6	ENSG00000139826	ABHD13	Q7L211	abhydrolase domain containing 13 [Source:HGNC Symbol;Acc:HGNC:20293]	103.664	0.846121	0.306468	2.76088	0.00576459	0.0418835
ENSG00000158201.10	ENSG00000158201	ABHD3	Q8WU67	abhydrolase domain containing 3phospholipase [Source:HGNC Symbol;Acc:HGNC:18718]	169.148	0.845538	0.242358	3.4888	0.000485199	0.00502719
ENSG00000113811.11	ENSG00000113811	SELENOK	Q9Y6D0	selenoprotein K [Source:HGNC Symbol;Acc:HGNC:30394]	579.7	0.84472	0.291934	2.89354	0.00380929	0.0294837
ENSG00000145782.13	ENSG00000145782	ATG12	O94817	autophagy related 12 [Source:HGNC Symbol;Acc:HGNC:588]	239.716	0.844379	0.300485	2.81005	0.00495336	0.0368998
ENSG00000151474.23	ENSG00000151474	FRMD4A	Q9P2Q2	FERM domain containing 4A [Source:HGNC Symbol;Acc:HGNC:25491]	721.435	0.844359	0.170631	4.94845	7.48066e-07	1.51871e-05
ENSG00000164142.16	ENSG00000164142	FAM160A1	Q05DH4	family with sequence similarity 160 member A1 [Source:HGNC Symbol;Acc:HGNC:34237]	86.9679	0.842366	0.231421	3.63997	0.000272666	0.00303177
ENSG00000176485.13	ENSG00000176485	PLAAT3	P53816	phospholipase A and acyltransferase 3 [Source:HGNC Symbol;Acc:HGNC:17825]	578.479	0.841461	0.19808	4.24808	2.15609e-05	0.000318272
ENSG00000129071.10	ENSG00000129071	MBD4	O95243	methyl-CpG binding domain 4DNA glycosylase [Source:HGNC Symbol;Acc:HGNC:6919]	637.243	0.841002	0.261757	3.21291	0.00131399	0.0119538
ENSG00000151611.17	ENSG00000151611	MMAA	Q8IVH4	metabolism of cobalamin associated A [Source:HGNC Symbol;Acc:HGNC:18871]	68.3102	0.840562	0.264509	3.17782	0.00148386	0.0132433
ENSG00000105993.15	ENSG00000105993	DNAJB6	O75190	DnaJ heat shock protein family (Hsp40) member B6 [Source:HGNC Symbol;Acc:HGNC:14888]	709.366	0.840401	0.271437	3.09612	0.00196071	0.0168109
ENSG00000135018.14	ENSG00000135018	UBQLN1	Q9UMX0	ubiquilin 1 [Source:HGNC Symbol;Acc:HGNC:12508]	541.917	0.838769	0.27877	3.00882	0.00262267	0.021542
ENSG00000120705.13	ENSG00000120705	ETF1	P62495	eukaryotic translation termination factor 1 [Source:HGNC Symbol;Acc:HGNC:3477]	467.266	0.83088	0.298793	2.78079	0.00542265	0.0398518
ENSG00000265241.7	ENSG00000265241	RBM8	A0A023T787	RNA binding motif protein 8A [Source:HGNC Symbol;Acc:HGNC:9905]	491.883	0.828263	0.233874	3.54149	0.000397868	0.00423376
ENSG00000138231.13	ENSG00000138231	DBR1	Q9UK59	debranching RNA lariats 1 [Source:HGNC Symbol;Acc:HGNC:15594]	76.5025	0.827513	0.283072	2.92333	0.00346307	0.0271984
ENSG00000155329.12	ENSG00000155329	ZCCHC10	D6RHC2	zinc finger CCHC-type containing 10 [Source:HGNC Symbol;Acc:HGNC:25954]	306.274	0.824999	0.159895	5.15963	2.47434e-07	5.50244e-06
ENSG00000132024.18	ENSG00000132024	CC2D1A	Q6P1N0	coiled-coil and C2 domain containing 1A [Source:HGNC Symbol;Acc:HGNC:30237]	98.6835	0.823147	0.255675	3.2195	0.00128415	0.0117313
ENSG00000175782.11	ENSG00000175782	SLC35E3	Q7Z769	solute carrier family 35 member E3 [Source:HGNC Symbol;Acc:HGNC:20864]	283.572	0.822654	0.225033	3.6557	0.000256483	0.00287311
ENSG00000170365.10	ENSG00000170365	SMAD1	Q15797	SMAD family member 1 [Source:HGNC Symbol;Acc:HGNC:6767]	79.1897	0.822348	0.260624	3.1553	0.00160334	0.0141675
ENSG00000064012.22	ENSG00000064012	CASP8	Q14790	caspase 8 [Source:HGNC Symbol;Acc:HGNC:1509]	365.622	0.821507	0.261346	3.14337	0.00167014	0.0146768
ENSG00000196352.16	ENSG00000196352	CD55	P08174	CD55 molecule (Cromer blood group) [Source:HGNC Symbol;Acc:HGNC:2665]	146.715	0.817314	0.288921	2.82885	0.00467152	0.0350722
ENSG00000155561.15	ENSG00000155561	NUP205	Q92621	nucleoporin 205 [Source:HGNC Symbol;Acc:HGNC:18658]	180.341	0.815877	0.206915	3.94305	8.04524e-05	0.00103995
ENSG00000177335.11	ENSG00000177335			chromosome 8 open reading frame 31 [Source:HGNC Symbol;Acc:HGNC:26731]	56.6891	0.814668	0.292329	2.78682	0.00532287	0.0391785
ENSG00000110497.15	ENSG00000110497	AMBRA1	Q9C0C7	autophagy and beclin 1 regulator 1 [Source:HGNC Symbol;Acc:HGNC:25990]	286.638	0.813876	0.132134	6.15948	7.29831e-10	2.49337e-08
ENSG00000136715.19	ENSG00000136715	SAP130	Q9H0E3	Sin3A associated protein 130 [Source:HGNC Symbol;Acc:HGNC:29813]	283.892	0.811855	0.180374	4.50096	6.76487e-06	0.000112686
ENSG00000166575.17	ENSG00000166575	TMEM135	Q86UB9	transmembrane protein 135 [Source:HGNC Symbol;Acc:HGNC:26167]	187.808	0.809811	0.170011	4.76328	1.90467e-06	3.58095e-05
ENSG00000005486.17	ENSG00000005486	RHBDD2	Q6NTF9	rhomboid domain containing 2 [Source:HGNC Symbol;Acc:HGNC:23082]	122.767	0.80579	0.297818	2.70564	0.0068172	0.0480424
[truncated: 1,414 more rows]
[truncated: 5,000 more columns]

## Sheet: GO lipo control vs. lipo pdAT
GO.ID	Term	Annotated	Significant	Expected	Pval
GO:0060337	type I interferon signaling pathway	77	42	14.57	3.2e-14
GO:0006954	inflammatory response	595	223	112.57	2.4e-13
GO:0071222	cellular response to lipopolysaccharide	161	80	30.46	5.5e-13
GO:0006959	humoral immune response	207	69	39.16	2.2e-11
GO:0060333	interferon-gamma-mediated signaling path...	78	43	14.76	1.1e-10
GO:0051092	positive regulation of NF-kappaB transcr...	139	58	26.3	4.0e-10
GO:0051607	defense response to virus	214	88	40.49	9.7e-10
GO:0043123	positive regulation of I-kappaB kinase/N...	163	64	30.84	1.0e-09
GO:0043312	neutrophil degranulation	423	133	80.03	1.5e-09
GO:0045087	innate immune response	775	265	146.62	1.1e-07
GO:0032755	positive regulation of interleukin-6 pro...	75	33	14.19	5.4e-07
GO:1901224	positive regulation of NIK/NF-kappaB sig...	58	27	10.97	1.5e-06
GO:0019221	cytokine-mediated signaling pathway	676	258	127.89	1.7e-06
GO:0009615	response to virus	299	123	56.57	2.0e-06
GO:0032760	positive regulation of tumor necrosis fa...	72	31	13.62	2.1e-06
GO:0002250	adaptive immune response	359	138	67.92	2.2e-06
GO:0030890	positive regulation of B cell proliferat...	32	18	6.05	2.8e-06
GO:0032757	positive regulation of interleukin-8 pro...	50	24	9.46	2.9e-06
GO:0035666	TRIF-dependent toll-like receptor signal...	27	16	5.11	4.0e-06
GO:0032731	positive regulation of interleukin-1 bet...	49	23	9.27	7.4e-06
GO:0031663	lipopolysaccharide-mediated signaling pa...	51	26	9.65	7.5e-06
GO:0045944	positive regulation of transcription by ...	1009	252	190.89	8.1e-06
GO:0045766	positive regulation of angiogenesis	133	49	25.16	9.2e-06
GO:0071356	cellular response to tumor necrosis fact...	252	90	47.68	1.0e-05
GO:0060100	positive regulation of phagocytosis, eng...	13	10	2.46	1.2e-05
GO:0033141	positive regulation of peptidyl-serine p...	11	9	2.08	1.2e-05
GO:0010803	regulation of tumor necrosis factor-medi...	54	24	10.22	1.2e-05
GO:0034341	response to interferon-gamma	167	83	31.59	1.6e-05
GO:0002286	T cell activation involved in immune res...	87	47	16.46	1.7e-05
GO:0016032	viral process	847	245	160.24	2.2e-05
GO:0007229	integrin-mediated signaling pathway	97	35	18.35	2.3e-05
GO:0071346	cellular response to interferon-gamma	151	72	28.57	2.3e-05
GO:0070498	interleukin-1-mediated signaling pathway	95	39	17.97	2.5e-05
GO:0071347	cellular response to interleukin-1	161	66	30.46	2.5e-05
GO:1904646	cellular response to amyloid-beta	30	16	5.68	2.5e-05
GO:0070374	positive regulation of ERK1 and ERK2 cas...	170	55	32.16	2.7e-05
GO:0050729	positive regulation of inflammatory resp...	103	45	19.49	3.1e-05
GO:0043330	response to exogenous dsRNA	37	19	7	3.4e-05
GO:0043066	negative regulation of apoptotic process	727	205	137.54	4.0e-05
GO:0030183	B cell differentiation	118	46	22.32	4.2e-05
GO:0045893	positive regulation of transcription, DN...	1366	345	258.43	4.6e-05
GO:0043065	positive regulation of apoptotic process	475	144	89.86	4.9e-05
GO:0032486	Rap protein signal transduction	14	10	2.65	5.1e-05
GO:0008285	negative regulation of cell population p...	571	166	108.03	6.3e-05
GO:0034142	toll-like receptor 4 signaling pathway	34	19	6.43	6.7e-05
GO:0043537	negative regulation of blood vessel endo...	29	14	5.49	6.8e-05
GO:0002230	positive regulation of defense response ...	26	14	4.92	7.0e-05
GO:0006955	immune response	1712	569	323.89	7.9e-05
GO:0042531	positive regulation of tyrosine phosphor...	49	21	9.27	9.8e-05
GO:0045429	positive regulation of nitric oxide bios...	30	15	5.68	0.00012
GO:0002755	MyD88-dependent toll-like receptor signa...	29	15	5.49	0.00012
GO:0070301	cellular response to hydrogen peroxide	80	26	15.13	0.00014
GO:0032695	negative regulation of interleukin-12 pr...	16	10	3.03	0.00015
GO:0045730	respiratory burst	29	15	5.49	0.00015
GO:0140289	protein mono-ADP-ribosylation	11	8	2.08	0.00016
GO:0032727	positive regulation of interferon-alpha ...	19	11	3.59	0.00018
GO:0042127	regulation of cell population proliferat...	1362	357	257.67	0.00018
GO:0050776	regulation of immune response	769	260	145.49	0.00019
GO:1990000	amyloid fibril formation	21	10	3.97	0.00022
GO:0010887	negative regulation of cholesterol stora...	9	7	1.7	0.00022
GO:2000343	positive regulation of chemokine (C-X-C ...	9	7	1.7	0.00022
GO:0034134	toll-like receptor 2 signaling pathway	16	10	3.03	0.00024
GO:0007568	aging	258	80	48.81	0.00027
GO:0050852	T cell receptor signaling pathway	180	60	34.05	0.00028
GO:0002479	antigen processing and presentation of e...	63	24	11.92	0.00029
GO:0032735	positive regulation of interleukin-12 pr...	32	15	6.05	0.00029
GO:0032728	positive regulation of interferon-beta p...	29	14	5.49	0.00032
GO:0051091	positive regulation of DNA-binding trans...	236	90	44.65	0.00033
GO:0043507	positive regulation of JUN kinase activi...	63	28	11.92	0.00034
GO:1900745	positive regulation of p38MAPK cascade	26	13	4.92	0.00034
GO:0001666	response to hypoxia	309	83	58.46	0.00035
GO:0036109	alpha-linolenic acid metabolic process	12	8	2.27	0.00039
GO:0035723	interleukin-15-mediated signaling pathwa...	12	8	2.27	0.00039
GO:0030336	negative regulation of cell migration	228	71	43.13	0.00039
GO:0120162	positive regulation of cold-induced ther...	83	29	15.7	0.00040
GO:0043547	positive regulation of GTPase activity	374	100	70.76	0.00041
GO:0032733	positive regulation of interleukin-10 pr...	33	15	6.24	0.00045
GO:0042493	response to drug	313	88	59.22	0.00047
GO:0045071	negative regulation of viral genome repl...	44	20	8.32	0.00049
GO:0014068	positive regulation of phosphatidylinosi...	80	28	15.13	0.00049
GO:0070936	protein K48-linked ubiquitination	58	23	10.97	0.00049
GO:0032743	positive regulation of interleukin-2 pro...	30	14	5.68	0.00050
GO:0043551	regulation of phosphatidylinositol 3-kin...	47	19	8.89	0.00050
GO:0032740	positive regulation of interleukin-17 pr...	15	9	2.84	0.00051
GO:0007204	positive regulation of cytosolic calcium...	248	65	46.92	0.00054
GO:0001916	positive regulation of T cell mediated c...	25	13	4.73	0.00057
GO:0045785	positive regulation of cell adhesion	375	134	70.95	0.00060
GO:0032330	regulation of chondrocyte differentiatio...	45	13	8.51	0.00060
GO:0050853	B cell receptor signaling pathway	54	28	10.22	0.00072
GO:0032722	positive regulation of chemokine product...	53	25	10.03	0.00073
GO:0038095	Fc-epsilon receptor signaling pathway	102	33	19.3	0.00082
GO:0030216	keratinocyte differentiation	145	31	27.43	0.00085
GO:0050830	defense response to Gram-positive bacter...	72	26	13.62	0.00086
GO:0046718	viral entry into host cell	118	40	22.32	0.00087
GO:0050900	leukocyte migration	376	132	71.13	0.00087
GO:0002480	antigen processing and presentation of e...	8	6	1.51	0.00090
GO:0060907	positive regulation of macrophage cytoki...	8	6	1.51	0.00090
GO:1902042	negative regulation of extrinsic apoptot...	35	15	6.62	0.00095
GO:0007169	transmembrane receptor protein tyrosine ...	635	155	120.13	0.00111
GO:0046330	positive regulation of JNK cascade	80	27	15.13	0.00116
GO:0061179	negative regulation of insulin secretion...	6	5	1.14	0.00122
GO:0002606	positive regulation of dendritic cell an...	6	5	1.14	0.00122
GO:0038156	interleukin-3-mediated signaling pathway	4	4	0.76	0.00128
GO:0007296	vitellogenesis	4	4	0.76	0.00128
GO:0016064	immunoglobulin mediated immune response	103	36	19.49	0.00135
GO:0060397	growth hormone receptor signaling pathwa...	11	7	2.08	0.00139
GO:0000122	negative regulation of transcription by ...	762	184	144.16	0.00142
GO:0045088	regulation of innate immune response	277	85	52.4	0.00153
GO:0051403	stress-activated MAPK cascade	242	73	45.78	0.00155
GO:0032691	negative regulation of interleukin-1 bet...	23	11	4.35	0.00155
GO:0042832	defense response to protozoan	23	11	4.35	0.00155
GO:0007259	receptor signaling pathway via JAK-STAT	125	48	23.65	0.00157
GO:0043154	negative regulation of cysteine-type end...	60	23	11.35	0.00163
GO:0071404	cellular response to low-density lipopro...	17	10	3.22	0.00163
GO:0016925	protein sumoylation	71	24	13.43	0.00164
GO:0019674	NAD metabolic process	44	19	8.32	0.00168
GO:0035924	cellular response to vascular endothelia...	57	20	10.78	0.00169
GO:0048662	negative regulation of smooth muscle cel...	34	14	6.43	0.00170
GO:0006919	activation of cysteine-type endopeptidas...	79	26	14.95	0.00170
GO:0006979	response to oxidative stress	387	117	73.22	0.00174
GO:0098586	cellular response to virus	56	22	10.59	0.00180
GO:0008360	regulation of cell shape	144	42	27.24	0.00184
GO:0042060	wound healing	459	138	86.84	0.00204
GO:0010629	negative regulation of gene expression	1048	255	198.27	0.00220
GO:0071223	cellular response to lipoteichoic acid	9	6	1.7	0.00226
GO:0032729	positive regulation of interferon-gamma ...	56	20	10.59	0.00227
GO:0032753	positive regulation of interleukin-4 pro...	24	11	4.54	0.00237
GO:0038111	interleukin-7-mediated signaling pathway	24	11	4.54	0.00237
GO:0046627	negative regulation of insulin receptor ...	31	13	5.86	0.00261
GO:0050731	positive regulation of peptidyl-tyrosine...	160	57	30.27	0.00267
GO:0090136	epithelial cell-cell adhesion	16	9	3.03	0.00278
GO:0006816	calcium ion transport	343	78	64.89	0.00278
GO:0090557	establishment of endothelial intestinal ...	12	7	2.27	0.00279
GO:0010745	negative regulation of macrophage derive...	12	7	2.27	0.00279
GO:0019216	regulation of lipid metabolic process	334	85	63.19	0.00282
GO:0042157	lipoprotein metabolic process	114	33	21.57	0.00288
GO:0034162	toll-like receptor 9 signaling pathway	23	12	4.35	0.00291
GO:0043011	myeloid dendritic cell differentiation	17	9	3.22	0.00292
GO:0060252	positive regulation of glial cell prolif...	15	8	2.84	0.00293
GO:0007596	blood coagulation	294	85	55.62	0.00297
GO:1904707	positive regulation of vascular associat...	28	12	5.3	0.00305
GO:0032088	negative regulation of NF-kappaB transcr...	73	24	13.81	0.00305
GO:0051028	mRNA transport	137	31	25.92	0.00309
GO:0072659	protein localization to plasma membrane	252	70	47.68	0.00329
GO:0030335	positive regulation of cell migration	451	143	85.32	0.00333
GO:0051496	positive regulation of stress fiber asse...	50	18	9.46	0.00334
GO:1902895	positive regulation of pri-miRNA transcr...	39	15	7.38	0.00346
GO:0007257	activation of JUN kinase activity	39	15	7.38	0.00346
GO:0034097	response to cytokine	1004	362	189.94	0.00357
GO:0061154	endothelial tube morphogenesis	15	8	2.84	0.00360
GO:0038113	interleukin-9-mediated signaling pathway	7	5	1.32	0.00361
GO:0050861	positive regulation of B cell receptor s...	7	5	1.32	0.00361
GO:0002486	antigen processing and presentation of e...	7	5	1.32	0.00361
GO:0060155	platelet dense granule organization	7	5	1.32	0.00361
GO:0048227	plasma membrane to endosome transport	7	5	1.32	0.00361
GO:0031666	positive regulation of lipopolysaccharid...	7	5	1.32	0.00361
GO:1904417	positive regulation of xenophagy	7	5	1.32	0.00361
GO:2000144	positive regulation of DNA-templated tra...	35	8	6.62	0.00362
GO:0031623	receptor internalization	98	25	18.54	0.00365
GO:0050727	regulation of inflammatory response	271	101	51.27	0.00378
GO:1990830	cellular response to leukemia inhibitory...	74	24	14	0.00383
GO:0042102	positive regulation of T cell proliferat...	88	35	16.65	0.00390
GO:0071353	cellular response to interleukin-4	27	15	5.11	0.00398
GO:0010718	positive regulation of epithelial to mes...	46	18	8.7	0.00413
GO:0001974	blood vessel remodeling	32	13	6.05	0.00431
GO:0050768	negative regulation of neurogenesis	118	33	22.32	0.00444
GO:0006091	generation of precursor metabolites and ...	446	108	84.38	0.00467
GO:1904996	positive regulation of leukocyte adhesio...	17	11	3.22	0.00472
GO:0042117	monocyte activation	12	7	2.27	0.00475
GO:1903204	negative regulation of oxidative stress-...	15	7	2.84	0.00475
GO:0045657	positive regulation of monocyte differen...	10	6	1.89	0.00475
GO:1903265	positive regulation of tumor necrosis fa...	10	6	1.89	0.00475
GO:0042953	lipoprotein transport	10	6	1.89	0.00475
GO:0060996	dendritic spine development	93	21	17.59	0.00476
GO:0045653	negative regulation of megakaryocyte dif...	16	8	3.03	0.00489
GO:0045599	negative regulation of fat cell differen...	44	16	8.32	0.00493
GO:0009409	response to cold	44	16	8.32	0.00497
GO:0043388	positive regulation of DNA binding	45	18	8.51	0.00503
GO:0007035	vacuolar acidification	21	10	3.97	0.00504
GO:0002323	natural killer cell activation involved ...	22	9	4.16	0.00505
GO:0060546	negative regulation of necroptotic proce...	13	7	2.46	0.00505
GO:0070979	protein K11-linked ubiquitination	26	11	4.92	0.00508
GO:0016579	protein deubiquitination	245	65	46.35	0.00526
GO:0051650	establishment of vesicle localization	191	42	36.13	0.00541
GO:0060841	venous blood vessel development	13	7	2.46	0.00542
GO:0061014	positive regulation of mRNA catabolic pr...	49	13	9.27	0.00542
GO:0042270	protection from natural killer cell medi...	5	4	0.95	0.00543
GO:0071224	cellular response to peptidoglycan	5	4	0.95	0.00543
GO:0010694	positive regulation of alkaline phosphat...	5	4	0.95	0.00543
GO:0031394	positive regulation of prostaglandin bio...	5	4	0.95	0.00543
GO:0060931	sinoatrial node cell development	5	4	0.95	0.00543
GO:0043378	positive regulation of CD8-positive, alp...	5	4	0.95	0.00543
GO:2000660	negative regulation of interleukin-1-med...	5	4	0.95	0.00543
GO:1905563	negative regulation of vascular endothel...	5	4	0.95	0.00543
GO:0034136	negative regulation of toll-like recepto...	5	4	0.95	0.00543
GO:0006974	cellular response to DNA damage stimulus	782	174	147.94	0.00545
GO:0051865	protein autoubiquitination	66	21	12.49	0.00562
GO:0008015	blood circulation	447	106	84.57	0.00567
GO:0048008	platelet-derived growth factor receptor ...	53	23	10.03	0.00581
GO:0090023	positive regulation of neutrophil chemot...	23	10	4.35	0.00592

## Sheet: KEGG lipo control vs. lipo pdAT
ID	Description	GeneRatio	BgRatio	pvalue	p.adjust	qvalue	geneID	Count
hsa04668	TNF signaling pathway	55/1374	112/8112	2.68632e-15	8.86484e-13	5.93817e-13	10000/10488/1051/1147/1326/1386/1435/182/1906/197259/2920/2921/329/330/3383/3456/3553/3569/3600/3725/3976/4049/4217/4318/4323/468/4790/4792/5293/5295/5600/5606/5743/5970/602/6347/6364/64127/64764/7124/7185/7186/7187/7188/7412/836/840/841/843/8517/8717/8737/8837/9021/9586	55
hsa04613	Neutrophil extracellular trap formation	75/1374	190/8112	6.6468e-14	1.09672e-11	7.34646e-12	10000/10014/10105/10533/1183/1184/121504/1379/2212/2357/27180/2811/3015/3017/3020/3021/3146/3684/440689/4790/51284/51311/5293/5295/5330/5332/554313/55506/5578/5579/5600/5879/5880/5970/653361/6714/6850/7097/718/723790/79792/8294/8334/8337/8338/8339/834/8343/8344/8346/8347/8349/8350/8351/8352/8353/8354/8355/8356/8357/8358/8359/8360/8361/8362/8363/8364/8365/8366/8367/8368/837/8370/8968/8970	75
hsa05417	Lipid and atherosclerosis	81/1374	215/8112	1.33839e-13	1.27698e-11	8.55394e-12	10000/10010/10451/1147/148022/19/2081/23643/29110/2920/2921/3303/3304/3306/3312/3320/3383/3439/3442/3447/3451/3452/3456/3553/3569/3576/3654/3665/3717/3725/4067/4217/4318/4615/468/4773/4775/4790/4792/4973/51135/5293/5295/5330/5332/5452/5468/5530/5578/5600/5606/57534/5879/5906/5908/596/5970/6347/637/653361/6714/6774/7097/7124/7186/7187/7412/7494/816/834/836/840/841/842/8517/8743/8797/9138/929/948/9…	81
hsa05203	Viral carcinogenesis	78/1374	204/8112	1.54786e-13	1.27698e-11	8.55394e-12	10014/1021/1026/10488/121504/1386/1959/2885/2934/2959/2961/2967/3017/3105/3133/3134/3516/3665/3716/3718/3725/4067/440689/468/4790/4791/4792/5293/5295/5366/554313/5567/5879/595/5966/5970/64764/6672/6714/6774/6776/6850/718/7185/7186/7187/7188/7533/8294/8339/8343/8344/8346/8347/8349/8359/836/8360/8361/8362/8363/8364/8365/8366/8367/8368/8370/841/8517/85477/8717/8900/8970/9261/9519/9586/983/991	78
hsa05163	Human cytomegalovirus infection	82/1374	225/8112	7.70001e-13	4.64446e-11	3.11112e-11	10000/1021/1026/10488/10672/1147/115004/1386/1499/1869/1978/2002/2776/2791/2792/2885/29110/3105/3133/3134/340061/3439/3442/3447/3451/3452/3456/3553/3569/3576/3587/3685/3710/3716/388372/468/4773/4775/4790/4792/5293/5295/5330/5332/5530/5567/5578/5579/5600/567/5732/5743/5879/5880/595/5970/6347/6351/637/6387/64764/6654/6714/6774/7124/7186/7188/7248/7422/7852/836/841/842/8517/8717/8737/9138/94235/9560…	82
hsa05169	Epstein-Barr virus infection	76/1374	202/8112	8.44448e-13	4.64446e-11	3.11112e-11	10000/1021/1026/10912/1147/1643/1869/29110/29760/3105/3109/3112/3117/3122/3133/3134/3280/3383/3439/3442/3447/3451/3452/3456/3516/3569/3654/3665/3716/3718/3725/4067/4615/4616/4790/4791/4792/4793/4794/51135/51426/5293/5295/5600/5606/567/5717/5718/5879/595/596/5970/5971/637/6773/6774/6850/7097/7124/7186/7187/7188/7431/836/841/842/8517/864/8717/8737/8900/9541/960/9612/9636/965	76
hsa05161	Hepatitis B	65/1374	162/8112	1.3437e-12	6.3346e-11	4.24327e-11	10000/1026/10488/1147/1386/148022/1643/1869/1959/2002/2885/29110/332/3439/3442/3447/3451/3452/3456/3569/3576/3654/3665/3716/3717/3718/3725/4088/4214/4318/4615/468/4773/4775/4790/4792/51135/5293/5295/5578/5579/5600/5606/596/5970/637/64135/64764/6654/6714/6773/6774/6776/6778/7048/7097/7124/7187/836/841/842/843/8517/8900/9586	65
hsa04064	NF-kappa B signaling pathway	48/1374	104/8112	2.99805e-12	1.2367e-10	8.2841e-11	10673/10912/1147/142/148022/23643/2920/2921/29760/329/330/331/3383/3553/3576/3654/388372/4049/4067/4615/4616/4790/4791/4792/51135/5579/5743/596/597/5970/5971/6351/6387/6850/7124/7185/7186/7187/7188/7412/8517/8717/8737/8792/8837/8915/929/9560	48
hsa05322	Systemic lupus erythematosus	56/1374	136/8112	1.44836e-11	5.31064e-10	3.55736e-10	121504/2212/3015/3017/3020/3021/3109/3112/3117/3122/440689/554313/55506/6737/7124/714/716/717/718/723790/733/8294/8334/8337/8338/8339/8343/8344/8346/8347/8349/8350/8351/8352/8353/8354/8355/8356/8357/8358/8359/8360/8361/8362/8363/8364/8365/8366/8367/8368/8370/8968/8970/940/941/942	56
hsa04621	NOD-like receptor signaling pathway	68/1374	184/8112	3.567e-11	1.17711e-09	7.88495e-10	10010/10135/10392/10628/1147/115361/115362/148022/1508/24145/2633/2634/2635/29110/2920/2921/329/330/331/3320/340061/3439/3442/3447/3451/3452/3456/3553/3569/3576/3665/3710/3716/3725/4210/4615/4671/4790/4792/4793/51135/5330/5332/55669/5600/596/5970/6347/64127/6773/7124/7186/7187/7188/7205/7295/79792/834/837/841/84557/8517/8737/8767/9051/9140/9447/9474	68
hsa05167	Kaposi sarcoma-associated herpesvirus infection	69/1374	194/8112	1.86874e-10	5.60623e-09	3.75537e-09	10000/1021/1026/1147/148022/1499/1869/23533/2791/2792/29110/2920/2921/3055/3091/3105/3133/3134/3383/3439/3442/3447/3451/3452/3456/3569/3576/3665/3710/3716/3717/3725/4067/4277/4773/4775/4790/4792/5155/5293/5295/5530/5600/5743/5879/595/5970/637/64422/6714/6773/6774/6850/718/7186/7187/7316/7422/7538/836/841/842/84557/8517/8717/9261/942/94235/9976	69
hsa04620	Toll-like receptor signaling pathway	45/1374	104/8112	2.10606e-10	5.79167e-09	3.87958e-09	10000/1147/1326/148022/23643/29110/3439/3442/3447/3451/3452/3456/3553/3569/3576/3654/3663/3665/3725/388372/4283/4615/4790/4792/51135/51284/51311/5293/5295/5600/5606/5879/5970/6351/7097/7100/7124/7187/841/8517/8737/929/941/942/9560	45
hsa04622	RIG-I-like receptor signaling pathway	34/1374	70/8112	8.43433e-10	2.0626e-08	1.38164e-08	10010/1147/29110/340061/3439/3442/3447/3451/3452/3456/3467/3576/3665/4214/4790/4792/4793/5600/5970/64135/64343/7124/7186/7187/79132/80143/841/843/8517/8717/8737/9140/9474/9636	34
hsa05152	Tuberculosis	64/1374	180/8112	8.75042e-10	2.0626e-08	1.38164e-08	10000/1051/11151/1263/1379/1594/2207/2212/2213/26253/3109/3112/3117/3122/3439/3442/3447/3451/3452/3456/3460/3552/3553/3569/3587/3654/3656/3684/3716/3717/4046/4360/4615/4790/4801/51135/51561/51606/5530/5600/5869/596/5970/5993/5994/637/64127/6714/6850/7097/7124/718/7421/816/836/841/842/843/8717/8767/8877/8915/929/972	64
hsa05132	Salmonella infection	80/1374	249/8112	1.85892e-09	4.08961e-08	2.73945e-08	10000/10006/10383/103910/10392/1147/1499/197259/23191/23207/23643/26263/29109/29895/3071/329/330/3320/338382/347733/3553/3569/3576/3654/3725/3799/3831/391/399/4074/4615/4671/4790/4792/5058/51135/51143/51164/5216/5293/55207/5600/5606/5869/5879/5898/596/5970/6188/6237/6281/6993/7097/7100/7124/7186/7277/7280/7295/79026/79792/834/83547/836/83658/837/840/841/8517/8717/8737/8743/8767/8797/8976/9266/926…	80
hsa05202	Transcriptional misregulation in cancer	66/1374	192/8112	2.38241e-09	4.91371e-08	3.29148e-08	1026/1051/10912/1436/1643/171558/1848/2005/2120/2130/2313/2321/3020/3021/3087/329/330/3398/3479/3486/3569/3576/3684/3728/4086/4094/4149/4208/4286/4318/4616/4790/5079/5090/51426/51513/5371/5468/55589/5966/597/5970/604/64332/6929/7048/7185/7403/7468/7709/7850/8091/8350/8351/8352/8353/8354/8355/8356/8357/8358/85414/8900/8968/929/942	66
hsa05134	Legionellosis	29/1374	57/8112	3.78214e-09	7.3418e-08	4.91795e-08	1379/23786/2920/2921/3303/3304/3306/3312/3553/3569/3576/3684/4615/4671/4790/4791/4792/56681/5970/7097/7100/7124/718/834/836/840/841/842/929	29
hsa05162	Measles	52/1374	139/8112	4.56651e-09	8.37194e-08	5.608e-08	10000/1021/103/1147/2213/29110/3303/3304/3306/3312/3439/3442/3447/3451/3452/3456/3552/3553/3569/3654/3665/3716/3718/3725/4600/4615/4790/4792/4793/51135/51284/5293/5295/595/596/5970/637/64135/6504/6773/6774/6776/7097/7187/836/841/842/8517/868/8717/9367/940	52
hsa05164	Influenza A	60/1374	171/8112	5.29528e-09	9.19707e-08	6.16072e-08	10000/1021/10241/103/10482/1147/148022/29107/29110/3109/3112/3117/3122/3383/3439/3442/3447/3451/3452/3456/3460/3552/3553/3569/3576/3665/3716/3717/4600/4615/4790/4792/4793/4928/51135/51284/5293/5295/5371/5578/5579/55916/5970/6347/637/64135/6773/7124/7187/834/836/841/842/8517/8717/8743/8766/8797/9021/91543	60
hsa04630	JAK-STAT signaling pathway	57/1374	162/8112	1.14247e-08	1.88508e-07	1.26273e-07	10000/10254/1026/11009/1154/116379/1438/1439/1440/163702/2057/2273/282616/282618/2885/30837/3439/3442/3447/3451/3452/3456/3460/3467/3563/3566/3569/3574/3575/3587/3594/3600/3601/3716/3717/3718/3976/4170/5008/5155/51561/5292/5293/5295/595/596/64109/6654/6773/6774/6776/6778/8027/8835/9021/9063/9306	57
hsa05131	Shigellosis	77/1374	247/8112	1.68199e-08	2.64312e-07	1.77051e-07	10000/10241/10318/103910/10392/10801/1147/115004/2017/29110/29895/3020/3021/3098/3099/340061/3456/3553/3576/3688/3710/3725/4303/4615/4671/4790/4792/4793/5216/5293/5295/5330/5332/5600/58528/5879/596/5970/64121/6714/7100/7124/718/7186/7188/7316/7321/834/8350/8351/8352/8353/8354/8355/8356/8357/8358/837/8454/84557/8517/8717/8737/8767/8878/8915/8968/8976/9140/9181/92610/9266/9267/929/9474/9564/960	77
hsa05222	Small cell lung cancer	38/1374	92/8112	2.53289e-08	3.79933e-07	2.54501e-07	10000/1021/1026/10912/1147/1282/1284/1643/1869/2335/329/330/331/3675/3685/3688/3911/3914/4149/4616/4790/4792/51426/5293/5295/5743/595/596/5970/7185/7186/7187/7188/7709/79444/836/842/8517	38
hsa04380	Osteoclast differentiation	47/1374	128/8112	4.95498e-08	7.10932e-07	4.76223e-07	10000/10990/11006/1147/126014/1435/1436/2212/2213/2355/2534/2885/29760/3456/3460/353514/3552/3553/3716/3725/3937/4286/4773/4790/4791/4792/5293/5295/54209/5468/5530/5600/5879/5970/5971/653361/6773/6850/7006/7048/7124/7186/8061/8517/8792/8878/9021	47
hsa05145	Toxoplasmosis	42/1374	112/8112	1.28862e-07	1.77185e-06	1.18688e-06	10000/10105/1147/23533/23643/240/3109/3112/3117/3122/329/330/3303/3304/3306/331/3312/3460/3587/3654/3688/3716/3717/3911/3914/4615/4790/4792/4793/51135/5600/5606/596/5970/6774/7097/7124/79444/836/841/842/8517	42
hsa05171	Coronavirus disease - COVID-19	71/1374	232/8112	1.38988e-07	1.83464e-06	1.22895e-06	103/1147/115004/1440/1839/2212/29110/340061/3439/3442/3447/3451/3452/3456/3553/3569/3576/3654/3716/3725/4600/4615/4736/4790/4792/4793/51135/51284/51311/5293/5295/5578/5579/5600/5970/6130/6147/6157/6170/6175/6181/6188/6192/6205/6208/6222/6229/6234/6235/629/6347/64135/6773/6774/6850/6868/7097/7124/714/716/717/718/7187/719/733/834/8517/8829/9045/9349/9636	71
hsa05034	Alcoholism	60/1374	187/8112	2.14628e-07	2.72412e-06	1.82477e-06	10014/10488/116443/121504/1386/2791/2792/2885/2906/3015/3017/3020/3021/4128/440689/468/5501/554313/55506/5567/5569/64764/6531/6654/723790/8294/8334/8337/8338/8339/8343/8344/8346/8347/8349/8350/8351/8352/8353/8354/8355/8356/8357/8358/8359/8360/8361/8362/8363/8364/8365/8366/8367/8368/8370/84254/8968/8970/94235/9586	60
hsa05130	Pathogenic Escherichia coli infection	61/1374	197/8112	6.80841e-07	8.32139e-06	5.57414e-06	10006/10383/10672/10802/1147/137075/1902/2017/2212/23191/2534/3071/347733/3553/3569/3576/3654/3688/3725/4615/4642/4643/4671/4790/4792/4793/5058/51135/55930/5600/57121/5879/5970/6188/64005/644150/6714/7100/7124/7186/7277/7280/7430/834/836/837/840/841/842/8517/8717/8737/8743/8797/8976/9076/9138/9181/9266/9267/9826	61
hsa05418	Fluid shear stress and atherosclerosis	47/1374	139/8112	8.34346e-07	9.83337e-06	6.58694e-06	10000/10365/1147/1499/1514/1728/1906/2946/2948/3320/3383/3552/3553/3685/3725/4208/4217/4257/4259/4318/445/4790/5155/5175/5293/5295/5562/5600/5879/5880/596/5970/6347/6385/653361/659/6613/6714/7124/7295/7412/7422/7850/8517/8878/9181/93	47
hsa05140	Leishmaniasis	31/1374	77/8112	9.5508e-07	1.08682e-05	7.28011e-06	1379/2002/2212/3109/3112/3117/3122/3460/3552/3553/3654/3676/3684/3688/3716/3717/3725/4615/4790/4792/4793/51135/5579/5600/5743/5970/65108/653361/7097/7124/718	31
hsa04210	Apoptosis	46/1374	136/8112	1.07925e-06	1.15669e-05	7.74818e-06	10000/1075/10912/1147/142/1439/1508/1514/1616/2081/329/330/331/332/3563/3710/3725/4170/4217/4616/468/4790/4792/5293/5295/5366/596/597/5970/637/7124/7185/7186/7277/836/840/841/842/843/8517/8717/8737/8739/8743/8797/8837	46
hsa04625	C-type lectin receptor signaling pathway	38/1374	104/8112	1.08659e-06	1.15669e-05	7.74818e-06	10000/1147/1263/1959/2207/26253/3553/3569/3710/3725/4046/4773/4775/4790/4791/4792/5058/51561/5293/5295/5530/5600/5743/5970/5971/602/6237/6367/6714/6773/6850/7124/834/841/8517/868/8915/9261	38
hsa05135	Yersinia infection	46/1374	137/8112	1.3633e-06	1.4059e-05	9.41754e-06	10000/10451/1147/148022/2212/2335/2533/2776/29110/3456/3553/3569/3576/3654/3676/3688/3725/391/3937/4210/4615/4773/4775/4790/4792/51135/5293/5295/5600/5606/5879/5880/5970/6347/644150/6714/7124/7186/834/8394/8517/8935/8976/9138/920/9564	46
hsa04662	B cell receptor signaling pathway	32/1374	82/8112	1.45298e-06	1.45298e-05	9.73289e-06	10000/10451/10990/11006/1147/118788/2213/27071/2885/29760/353514/3725/4067/4773/4775/4790/4792/4793/4794/5293/5295/5530/5579/5879/5880/5970/6654/6850/8517/8915/933/971	32
hsa05170	Human immunodeficiency virus 1 infection	63/1374	212/8112	2.16206e-06	2.09847e-05	1.40567e-05	10000/100913187/1147/115004/164668/200315/200316/2776/2791/2792/29110/3105/3133/3134/340061/3439/3442/3447/3451/3452/3456/3654/3710/3725/3985/4615/4773/4775/4790/4792/5058/51135/5293/5295/5530/5578/5579/5600/5606/567/5879/5880/596/5970/60489/637/684/7097/7124/7186/7188/7852/836/841/842/8454/8517/8717/8737/8905/920/94235/983	63
hsa04640	Hematopoietic cell lineage	36/1374	99/8112	2.36539e-06	2.23022e-05	1.49393e-05	100133941/1379/1435/1436/1438/1440/1604/2057/2811/290/3109/3112/3117/3122/3552/3553/3563/3566/3569/3574/3575/3675/3676/3684/7124/7850/909/911/913/920/928/929/933/948/952/960	36
hsa04933	AGE-RAGE signaling pathway in diabetic complications	36/1374	100/8112	3.1032e-06	2.81289e-05	1.88423e-05	10000/1282/1284/1906/2335/3383/3552/3553/3569/3576/3717/3725/4088/4790/5054/5292/5293/5295/5330/5332/5578/5579/5600/5879/595/596/5970/6347/6774/6776/7048/7124/7412/7422/7423/836	36
hsa04659	Th17 cell differentiation	38/1374	108/8112	3.15384e-06	2.81289e-05	1.88423e-05	10148/1147/2625/30009/3091/3109/3112/3117/3122/3320/3460/3553/3556/3566/3569/3594/3662/3716/3717/3718/3725/4088/4773/4775/4790/4792/4793/4794/51561/5530/5600/5970/6774/6776/6778/7048/8517/920	38
hsa04623	Cytosolic DNA-sensing pathway	26/1374	63/8112	4.1305e-06	3.46695e-05	2.32236e-05	103/1147/115004/29110/340061/3439/3442/3447/3451/3452/3456/3553/3569/3665/388372/4790/4792/4793/5970/6351/81030/834/8517/8737/9447/9560	26
hsa04936	Alcoholic liver disease	46/1374	142/8112	4.15702e-06	3.46695e-05	2.32236e-05	10000/1147/148022/1499/217/2194/23643/29110/2920/2921/34/3439/3442/3447/3451/3452/3456/3553/3569/3576/3654/4217/4615/4790/4792/51135/51422/5562/5564/5600/5606/595/5970/64900/7124/714/717/718/7187/719/836/841/8517/8717/8737/929	46
hsa04217	Necroptosis	50/1374	159/8112	4.20237e-06	3.46695e-05	2.32236e-05	142/148022/197259/2495/3015/3146/329/330/331/3320/3439/3442/3447/3451/3452/3456/3460/3552/3553/3716/3717/3718/55506/5836/596/637/6773/6774/6776/6778/7124/7186/7188/723790/81030/816/8334/8337/8338/834/841/8605/8717/8737/8743/8797/8837/8878/91782/92421	50
hsa04010	MAPK signaling pathway	80/1374	294/8112	4.5912e-06	3.69535e-05	2.47536e-05	10000/10912/1147/1326/1386/1435/1436/1616/1847/1848/1849/1850/1969/2002/2005/2260/2321/2885/3303/3304/3306/3312/3479/3552/3553/3556/3654/3725/3925/4149/4208/4214/4215/4216/4217/4615/4616/468/4763/4775/4790/4791/5058/51135/5155/5530/5567/5578/5579/5600/56034/5606/5778/5871/5879/5880/5906/5908/5923/5970/5971/6237/6654/7048/7124/7186/7422/7423/773/784/80824/836/8491/8517/8605/8717/9261/929/9693/994	80
hsa05166	Human T-cell leukemia virus 1 infection	64/1374	222/8112	5.52991e-06	4.34493e-05	2.91048e-05	10000/1026/10488/1147/1386/1869/1959/200186/2002/2005/246184/3105/3109/3112/3117/3122/3133/3134/331/3383/3569/3600/3601/3716/3718/3725/4049/4085/4088/4214/4215/4487/468/4773/4775/4790/4791/4792/4801/51433/5293/5295/5530/5567/567/595/5970/5971/64764/6776/6929/7048/7124/7538/7850/8061/8517/8829/8900/920/9519/9586/991/996	64
hsa04658	Th1 and Th2 cell differentiation	33/1374	92/8112	8.67225e-06	6.65545e-05	4.45819e-05	1147/182/2625/28514/30009/3109/3112/3117/3122/3460/3516/3566/3594/3716/3717/3718/3725/4094/4773/4775/4790/4792/4793/4794/5530/5600/5970/6776/6778/84441/8517/864/920	33
hsa04060	Cytokine-cytokine receptor interaction	79/1374	295/8112	1.00431e-05	7.53229e-05	5.04556e-05	10148/10673/11009/1236/1435/1436/1438/1439/1440/163702/2057/27242/2826/282616/282618/2833/2920/2921/3439/3442/3447/3451/3452/3456/3460/3467/3552/3553/3556/3557/3563/3566/3569/3574/3575/3576/3587/3594/3600/3601/3604/3624/388372/3976/4049/4283/5008/51561/6346/6347/6351/6354/6355/6364/6367/6387/64109/650/659/7048/7124/7292/7293/7850/7852/84957/8743/8744/8784/8792/8797/91/920/9235/93/94/9560/970/9966	79
hsa05235	PD-L1 expression and PD-1 checkpoint pathway in cancer	32/1374	89/8112	1.11759e-05	8.19565e-05	5.48991e-05	10000/10538/1147/116071/148022/29126/3091/3460/3716/3717/3725/4215/4615/4773/4775/4790/4792/4793/4794/5133/5293/5295/5530/55509/5600/5606/5970/6774/7097/8517/920/940	32
hsa05212	Pancreatic cancer	28/1374	76/8112	2.32927e-05	0.0001671	0.000111933	10000/1021/1026/10912/1147/1643/1869/3716/4088/4616/4790/51426/5293/5295/5337/5338/5879/5880/5898/5899/5900/595/5970/6774/7048/7422/842/8517	28
hsa05323	Rheumatoid arthritis	32/1374	93/8112	3.11642e-05	0.000218813	0.000146573	10673/1435/1514/155066/2321/2920/2921/3109/3112/3117/3122/3383/3552/3553/3569/3576/3600/3725/51561/51606/529/6347/6364/6387/7097/7124/7422/8792/8992/940/941/942	32
hsa04657	IL-17 signaling pathway	32/1374	94/8112	3.97045e-05	0.000272969	0.00018285	1051/10758/1147/1440/29110/2920/2921/3320/3553/3569/3576/3725/4318/4790/4792/51433/5600/5743/5970/6279/6347/6354/6364/7124/7186/7187/7188/8061/836/841/8517/8717	32
hsa04062	Chemokine signaling pathway	54/1374	192/8112	6.21124e-05	0.000418308	0.000280206	10000/10451/1147/1236/1794/23533/2776/2791/2792/2826/2833/2885/2920/2921/3055/3576/3717/3718/388372/4067/4283/4790/4792/4793/5058/5293/5295/5330/5332/5567/5579/5879/5880/5906/5908/5970/6346/6347/6351/6354/6355/6364/6367/6387/653361/6654/6714/6773/6774/7852/8517/94235/9560/9564	54
hsa05133	Pertussis	27/1374	76/8112	6.79289e-05	0.000448331	0.000300317	10392/148022/23643/3552/3553/3569/3576/3654/3684/3688/3725/4615/4790/51135/51561/5600/5970/710/7124/714/716/717/718/834/836/840/929	27
hsa05321	Inflammatory bowel disease	24/1374	65/8112	8.44605e-05	0.000546509	0.000366083	2625/30009/3109/3112/3117/3122/3460/3552/3553/3566/3569/3594/3725/4088/4094/4790/51561/5970/64127/6774/6778/7097/7100/7124	24
hsa05146	Amoebiasis	33/1374	102/8112	9.52454e-05	0.000604442	0.00040489	1282/1284/2335/2776/2920/2921/338382/3553/3569/3576/3684/3911/3914/4790/5272/5293/5295/5330/5332/5567/5578/5579/5869/5970/7097/7124/733/7850/836/909/911/913/929	33
hsa05221	Acute myeloid leukemia	24/1374	67/8112	0.000146537	0.000912399	0.000611177	10000/11040/1147/1436/1848/1978/2885/3684/3728/4790/5292/5293/5295/5371/5467/595/597/5970/6654/6774/6776/8517/8900/929	24
hsa05160	Hepatitis C	45/1374	157/8112	0.000154454	0.000943887	0.000632269	10000/10062/1021/1026/1147/137075/148022/1499/1869/2885/29110/3439/3442/3447/3451/3452/3456/3665/3716/4600/4790/4792/5293/5295/5520/595/5970/637/6654/6773/6774/7124/7186/7187/7533/836/841/842/8517/8717/8737/8837/9021/9076/91543	45
hsa05142	Chagas disease	32/1374	102/8112	0.000229766	0.0013786	0.000923462	10000/1147/148022/2776/3456/3460/3553/3569/3576/3654/3725/4615/4790/4792/5054/51135/5293/5295/5330/5332/5520/5600/5970/6347/7048/7097/7124/714/718/841/8517/8837	32
hsa04115	p53 signaling pathway	25/1374	73/8112	0.000243157	0.00143289	0.000959832	1021/1026/10912/1643/27244/3479/3486/3732/4616/50484/5054/5366/595/596/6241/637/64065/64393/836/841/842/84883/8797/901/983	25
hsa05120	Epithelial cell signaling in Helicobacter pylori infection	24/1374	70/8112	0.000315398	0.00182599	0.00122315	102/10392/1147/155066/1839/2920/2921/3576/3725/4067/4790/4792/5058/50848/51606/529/5600/5879/5970/6714/6868/836/8517/8992	24
hsa04151	PI3K-Akt signaling pathway	84/1374	354/8112	0.000518917	0.00295246	0.00197772	10000/1021/1026/10488/1147/118788/1282/1284/1298/1386/1435/1436/1440/1902/1969/1978/200186/2057/2260/22801/2321/2335/23533/2791/2792/2885/29941/2997/3320/3439/3442/3447/3451/3452/3456/3479/3563/3566/3569/3574/3575/3675/3676/3685/3688/3693/3696/3716/3717/3718/3911/3914/4170/4515/468/4790/5008/5155/5293/5295/54541/5520/5523/5562/5578/56034/57121/5879/595/596/5970/64764/6654/6850/7097/7248/7422/7423…	84
hsa05416	Viral myocarditis	21/1374	60/8112	0.000536845	0.00300269	0.00201137	1604/2534/27/3105/3109/3112/3117/3122/3133/3134/3383/5879/5880/595/637/836/841/842/940/941/942	21
hsa01523	Antifolate resistance	13/1374	30/8112	0.00061761	0.00339686	0.00227541	10057/1147/200895/2356/2618/3553/3569/4790/5970/6470/6573/7124/8517	13
hsa04722	Neurotrophin signaling pathway	34/1374	119/8112	0.00100657	0.00544536	0.00364761	10000/10019/11108/11213/27018/2885/3654/3656/3725/397/4145/4214/4215/4217/468/4790/4792/4793/4794/51135/5293/5295/5600/57498/5879/5906/5908/596/5970/6272/6654/816/8767/9261	34
hsa04510	Focal adhesion	51/1374	201/8112	0.00139406	0.00741999	0.00497033	10000/103910/10451/1282/1284/1298/1499/2002/22801/2321/2335/2534/2885/2909/29895/329/330/331/3479/3675/3676/3685/3688/3693/3696/3725/3911/3914/5058/5155/5293/5295/5501/5578/5579/56034/5879/5880/5906/5908/5923/595/596/64098/6654/6714/7422/7423/8394/8515/9564	51
hsa05143	African trypanosomiasis	14/1374	37/8112	0.00190682	0.00989247	0.00662654	169355/2776/3043/3383/3553/3569/4615/5330/5332/5578/5579/7124/7412/8542	14
hsa04670	Leukocyte transendothelial migration	32/1374	114/8112	0.00191854	0.00989247	0.00662654	103910/10411/10451/137075/1495/1499/2909/29895/3383/3676/3684/3688/399/4318/50848/5175/5293/5295/5578/5579/5600/5879/5880/5906/5908/6387/653361/7412/7430/7852/9076/9564	32
hsa05205	Proteoglycans in cancer	51/1374	205/8112	0.00219826	0.0111604	0.00747588	10000/1026/10451/1499/1514/1839/2002/2017/2260/2335/27250/2885/29102/3091/3479/3685/3688/3693/3710/4318/5058/5293/5295/5329/5501/5567/5578/5579/5600/5879/595/5962/6237/6385/6654/6714/6774/7023/7097/7124/7422/7430/7471/7474/7480/7855/816/8322/836/9138/960	51
hsa04928	Parathyroid hormone synthesis, secretion and action	30/1374	106/8112	0.00228008	0.0112895	0.00756236	1026/10488/10672/1386/1594/1839/2260/2625/2776/3710/4208/4323/468/4929/5141/5142/5330/5332/5337/5338/5567/5578/5579/596/64386/64764/7421/9138/9586/9826	30
hsa05215	Prostate cancer	28/1374	97/8112	0.00229212	0.0112895	0.00756236	10000/1026/10488/1147/1499/1869/2260/2885/3320/3479/4318/468/4790/4792/4824/5155/5293/5295/56034/595/596/5970/64764/6654/7850/842/8517/9586	28
hsa05165	Human papillomavirus infection	76/1374	331/8112	0.00246752	0.0119747	0.00802135	10000/1021/1026/10488/1147/1282/1284/1298/148022/1499/155066/182/1869/1978/22801/2335/2885/29110/3105/3133/3134/3280/3439/3442/3447/3451/3452/3456/3516/3675/3676/3685/3688/3693/3696/3716/3911/3914/3993/4600/4790/51606/529/5293/5295/54626/5520/5523/5567/5743/595/5970/64764/6654/6773/7124/7187/7248/7422/7471/7474/7480/7855/8322/836/841/84441/8515/8517/8638/8717/8900/8992/9519/9586/9636	76
hsa05223	Non-small cell lung cancer	22/1374	72/8112	0.003025	0.0144674	0.00969108	10000/1021/1026/10912/11186/1643/1869/2885/3718/3799/4616/51426/5293/5295/5578/5579/595/5979/6654/6774/6776/842	22
hsa04660	T cell receptor signaling pathway	29/1374	104/8112	0.00339815	0.0160199	0.010731	10000/10451/1147/1326/2534/2885/3725/3937/4773/4775/4790/4792/4793/4794/5058/5133/5293/5295/5530/5600/5970/6654/7006/7124/8517/868/8915/920/940	29
hsa05210	Colorectal cancer	25/1374	86/8112	0.00346304	0.0160958	0.0107819	10000/1026/10912/1499/1643/2885/332/3725/4088/4616/51426/5293/5295/5366/5879/5880/5898/5899/5900/595/596/6654/7048/836/842	25
hsa04218	Cellular senescence	40/1374	156/8112	0.00356907	0.0163582	0.0109577	10000/1021/1026/10758/10912/1869/1978/28996/3105/3133/3134/3364/3486/3552/3569/3576/3710/4088/4616/4683/4773/4775/4790/5054/5293/5295/5501/5530/5600/5606/595/5970/6237/677/7048/7248/8878/8900/9261/983	40
hsa04120	Ubiquitin mediated proteolysis	37/1374	142/8112	0.00371329	0.0167861	0.0112443	11059/11065/1643/246184/26091/27338/329/330/331/4214/51343/51366/51433/5371/55120/55236/55585/57154/65264/7316/7319/7320/7321/7325/7332/79444/84447/8454/868/8925/9021/9063/9246/92912/9886/991/996	37
hsa04920	Adipocytokine signaling pathway	21/1374	69/8112	0.00392076	0.0174845	0.0117121	10000/1147/2180/2182/3717/4790/4792/4793/4794/51422/5562/5564/5970/6774/7124/7186/8517/8660/8717/9021/948	21
hsa04071	Sphingolipid signaling pathway	32/1374	119/8112	0.00400275	0.0176121	0.0117976	10000/10672/130367/2207/2534/2776/4217/4790/5293/5295/5330/5332/5337/5338/5520/5523/5578/5579/5600/5879/5880/596/5970/637/6610/7124/7186/79603/8717/8877/91012/9517	32
hsa04612	Antigen processing and presentation	23/1374	78/8112	0.00406041	0.0176307	0.0118101	1508/1514/3105/3109/3112/3117/3122/3133/3134/3303/3304/3306/3312/3320/4801/567/5720/5721/5993/5994/7124/920/972	23
hsa04611	Platelet activation	33/1374	124/8112	0.00418013	0.0179148	0.0120004	10000/103910/10672/2207/2212/23533/2534/2776/2811/2909/2982/3688/3710/3937/4067/5023/5293/5295/5330/5332/54518/5501/5567/5600/5739/5742/5906/5908/6714/6850/6915/8605/9138	33
hsa04215	Apoptosis - multiple species	12/1374	32/8112	0.00431481	0.018255	0.0122282	329/330/331/332/5366/596/637/79444/836/840/841/842	12
hsa04216	Ferroptosis	14/1374	41/8112	0.00566174	0.0236503	0.0158423	10533/2180/2182/23657/2495/2729/2730/30061/6303/64116/6520/8031/84557/9474	14
hsa04145	Phagosome	38/1374	152/8112	0.00694275	0.0286389	0.0191839	10383/11151/1514/155066/2212/2213/23673/3105/3109/3112/3117/3122/3133/3134/338382/347733/3684/3685/3688/3693/4074/4360/4973/51143/51606/529/5869/5879/653361/7097/718/7277/7280/83547/8685/8992/929/948	38
hsa05332	Graft-versus-host disease	14/1374	42/8112	0.00719719	0.0292877	0.0196186	3105/3109/3112/3117/3122/3133/3134/3552/3553/3569/7124/940/941/942	14
hsa04664	Fc epsilon RI signaling pathway	20/1374	68/8112	0.00732469	0.0292877	0.0196186	10000/10451/2207/240/241/2534/2885/3937/4067/5293/5295/5578/5600/5606/5879/5880/6654/6850/7124/8605	20
hsa04061	Viral protein interaction with cytokine and cytokine receptor	27/1374	100/8112	0.00736631	0.0292877	0.0196186	11009/1236/1435/1436/2826/2833/2920/2921/3569/3576/3587/388372/4049/4283/6346/6347/6351/6354/6355/6364/6367/6387/7124/7852/8743/8797/9560	27
hsa01524	Platinum drug resistance	21/1374	73/8112	0.0080083	0.0314612	0.0210745	10000/1026/2946/2948/329/330/331/332/4217/4257/4259/5293/5295/5366/596/637/7153/7155/836/841/842	21
hsa04940	Type I diabetes mellitus	14/1374	43/8112	0.00904619	0.0351205	0.0235257	3105/3109/3112/3117/3122/3133/3134/3552/3553/4049/7124/940/941/942	14
hsa04015	Rap1 signaling pathway	49/1374	210/8112	0.00987929	0.0378957	0.0253847	10000/10411/10451/1435/1436/1499/1902/1969/2260/2321/2357/2533/25865/26037/2776/3479/3684/3688/3937/51466/5155/5216/5293/5295/5330/5332/54518/5578/5579/5600/56034/5606/57121/57568/5879/5880/5898/5899/5900/5906/5908/6237/64411/6714/7422/7423/9564/9693/9732	49
hsa04068	FoxO signaling pathway	33/1374	131/8112	0.0101055	0.0378957	0.0253847	10000/1026/1032/10365/10769/10912/1147/114907/1263/2885/3276/3479/3569/3575/4088/4303/4616/51422/5293/5295/5562/5564/5600/595/604/6654/6774/7048/847/8660/8743/901/9140	33
hsa04650	Natural killer cell mediated cytotoxicity	33/1374	131/8112	0.0101055	0.0378957	0.0253847	10451/10870/2207/2534/2885/3105/3133/3383/3439/3442/3447/3451/3452/3456/3460/3937/4277/4773/5058/5293/5295/5530/5578/5579/5879/5880/637/6654/6850/7124/836/8743/8797	33
hsa04931	Insulin resistance	28/1374	108/8112	0.0114636	0.0421184	0.0282133	10000/10062/10488/133522/200186/2997/3569/4790/4792/51422/5293/5295/5501/5562/5564/5579/5770/5836/5970/64764/6774/7124/8660/9021/948/9586/9882/9945	28
hsa04014	Ras signaling pathway	53/1374	232/8112	0.0114868	0.0421184	0.0282133	10000/11145/11186/1147/1435/1436/1969/2002/2260/22821/23179/2321/26279/27/2791/2792/2885/29110/3479/4303/4763/4790/5058/51365/5155/5293/5295/5337/5338/5567/5578/5579/56034/5869/5879/5880/5898/5899/5900/5906/5908/5923/5966/5970/6237/6654/7422/7423/8036/8437/8517/8605/94235	53
hsa00100	Steroid biosynthesis	8/1374	20/8112	0.0122887	0.0445635	0.0298511	1594/1718/2222/3930/4047/6307/6646/6713	8
hsa04672	Intestinal immune network for IgA production	15/1374	49/8112	0.0129213	0.0458971	0.0307445	10673/2826/3109/3112/3117/3122/3569/3600/3601/3676/6387/7852/940/941/942	15
hsa05220	Chronic myeloid leukemia	21/1374	76/8112	0.0129346	0.0458971	0.0307445	10000/1021/1026/10912/1147/1643/1869/2885/4088/4616/4790/4792/51426/5293/5295/595/5970/6654/6776/7048/8517	21
hsa04926	Relaxin signaling pathway	32/1374	129/8112	0.0140348	0.0492711	0.0330046	10000/10488/1282/1284/1386/1906/1910/2791/2792/2885/3640/3725/4318/468/4790/4792/5293/5295/5330/5332/5567/5578/5600/5970/64764/6654/6714/7048/7422/7423/94235/9586	32
hsa04137	Mitophagy - animal	20/1374	72/8112	0.0141954	0.0493103	0.0330308	10133/10241/1869/23786/29110/3091/338382/3725/4286/468/55626/55669/5970/6237/6714/7316/84557/8878/9474/9958	20

## Sheet: CF control vs. CF VZV
ensembl_gene_id_version	ensembl_gene_id	uniprot_gn_symbol	uniprot_gn_id	description	baseMean	log2FoldChange	lfcSE	stat	pvalue	padj	Column1	Column2	Column3	Column4	Column5	Column6	Column7	Column8	Column9	Column10	Column11	Column12	Column13	Column14	Column15	Column16	Column17	Column18	Column19	Column20	Column21	Column22	Column23	Column24	Column25	Column26	Column27	Column28	Column29	Column30	Column31	Column32	Column33	Column34	Column35	Column36	Column37	Column38	Column39
ENSG00000100121.13	ENSG00000100121	GGTLC2	Q14390	gamma-glutamyltransferase light chain 2 [Source:HGNC Symbol;Acc:HGNC:18596]	7.49646	2.1127	0.588135	3.59221	0.00032789	0.00872847
ENSG00000010327.10	ENSG00000010327	STAB1	Q9NY15	stabilin 1 [Source:HGNC Symbol;Acc:HGNC:18628]	160.862	2.07168	0.409155	5.06331	4.12035e-07	3.60021e-05
ENSG00000270249.2	ENSG00000270249			novel protein	8.19678	1.93583	0.619973	3.12244	0.0017936	0.0305217
ENSG00000282416.1	ENSG00000282416			novel pseudogene	8.7339	1.92347	0.589112	3.26503	0.00109452	0.0213639
ENSG00000272871.1	ENSG00000272871			novel transcript	9.08396	1.85904	0.525689	3.53639	0.000405634	0.0102471
ENSG00000281852.1	ENSG00000281852			long intergenic non-protein coding RNA 891 [Source:HGNC Symbol;Acc:HGNC:48577]	12.0338	1.80023	0.478305	3.76377	0.000167368	0.00512845
ENSG00000196155.13	ENSG00000196155	PLEKHG4	Q58EX7	pleckstrin homology and RhoGEF domain containing G4 [Source:HGNC Symbol;Acc:HGNC:24501]	10.367	1.76433	0.503978	3.50082	0.000463836	0.0112401
ENSG00000235374.2	ENSG00000235374			signal sequence receptor subunit 4 pseudogene 1 [Source:HGNC Symbol;Acc:HGNC:23131]	8.4302	1.75948	0.576298	3.05307	0.00226517	0.0362573
ENSG00000224550.1	ENSG00000224550			NDUFA4 pseudogene 1 [Source:HGNC Symbol;Acc:HGNC:29835]	20.6046	1.70375	0.414757	4.10782	3.99412e-05	0.001621
ENSG00000196268.12	ENSG00000196268	ZNF493	M0QXT4	zinc finger protein 493 [Source:HGNC Symbol;Acc:HGNC:23708]	12.2861	1.67777	0.468287	3.58278	0.000339958	0.00898529
ENSG00000168765.17	ENSG00000168765	GSTM4	Q03013	glutathione S-transferase mu 4 [Source:HGNC Symbol;Acc:HGNC:4636]	111.996	1.59955	0.394208	4.05762	4.9575e-05	0.00192268
ENSG00000170458.14	ENSG00000170458	CD14	P08571	CD14 molecule [Source:HGNC Symbol;Acc:HGNC:1628]	5006.4	1.58086	0.47665	3.3166	0.00091121	0.0186949
ENSG00000183779.7	ENSG00000183779	ZNF703	Q9H7S9	zinc finger protein 703 [Source:HGNC Symbol;Acc:HGNC:25883]	239.203	1.53182	0.214112	7.15429	8.41089e-13	2.77634e-10
ENSG00000213139.8	ENSG00000213139	CRYGS	P22914	crystallin gamma S [Source:HGNC Symbol;Acc:HGNC:2417]	11.4368	1.52704	0.43961	3.47363	0.00051346	0.0121487
ENSG00000137496.18	ENSG00000137496	IL18BP	O95998	interleukin 18 binding protein [Source:HGNC Symbol;Acc:HGNC:5987]	45.3374	1.52545	0.313276	4.86933	1.11978e-06	8.48197e-05
ENSG00000136732.16	ENSG00000136732	GYPC	P04921	glycophorin C (Gerbich blood group) [Source:HGNC Symbol;Acc:HGNC:4704]	917.844	1.50562	0.222037	6.78096	1.1938e-11	3.00553e-09
ENSG00000198719.9	ENSG00000198719	DLL1	O00548	delta like canonical Notch ligand 1 [Source:HGNC Symbol;Acc:HGNC:2908]	10.0717	1.47008	0.474023	3.10129	0.00192677	0.0323027
ENSG00000160404.18	ENSG00000160404	TOR2A	Q5JU69	torsin family 2 member A [Source:HGNC Symbol;Acc:HGNC:11996]	15.2829	1.46567	0.462701	3.16763	0.00153686	0.0276039
ENSG00000165457.14	ENSG00000165457	FOLR2	P14207	folate receptor beta [Source:HGNC Symbol;Acc:HGNC:3793]	84.1942	1.44474	0.230177	6.27663	3.45985e-10	6.67437e-08
ENSG00000122224.18	ENSG00000122224	LY9	Q9HBG7	lymphocyte antigen 9 [Source:HGNC Symbol;Acc:HGNC:6730]	10.8557	1.42658	0.439857	3.24328	0.00118161	0.0227352
ENSG00000226287.8	ENSG00000226287			transmembrane protein 191A (pseudogene) [Source:HGNC Symbol;Acc:HGNC:25317]	24.672	1.39564	0.339829	4.10689	4.01017e-05	0.00162308
ENSG00000278558.5	ENSG00000278558	TMEM191B	P0C7N4	transmembrane protein 191B [Source:HGNC Symbol;Acc:HGNC:33600]	33.749	1.37282	0.312012	4.39991	1.08294e-05	0.000556609
ENSG00000253859.2	ENSG00000253859			novel transcript	63.5218	1.36142	0.451086	3.0181	0.00254363	0.0389517
ENSG00000178226.11	ENSG00000178226	PRSS36	Q5K4E3	serine protease 36 [Source:HGNC Symbol;Acc:HGNC:26906]	16.9013	1.33994	0.318861	4.20229	2.64232e-05	0.00115908
ENSG00000274536.7	ENSG00000274536			MIR223 host gene [Source:HGNC Symbol;Acc:HGNC:54520]	40.0088	1.33853	0.378365	3.53766	0.000403688	0.0102327
ENSG00000128604.20	ENSG00000128604	IRF5	Q13568	interferon regulatory factor 5 [Source:HGNC Symbol;Acc:HGNC:6120]	621.275	1.33649	0.20846	6.41126	1.44324e-10	3.10694e-08
ENSG00000100979.15	ENSG00000100979	PLTP	P55058	phospholipid transfer protein [Source:HGNC Symbol;Acc:HGNC:9093]	67.9439	1.28901	0.425457	3.02971	0.00244786	0.0383955
ENSG00000172889.16	ENSG00000172889	EGFL7	Q9UHF1	EGF like domain multiple 7 [Source:HGNC Symbol;Acc:HGNC:20594]	65.3629	1.27717	0.251843	5.07128	3.95144e-07	3.47306e-05
ENSG00000167671.12	ENSG00000167671	UBXN6	Q9BZV1	UBX domain protein 6 [Source:HGNC Symbol;Acc:HGNC:14928]	342.375	1.27505	0.206791	6.16591	7.00795e-10	1.28514e-07
ENSG00000160111.15	ENSG00000160111	CPAMD8	Q8IZJ3	C3 and PZP like alpha-2-macroglobulin domain containing 8 [Source:HGNC Symbol;Acc:HGNC:23228]	31.3704	1.2653	0.357149	3.54277	0.000395951	0.0100883
ENSG00000268903.1	ENSG00000268903			novel pseudogene	56.9104	1.25896	0.321341	3.91783	8.93511e-05	0.00308192
ENSG00000250722.6	ENSG00000250722	SELENOP	P49908	selenoprotein P [Source:HGNC Symbol;Acc:HGNC:10751]	1040.17	1.24536	0.193659	6.43068	1.27036e-10	2.8164e-08
ENSG00000232368.1	ENSG00000232368			ferritin light chain pseudogene 2 [Source:HGNC Symbol;Acc:HGNC:4001]	17.2966	1.24094	0.373651	3.32112	0.000896571	0.0185225
ENSG00000163576.18	ENSG00000163576	EFHB	Q8N7U6	EF-hand domain family member B [Source:HGNC Symbol;Acc:HGNC:26330]	10.7513	1.23615	0.398909	3.09882	0.00194292	0.0325368
ENSG00000213366.13	ENSG00000213366	GSTM2	P28161	glutathione S-transferase mu 2 [Source:HGNC Symbol;Acc:HGNC:4634]	56.3191	1.20261	0.22067	5.4498	5.04259e-08	6.1903e-06
ENSG00000153071.15	ENSG00000153071	DAB2	P98082	DAB adaptor protein 2 [Source:HGNC Symbol;Acc:HGNC:2662]	20.1541	1.18267	0.332018	3.56208	0.000367926	0.00947171
ENSG00000102878.18	ENSG00000102878	HSF4	Q9ULV5	heat shock transcription factor 4 [Source:HGNC Symbol;Acc:HGNC:5227]	84.2335	1.18118	0.225444	5.23936	1.61132e-07	1.65594e-05
ENSG00000173372.17	ENSG00000173372	C1QA	P02745	complement C1q A chain [Source:HGNC Symbol;Acc:HGNC:1241]	2577.95	1.18052	0.215274	5.48381	4.16255e-08	5.23988e-06
ENSG00000175866.16	ENSG00000175866	BAIAP2	Q9UQB8	BAR/IMD domain containing adaptor protein 2 [Source:HGNC Symbol;Acc:HGNC:947]	339.478	1.16289	0.305055	3.81209	0.000137798	0.00433656
ENSG00000100276.10	ENSG00000100276	RASL10A	Q92737	RAS like family 10 member A [Source:HGNC Symbol;Acc:HGNC:16954]	52.8169	1.15888	0.256806	4.51268	6.40139e-06	0.000354799
ENSG00000214063.11	ENSG00000214063	TSPAN4	O14817	tetraspanin 4 [Source:HGNC Symbol;Acc:HGNC:11859]	1923.34	1.15643	0.172708	6.69587	2.14393e-11	5.22065e-09
ENSG00000178562.18	ENSG00000178562	CD28	P10747	CD28 molecule [Source:HGNC Symbol;Acc:HGNC:1653]	57.0108	1.13923	0.289455	3.93578	8.29283e-05	0.00292622
ENSG00000198258.11	ENSG00000198258	UBL5	Q9BZL1	ubiquitin like 5 [Source:HGNC Symbol;Acc:HGNC:13736]	7986.9	1.13219	0.291079	3.88963	0.000100398	0.0033588
ENSG00000198794.12	ENSG00000198794	SCAMP5	Q8TAC9	secretory carrier membrane protein 5 [Source:HGNC Symbol;Acc:HGNC:30386]	173.714	1.12904	0.193226	5.8431	5.12373e-09	7.62705e-07
ENSG00000093072.18	ENSG00000093072	ADA2	Q9NZK5	adenosine deaminase 2 [Source:HGNC Symbol;Acc:HGNC:1839]	1782.77	1.12534	0.165268	6.80918	9.81548e-12	2.51378e-09
ENSG00000227500.10	ENSG00000227500	SCAMP4	Q969E2	secretory carrier membrane protein 4 [Source:HGNC Symbol;Acc:HGNC:30385]	196.872	1.12277	0.334269	3.35887	0.000782622	0.0167361
ENSG00000166340.18	ENSG00000166340	TPP1	O14773	tripeptidyl peptidase 1 [Source:HGNC Symbol;Acc:HGNC:2073]	53.2708	1.10925	0.305112	3.63555	0.000277392	0.00765871
ENSG00000102882.12	ENSG00000102882	MAPK3	P27361	mitogen-activated protein kinase 3 [Source:HGNC Symbol;Acc:HGNC:6877]	405.499	1.09835	0.232667	4.72068	2.35062e-06	0.000156575
ENSG00000154079.6	ENSG00000154079	SDHAF4	Q5VUM1	succinate dehydrogenase complex assembly factor 4 [Source:HGNC Symbol;Acc:HGNC:20957]	123.863	1.09111	0.361051	3.02204	0.00251078	0.0388949
ENSG00000273025.1	ENSG00000273025			novel transcript	20.5718	1.08524	0.337804	3.21264	0.00131521	0.0246001
ENSG00000237781.3	ENSG00000237781			ADAMTSL4 antisense RNA 2 [Source:HGNC Symbol;Acc:HGNC:40895]	27.9281	1.08149	0.312978	3.45548	0.000549324	0.0127694
ENSG00000116962.15	ENSG00000116962	NID1	P14543	nidogen 1 [Source:HGNC Symbol;Acc:HGNC:7821]	52.2042	1.0814	0.231261	4.67609	2.92398e-06	0.000190495
ENSG00000137070.18	ENSG00000137070	IL11RA	Q14626	interleukin 11 receptor subunit alpha [Source:HGNC Symbol;Acc:HGNC:5967]	13.8485	1.07686	0.363755	2.96041	0.00307231	0.0443069
ENSG00000196123.13	ENSG00000196123	KIAA0895L	Q68EN5	KIAA0895 like [Source:HGNC Symbol;Acc:HGNC:34408]	13.3046	1.06532	0.357412	2.98066	0.00287628	0.0422689
ENSG00000181523.13	ENSG00000181523	SGSH	P51688	N-sulfoglucosamine sulfohydrolase [Source:HGNC Symbol;Acc:HGNC:10818]	276.663	1.04849	0.198926	5.27076	1.35864e-07	1.43129e-05
ENSG00000274611.4	ENSG00000274611	TBC1D3	Q8IZP1	TBC1 domain family member 3 [Source:HGNC Symbol;Acc:HGNC:19031]	30.9075	1.0446	0.284399	3.673	0.000239721	0.00679544
ENSG00000228013.1	ENSG00000228013			IL6R antisense RNA 1 [Source:HGNC Symbol;Acc:HGNC:53716]	15.7577	1.03893	0.35564	2.9213	0.00348571	0.0481644
ENSG00000275954.5	ENSG00000275954	TBC1D3F	A0A087WT91	TBC1 domain family member 3F [Source:HGNC Symbol;Acc:HGNC:18257]	36.5405	1.03501	0.264951	3.90642	9.36744e-05	0.00319138
ENSG00000236154.1	ENSG00000236154			novel transcript	43.7941	1.03322	0.297453	3.47355	0.000513626	0.0121487
ENSG00000064601.21	ENSG00000064601	CTSA	P10619	cathepsin A [Source:HGNC Symbol;Acc:HGNC:9251]	167.511	1.03313	0.233662	4.42149	9.80204e-06	0.000518148
ENSG00000160014.17	ENSG00000160014	CALM3	P0DP25	calmodulin 3 [Source:HGNC Symbol;Acc:HGNC:1449]	121.296	1.03253	0.255367	4.04334	5.26949e-05	0.00201734
ENSG00000105711.14	ENSG00000105711	SCN1B	Q07699	sodium voltage-gated channel beta subunit 1 [Source:HGNC Symbol;Acc:HGNC:10586]	55.7874	1.02985	0.251899	4.08833	4.34485e-05	0.00173958
ENSG00000244682.7	ENSG00000244682	FCGR2C	A0A087WXE5	Fc fragment of IgG receptor IIc (gene/pseudogene) [Source:HGNC Symbol;Acc:HGNC:15626]	144.119	1.02235	0.330245	3.09574	0.0019632	0.0326921
ENSG00000130313.7	ENSG00000130313	PGLS	O95336	6-phosphogluconolactonase [Source:HGNC Symbol;Acc:HGNC:8903]	383.501	0.998311	0.223024	4.47626	7.59637e-06	0.000410314
ENSG00000197043.14	ENSG00000197043	ANXA6	P08133	annexin A6 [Source:HGNC Symbol;Acc:HGNC:544]	1518.93	0.994715	0.200814	4.95342	7.29204e-07	5.9189e-05
ENSG00000076201.16	ENSG00000076201	PTPN23	Q9H3S7	protein tyrosine phosphatase non-receptor type 23 [Source:HGNC Symbol;Acc:HGNC:14406]	543.524	0.994424	0.226276	4.39474	1.10904e-05	0.00056806
ENSG00000206140.12	ENSG00000206140	TMEM191C	A0A0D9SEH3	transmembrane protein 191C [Source:HGNC Symbol;Acc:HGNC:33601]	28.7249	0.985221	0.280026	3.51832	0.00043429	0.0106451
ENSG00000258847.1	ENSG00000258847			novel transcript	22.7779	0.980179	0.329414	2.97553	0.00292486	0.0428038
ENSG00000005007.13	ENSG00000005007	UPF1	Q92900	UPF1 RNA helicase and ATPase [Source:HGNC Symbol;Acc:HGNC:9962]	601.379	0.972246	0.187292	5.19106	2.09096e-07	2.03989e-05
ENSG00000117016.10	ENSG00000117016	RIMS3	Q9UJD0	regulating synaptic membrane exocytosis 3 [Source:HGNC Symbol;Acc:HGNC:21292]	23.4513	0.972082	0.306972	3.16668	0.00154188	0.0276541
ENSG00000167705.12	ENSG00000167705	RILP	Q96NA2	Rab interacting lysosomal protein [Source:HGNC Symbol;Acc:HGNC:30266]	188.719	0.972018	0.330072	2.94487	0.00323091	0.0459085
ENSG00000142669.15	ENSG00000142669	SH3BGRL3	Q9H299	SH3 domain binding glutamate rich protein like 3 [Source:HGNC Symbol;Acc:HGNC:15568]	277.308	0.964422	0.207439	4.64919	3.33248e-06	0.000211541
ENSG00000160410.15	ENSG00000160410	SHKBP1	Q8TBC3	SH3KBP1 binding protein 1 [Source:HGNC Symbol;Acc:HGNC:19214]	337.071	0.963177	0.206865	4.65607	3.22305e-06	0.000207252
ENSG00000100097.12	ENSG00000100097	LGALS1	P09382	galectin 1 [Source:HGNC Symbol;Acc:HGNC:6561]	10130	0.962244	0.209628	4.59025	4.42715e-06	0.000265165
ENSG00000149929.16	ENSG00000149929	HIRIP3	Q9BW71	HIRA interacting protein 3 [Source:HGNC Symbol;Acc:HGNC:4917]	53.5654	0.960041	0.27689	3.46723	0.000525854	0.0123592
ENSG00000160271.16	ENSG00000160271	RALGDS	Q12967	ral guanine nucleotide dissociation stimulator [Source:HGNC Symbol;Acc:HGNC:9842]	298.472	0.952022	0.229324	4.15143	3.30404e-05	0.00139032
ENSG00000163564.15	ENSG00000163564	PYHIN1	Q6K0P9	pyrin and HIN domain family member 1 [Source:HGNC Symbol;Acc:HGNC:28894]	28.4994	0.948771	0.325092	2.91847	0.00351751	0.0484686
ENSG00000010295.20	ENSG00000010295	IFFO1	Q0D2I5	intermediate filament family orphan 1 [Source:HGNC Symbol;Acc:HGNC:24970]	335.374	0.9363	0.206407	4.53619	5.72789e-06	0.000323506
ENSG00000100726.15	ENSG00000100726	TELO2	Q9Y4R8	telomere maintenance 2 [Source:HGNC Symbol;Acc:HGNC:29099]	73.8885	0.92827	0.235988	3.93355	8.3699e-05	0.00293223
ENSG00000167302.11	ENSG00000167302	TEPSIN	Q96N21	TEPSIN adaptor related protein complex 4 accessory protein [Source:HGNC Symbol;Acc:HGNC:26458]	296.814	0.924984	0.214479	4.31271	1.61267e-05	0.000755667
ENSG00000141401.12	ENSG00000141401	IMPA2	O14732	inositol monophosphatase 2 [Source:HGNC Symbol;Acc:HGNC:6051]	164.801	0.92378	0.185035	4.99247	5.96122e-07	5.00271e-05
ENSG00000146197.9	ENSG00000146197	SCUBE3	Q8IX30	signal peptideCUB domain and EGF like domain containing 3 [Source:HGNC Symbol;Acc:HGNC:13655]	30.9586	0.922795	0.246635	3.74154	0.000182897	0.0054995
ENSG00000110628.16	ENSG00000110628	SLC22A18	Q96BI1	solute carrier family 22 member 18 [Source:HGNC Symbol;Acc:HGNC:10964]	238.995	0.91814	0.1842	4.98448	6.21285e-07	5.15562e-05
ENSG00000165819.12	ENSG00000165819	METTL3	Q86U44	methyltransferase like 3 [Source:HGNC Symbol;Acc:HGNC:17563]	22.8994	0.911048	0.296083	3.077	0.00209093	0.0340929
ENSG00000197629.6	ENSG00000197629	MPEG1	Q2M385	macrophage expressed 1 [Source:HGNC Symbol;Acc:HGNC:29619]	301.123	0.902497	0.102638	8.79305	1.45553e-18	9.00851e-16
ENSG00000274512.6	ENSG00000274512	TBC1D3L	B9A6J9	TBC1 domain family member 3L [Source:HGNC Symbol;Acc:HGNC:51246]	32.4946	0.89341	0.290792	3.07233	0.00212394	0.0345175
ENSG00000114737.16	ENSG00000114737	CISH	Q9NSE2	cytokine inducible SH2 containing protein [Source:HGNC Symbol;Acc:HGNC:1984]	25.457	0.891907	0.252332	3.53465	0.000408312	0.0102647
ENSG00000213719.8	ENSG00000213719	CLIC1	O00299	chloride intracellular channel 1 [Source:HGNC Symbol;Acc:HGNC:2062]	267.99	0.890817	0.185061	4.81364	1.48204e-06	0.000106349
ENSG00000273611.5	ENSG00000273611	ZNHIT3	Q15649	zinc finger HIT-type containing 3 [Source:HGNC Symbol;Acc:HGNC:12309]	65.0888	0.887097	0.248964	3.56316	0.000366423	0.00944938
ENSG00000187266.14	ENSG00000187266	EPOR	P19235	erythropoietin receptor [Source:HGNC Symbol;Acc:HGNC:3416]	21.7964	0.886852	0.302376	2.93294	0.00335765	0.0470958
ENSG00000130511.16	ENSG00000130511	SSBP4	Q9BWG4	single stranded DNA binding protein 4 [Source:HGNC Symbol;Acc:HGNC:15676]	142.868	0.886372	0.247711	3.57825	0.000345896	0.00910982
ENSG00000274933.5	ENSG00000274933	TBC1D3I	A0A087WXS9	TBC1 domain family member 3I [Source:HGNC Symbol;Acc:HGNC:32709]	31.8399	0.883463	0.292566	3.01971	0.00253018	0.0388956
ENSG00000257702.3	ENSG00000257702			LBX2 antisense RNA 1 [Source:HGNC Symbol;Acc:HGNC:25136]	43.852	0.882551	0.236538	3.73111	0.000190637	0.00572066
ENSG00000040608.14	ENSG00000040608	RTN4R	Q9BZR6	reticulon 4 receptor [Source:HGNC Symbol;Acc:HGNC:18601]	43.9211	0.880789	0.234025	3.76365	0.00016745	0.00512845
ENSG00000090013.11	ENSG00000090013	BLVRB	P30043	biliverdin reductase B [Source:HGNC Symbol;Acc:HGNC:1063]	531.385	0.879649	0.137003	6.42064	1.35699e-10	2.96422e-08
ENSG00000125434.11	ENSG00000125434	SLC25A35	Q3KQZ1	solute carrier family 25 member 35 [Source:HGNC Symbol;Acc:HGNC:31921]	37.0608	0.876061	0.207157	4.22897	2.34761e-05	0.00104719
ENSG00000123992.20	ENSG00000123992	DNPEP	Q9ULA0	aspartyl aminopeptidase [Source:HGNC Symbol;Acc:HGNC:2981]	294.207	0.874991	0.210175	4.16316	3.13871e-05	0.00133207
ENSG00000274226.5	ENSG00000274226	TBC1D3H	P0C7X1	TBC1 domain family member 3H [Source:HGNC Symbol;Acc:HGNC:30708]	40.9306	0.874839	0.253717	3.44808	0.000564579	0.0129679
ENSG00000125249.7	ENSG00000125249	RAP2A	P10114	RAP2Amember of RAS oncogene family [Source:HGNC Symbol;Acc:HGNC:9861]	702.141	0.871204	0.146953	5.92846	3.05781e-09	4.88394e-07
ENSG00000173327.8	ENSG00000173327	MAP3K11	Q16584	mitogen-activated protein kinase kinase kinase 11 [Source:HGNC Symbol;Acc:HGNC:6850]	411.79	0.868826	0.170073	5.10853	3.24668e-07	2.94062e-05
ENSG00000161544.10	ENSG00000161544	CYGB	Q8WWM9	cytoglobin [Source:HGNC Symbol;Acc:HGNC:16505]	77.9303	0.867634	0.249455	3.47811	0.000504956	0.0119818
ENSG00000175567.11	ENSG00000175567	UCP2	A0A024R5N5	uncoupling protein 2 [Source:HGNC Symbol;Acc:HGNC:12518]	2074.51	0.867534	0.164579	5.27124	1.35503e-07	1.43129e-05
ENSG00000185236.12	ENSG00000185236	RAB11B	Q15907	RAB11Bmember RAS oncogene family [Source:HGNC Symbol;Acc:HGNC:9761]	901.339	0.866361	0.193679	4.47318	7.70657e-06	0.000414759
ENSG00000010610.10	ENSG00000010610	CD4	P01730	CD4 molecule [Source:HGNC Symbol;Acc:HGNC:1678]	409.837	0.865292	0.16582	5.21826	1.8061e-07	1.82503e-05
ENSG00000167994.13	ENSG00000167994	RAB3IL1	Q8TBN0	RAB3A interacting protein like 1 [Source:HGNC Symbol;Acc:HGNC:9780]	79.9646	0.865254	0.186867	4.63033	3.65085e-06	0.000225957
ENSG00000242622.2	ENSG00000242622			novel transcript	42.8279	0.864446	0.236815	3.65031	0.000261927	0.00727228
ENSG00000121680.16	ENSG00000121680	PEX16	Q9Y5Y5	peroxisomal biogenesis factor 16 [Source:HGNC Symbol;Acc:HGNC:8857]	144.39	0.859819	0.169868	5.06169	4.15552e-07	3.60971e-05
ENSG00000142185.17	ENSG00000142185	TRPM2	O94759	transient receptor potential cation channel subfamily M member 2 [Source:HGNC Symbol;Acc:HGNC:12339]	254.991	0.858432	0.169827	5.05475	4.30962e-07	3.72181e-05
[truncated: 899 more rows]
[truncated: 5,000 more columns]

## Sheet: GO CF control vs. CF VZV
GO.ID	Term	Annotated	Significant	Expected	Pval
[truncated: 200 more rows]

[truncated: 1 more sheets: KEGG CF control vs. CF VZV]
